# Supplementary material for: Noncanonical prokaryotic X family DNA polymerases lack polymerase activity and act as exonucleases
Source: Nucleic Acids Res. 2022 Jun 3;50(11):6398–413. doi: 10.1093/nar/gkac461 (PMC9226535; doi:10.1093/nar/gkac461)
Supplement: gkac461_Supplemental_Files [file gkac461_supplemental_files.zip]

Archive with 4 entries (4 files):
- 1433_polX_aln_trim.fasta
- 1433_polX_tree.contree
- 2935_polX.fasta
- Prostova_SI.pdf
