# Supplementary material for: Noncanonical prokaryotic X family DNA polymerases lack polymerase activity and act as exonucleases
Source: Nucleic Acids Res. 2022 Jun 3;50(11):6398–413. doi: 10.1093/nar/gkac461 (PMC9226535; doi:10.1093/nar/gkac461)
Supplement: gkac461_Supplemental_Files [file gkac461_supplemental_files.zip › 1433_polX_aln_trim.fasta]

>WP_002643799.1
MQNSEIARQFEELADLLEIQGANPFRLRAYRNAARTISGLPDSIQDIVERELQDLPGIGK
DLAEKIVTIVETSTLPQLEELKEQIPADVVRMLDIPGIGPKKVAFLFSELSIQSLDDLKA
AAENGVIAEQKGFGKKTEQIILEGLEHLNQAGNRVRLAEAKAQSDAIIHDLSKLDSVQQI
SEAGSCRRRKESVGDLDVLVTSSQPAEVMDALADHELVNKVLARGDTKQRVRLNSGLELD
LRVVPEESYGAALLYFTGSKEHNIVLRRRSQDRGLKLNEYGLFRE--DELISGKTEEEVY
KALDLPWIPPEIREDRMEFAAAEKNELPELIELKDIRGDLHMHTTATDGTASILEMAEGA
KAKGYQYIAITDHSKRVTMANGLDAKRLRAHWKAIEKVQDKISGIQILKGIECDILEDGS
MDLPDDVLSEADWVIAVLHYGLKQPQKQINQRLLNAIQNPNVSIIGHLSGRLIGKRPGAD
LNYGEILKAAADYGTMLEINAHPMRLDIDDIHAARAKELGIPIVINTDAHSVSGLDVMQY
GIYQARRAGLTKKDVANTKTWKQFQKLLKTSK-
>WP_009185514.1
LDQKSILRQLKLIIKLMELHDENSFKIRSYQSTVNTIDRGDVMVEGKDMEELQSINGIGK
SIAEVIFSIGQTGTHSYLEELLGKTPTGILEVLEIKGLGPKKVKVLWKELDITSTHELLE
ACQAGQVAKIKGFGEKTQESIIQALEFRASNMGKWLYADIEESMDALSKQFLSLNGVEKA
VTVGDYARKMEIISTVEWLLTSTDLKTAMNGINGLKVLEKDN-SKSSPFKWLLDPEVHLL
IHFSKPENFIEEKVLRTGNKAHLLYPLEEN---------KTLVEI--LKKDPFDSEAELY
KHLGMPFIPEELREGFIEFDLAKENKVQHLLKEEDLKGILHNHSTYSDGKHSLRQMAEAC
RDLGYEYLGISDHSRTASYAGGLEIEKVQKQWEEIDALNEDLAPFKIFKGIESDILTDGN
LDYPDDILAGFDFVVSSVHSSLGMERKRATARLLKAIENPYTTILGHPTGRLLLRREGYP
LDHKAIIDACAAYDVIIEINANPWRLDLDWRWVNYAMEKGVMLSINPDAHEVGGYGDMRY
GVIVGRKGGLSKAMTFNAKPLEEVEKYFRDRKQ
>WP_012646239.1
MKNHEIARIFSEIADIQEFRGYDIFKIRAYRRAALNLEGLSQAIDNLSH-ELLKIPGIGK
DFAAKIEEYLATGKIEAHEKLKEEVPLGMLELLVIPGLGPAKAKLLYDKLGVKGMDDLER
AAAEHRLAAIPKIQSKTEENILKGIEMVKRGRERFPLGRVLPLADSLVDSLRKQGCVERI
ELAGSIRRWKETVKDIDIVATASDPAALMIAFTTLPQVTRLLLKGPTRSSVLVTDGIQVD
LRVVERGSFGAALAYLTGSKNHNVRLRDMAVRQGLKINEYGIFRTEDDSRIGGAEEEDVY
RVVGLPFIPPELREDGGEVEAALADALPRLVTAGDIRGDLHVHSRWSDGMHSLDKMAAAA
RKRGLAYIALTDHSRSLGVTRGLTIERLIEQREEIAAFNRNSGDFRVLHGTEMDILPDGS
LDFPDEVLKELDFVIASIHSAFKQPREQITARMAAAMRNPWVTMIAHPTGRILGEREAYE
IDMDEVLRVAAETGTALEINAYPLRLDINDRQARRAKELGVPVAINTDAHVTSNFDFLPY
GIAIARRGWLEKEDVLNALELPEFLRRRRRNSG
>WP_044665494.1
MNNWEIAKLFDEIADLLDILGENPYKARAYRRAAHKLGNAYLDVEELADGRLQEIPGIGS
ALEKKIEEYAKTGELKYLTQLRKKAPTSLRQLLLIPGIGVKTIQIIYQQLGITNLQDLEA
AARKRLLQELPGIGVKTEQAIISGLEAHVLRRRRLLLHHAFAFAGEIESHLKDLPGLANL
QIAGSLRRGKESVGDLDFVAAADNPAPVVDAFKTVPFVNEVVAAGEVKATIMTKWGFQAD
LLVVQPEFFASALQHLTGSKEHNIILRGIAREQGLKISEYGIHC--DGQVAAPVTEEELY
RRLGMDYIPPELREGRGEIEAAQNGVLPELLNVDHIKGDLHVHSEWSDGINTLEELAQSA
QERGYRYLAVTDHSRSLRIARGLTEERVREQQEEIRRLNRGFTDFRLLAGIEVEILPDGS
LDFEDELLAEMDIVIASVHSGFKQDRKTITRRVLSALQNEHVDIIGHPTGRLLGRRDPYD
IDVDALLQVAAETGTALEINASPDRLDLHDEYVHQGIEIGVRFAVNTDAHDVYYLDDIQY
GVLQARRGWAERSDIINALPLSELFDWLYRR--
>WP_066065188.1
MHNQEVARVFYEIANLLEIKGENPFRIRAYRRAAQNIENLAEDITKVIQNR--KIPGIGQ
DLIQKIKEIIHTGTLQMYEELKKEIPPGLLDLVAIPGVGPRTAKTIYEHYGITSLDDLEK
LCLEHKIQKLPGFKAKTEENILKGIQLVKKGRERRPLGLILPVSEEIIRTLKKKCHLERI
DIAGSVRRRRETVKDIDILVCSSAPQEVMEVFTKLPIVSDVIAKGKTKSSIRTQDGLQVD
LRVVEKNCYGAALCYFTGSKAHNIRIRELAIKKGLKINEYGIFE--GDNYIGGKEEEEVF
KAVGLPYIPPELREDRGEIEAGLQNKLPKLLELREIKGDLHVHSKYSDGAATLSEIAEKA
REMGLQWVAVCDHSQSLKVAGGVSVEDLRRKRKEIEIFNQSSSDIKLLCGTEVDILNDGS
LDYPDEILKELDFVIAAIHTGFKQDEATLTTRMVRAMENPYVHSIAHPTGRIINEREGYS
LNLEQVFAKAVQTNTCLEINAYFKRLDLNDILSKTARDKGIKLTIGTDAHILDQMEYLRL
GVFVARRGWLEKGDVLNTMSYDQLIHFLKRKK-
>WP_067563534.1
MRNRDIAGQCERLADLLEIEGANPFRVRAWRNAAETIAGLSQSVAYLVETDLTEYPHIGR
DIAEGVRSLVTSGHLPPLDEIAARVPPELADLMQVQGLGPKGVKALYDRFQLRTLDDLER
VARAGQVRELSGFGPKKEAALLDGIRQLRAGEQRTRLADAESVAAPLRDRLAAMPGVSDA
VIAGSYRRRRETVGDIDLLAATDDSEAVMDRLVADEDVERVVSHGSTRSTVILGDGLQVD
VRAVSPASFGAALLYFTGSKQHNVALRQRAVDRGWKLNEYGLYDG--EKTLEAASEAAIY
RRLGLDWIPPELREDRGEIAAAERGSLPELVTVDTIRGNLHGHTDWSDGKEPLAAMIEAA
RERGHDYIAITDHGPRVRVANGLSAERLAEQADAIDAVAADYGDITILKGCEVDILGDGS
LDLPDEVLARLDVVVCSIHYELRRSRAEQTERVLRAMENPHFMIWGHPTAREINRREPID
IDLERCLEAAAERGIAVEINAQPKRLDLSDTNARLALEKGCRLAVNTDAHATHHFDLLRH
GIDQARRAGATAADIINTRKTDDLLQLLRSRP-
>WP_069816440.1
RPNKDVEALLQEYAELLLITGGDAFKARAYEKAARAIGGHHADVSQLDTKGLREIPNVGK
SIAEKVTEYLRTGAMPVVEEARAEVPAGVRQLMAIPTLGPKKAATLYEDLGVSSVSELVA
AIEREQLRGVKGFGPKTEENILHGIRLMREVGDRVPISVAMDVAEGIVAQLSSVPGCEDC
VYAGSLRRMRETVGDVDILVAADRSGPFMEAFTALPQVSEVIARGEKKTSIRTAEGLQVD
LRVVPPDSWGAGLLYFTGSKAHNIRVREMAVRHKYKLSEYGLFHAKSGRKIVSASEEEVY
ARLGLPWIPPTLREDRGEVAAGLRGELPELLAESDIKGDLHSHTDLTDGLAPLEEMVAAA
ARRGWRYFAVTDHAPNLYMQR-MTDEKMLAQRARVRELDGSQRHLRLLHGVELNIDPDGG
VDWPEEFLAEFDVCVASVHSHFGQGRADATRRLVRACENPRVNIVGHPTTRILGKRKEIE
ADLDEVFAACARTGTALEVNAHPARLDLSDENILRAKRYGVKFAVNTDAHSPVEFDHLRY
GVGTAQRGWLTTEDVINAWPLPRLRRFLRKTGM
>WP_078012071.1
MENRALIRAFRLMAQLLELHDENPFKVRAYEGAAAAIDRLEFPLTDLDPSEYTTKGGLGK
SAAVAAQALLSTGTFPELARLQEVTPAGVVEMLNIKGIGPKKIRTLWRELGVESVEALRE
AAEQNRVSALKGFGAKTQDAILAALEFTAQSRGKVLINQGQDLGQQLVTLLQQALRTEQV
AVAGEVRRALPVVETVRVVVGTNQPWQAHEALNGVDGLAADE-RTSGPFAWAAQSGVKIE
VQLAKPEDFTNCLFLQTGSDAHLNAPLPASAA-------PSLRRL--VKSTRFFTEQAIY
ETAGLQYVEPEMREGQGEIEEAAAHKLPTLLTDADLRGSLHNHSTYSDGAHSLRQMAEFL
RDNGYQYLGICDHSRAAHYAGGLSIERVREQHREIERLNQELGPFRIFKGIESDILADGS
LDYPDDVLAEFDFVVASVHSGLKMDQERATERLLRAIQNPFCTMLGHPTGRLLLRREGYP
IDYEAVIDACAEHQVVIEINANPWRLDLDWQWVRRCMEKGVRMSINPDAHHTDGYADMRY
GVSQGRKGGLTAAMTLNTYTTEQIDDYFRQRRE
>WP_083384915.1
GGNREIVATLEEIAKLLEAEDANPFRVRAYRRAARVIDGLSESVRDMLAADLTALPGIGA
DLAAKIREIAETGASRMLASLRGEVPGGVADLLQVPGLGPKRARLLQHDLGISGLSELVQ
AAREHRVRQLHGFGARSEQRILEAVQAHVERNRRFDLRIAGETAGTLLRHLHRGAANGAY
TVAGSYRRCRDTVGDLDVLATARIPAAVIRAFTSYPDIDQVLSAGTTRASVVLRNGMQVD
LRVVRPDSHGAALIYLTGSKAHNLALRLLARSNGLKLNEYGLFRG--TTRLAGETEEAVY
GALGLTWIPPELREDRGEIAAARRGELPMLVKTADLQGDLHVHSSASDGAADLRTMAREA
ARYGLHYLAITDHSPRVAVAHGLDAGRLRAQADEIDRVNAEGGGAVLLKGVEVDIGEDGS
LDLPDDVLGRLDLVVGAIHSHFDLPADRQTVRILRALDHPHFTILAHPWGRLIGRRDICH
FDLERVLRALAQRGSFIEANAQPNRLDLWDIGCQQAKAAGVLVSIASDAHGPADFGNLPL
GVGQARRGWLGPSDVLNARPLAEVRTLLRRTM-
>WP_089668434.1
SRNAEVAGLLEEYADLLEAQD-VEYKPNTYRRAAENVRDHPGAVEELAADAVADISGVGD
AIASKIVEYVKTGSIEELEAEREALPVDMAELTSVEGVGPKTVGRLYGALGVRTLDDLED
AARAGDIREVSGFGATTEQNILDGIPFARQAQERELLGDARPAAEDVLEFLAGVDAVERV
DVAGSLRRWKPTIGDVDVLAASGDGAAVGEALADWERVDEVLDQGETKTSVRV-DGQRVD
LRVVVEAEFGAALQYFTGSKAHNVELRDDAVDRGLKVNEYGVFDLSEGELLASETEEEVY
DAVGLPWIPPELREHRGELAAAADGDLPDLVAVEDVRGDLHTHTEWSDGALSVANLAAGA
AEFGHDYLCVSDHATGPGIVSGLSDADLREQAETIERVREDT-DLTVFHGVEANVDADGN
VAVSDDVLADLDLVVASPHSGLGDDGGDQTERLIRAVEHPHVDVLGHPSGRLINQRPAME
FDPRELAEAAAAAGTALEVNSNPHRLDLWGSAVQAAVEAGATIAVNTDAHAATEFENVEY
GVHTARRGWAEAGDVLNARDAAGVREFLDS---
>WP_090392681.1
MNNSTIADHFGLLAKLMDIHGENSFKARTYSIAAFHIERLEEQLTAMDRSTYAGIKGLGA
SVASKIIELIDTGKMKALEDILAETPAGITEMLQLKGIGPKKIHIIWKEMGIISVGELEY
ACIENRLTRYKGFGEKTQVKILESINFYNQNKGHFLYAQVHEIFPSIQAYLEKIFGKGSV
WNTGNYYRQLSTLHELEFIIAEKLDT-IRQKFQTAYPPELLE-ETDNSVLYKLNNGLRLR
VYAV-QEKIPQWLFNTSSSAEFSAAFRERFYP---------------EDTTVFDSESAIF
EKANLPYIPACLRETAATIDRAEKHELPPLIQVSDIKGIIHNHSTWSDGLFTIEEMAKAL
IDKKMEYLVISDHSKSAAYANGLTEERIVQQQQQIDALNQKLAPFKIYKSIECDILGDGS
LDYRDDVLATFDLVIASVHSNLYMNEARAMERLMRAIENPYTTILGHLTGRLLLSRNGYP
IDHKKIIDACIAHNVVIEINANPHRLDLDWSWIDYAMNSGALLSINPDAHTIEGFDDIRF
GVISAQKGGLTPAYNLSSFTREQFDTFISRRKA
>WP_095740902.1
MDNATIANVFDELAELLEFKGENPFRIRAYSQGAKAIRDLDESVADIVAQKLSDLAGIGK
TLAEKTETLLQTGSLPQLEKLREEVPEVLIQMARVPGLGAKKAAKLQKELDIDSLADLRA
ACESGSVAKIKGFGEKTAQAILDGLSIAEQAAERIRWAEGDALAKSIGRHMESCQAIETM
QWAGSYRRGRETIGDLDLLVVASDRDAAMDHLEAYGDRSQTIARGDTKISIRVGKAFQVD
MRCVDANQFGAALQYFTGSQAHNVHTRRIAKDKGLKINEYGVFRVEDETQIAGATEEDVY
AAIGLPWIAPELREDRNEFKQAAAGELPELITQDDIRGDLHMHTTATDGQNTIREMADAA
IARGLKYIAITDHSKRVTMAMGLDADRLRDQWAMIDEIRPEYEGLVILKGIECDILESGG
MDLPDDVLAEADWVLASVHYGQRQPREKITERILGAIENEHVDCIAHPTGRLINRRPPYD
VDMDAVMKAAAAGGTLMELNANPARLDLNDVHLAAAKKLGIPIVISTDAHTIDGLDVVQY
GIKQARRGGLTKADVANTKTFKQFAKLL-----
>WP_106600951.1
RSKLDLSEIYHHMAACYKYQGR--TISRVYEKMAIEVSMLRDDISRYL-RESENLLHLPA
DIKKDLAELAATGTLRKYMRLIQKVPLALLEVLDVSGFGSALVRKLHDELGINTIEQLKS
LILSGNLKRVRGISNAKIDHLKRSLKLYKSKGSRLLLWDAILQGNEILRVVRLIPEVEEA
SLSGSLRRGGETVGDIDMVVNVAEEERFLEHFMQIPQVQGLAAAGRKRVSAVLYNEAQLD
IRFADDSSYAATLLFYTGALEHVSLLAERAQKKGYELTAEGLFDAATGTRIVTKTEGEIY
SRLGLSYIPPELREGGREIFRAARNLLPDLINTNQIKGDMRVQTAYGKGEDDIPCIAHYA
LNAHYEYIVISDQ---------LSAEKYAEQFAEIDRVNRMIGFSFLKKGIVVDIEEDGS
TAIPDHLLQQADWVTAVITGT---DAAHYRNKLIQACEHPYINCIANPTGRIIGQPEPDT
LDWSQIFKKASQTGTALEMNAQPQHLDLTDHLLKGAAEKGVKIVINSSAQLCSHYDYMQM
GIIMARRGWCSREHVLNTQHWDGVEYFKQSAAV
>WP_109929825.1
MENKTIARTLRLLSQLMELHNENPFKIKSIANAYFKVDKLPFALKDKPVEDIDKIEGIGK
GLASKIIELLQTGELKELNDIIRQTPEGVVEMLAIKGIGPKKISIIWNTLGIESIGELYY
ACNENRLIEAKGFGLKTQEEIKNAIEFKLAANGRFLYAQVEGFAETLSSQLVKVDHDALL
GFGGQYRRCCEIIDELEIVIGAENLDAVINNIISFGPLSLIQ-A-EDSFIATTEAGFRIK
IYVVEKSAFYLEWFKITGNSEHVEKVLKLAG----------------QG--PFINENEIY
KKAGLAFIEPELREDFDEIELAKADKLPTLIKYEDLKGSLHNHSTWSDGVHTLEQMALYC
KELNLQYLGICDHSKTAVYAKGLNEQRVFGQHQEIDALNEKLAPFKIFKGIESDILSDGS
LDYSDEILKTFDFVVASVHSNLRMDEAKATARLLKAIENPYTTILGHPTGRLLLSRAGYP
IDYKKIIDACAANKVVIEINANPLRLDLDWRWHRYALEKGVLLSVNPDAHRTEGFNDMHY
GILVARKGGLSADKCLNAFSLEEITEYFDSKKQ
>WP_113613994.1
------------------------------------------------------------
--------------MKTHLKNSPPIPTPLAGLGNIRGITGREVNAIQEQLGVNSTRELIP
LISNGRLETVEGLTPLQVKNIRQALKLYKNANSRYLRWDAHLIGEELLRAIGRFPEVEKV
LLTGSLRRGKDTIGDIDILVQLSEARKLLYKIARMPQTEGIIAAGPHHFCVVLRNQMQVD
IRLATNKYFGASLLYYTGSVKYNTDMDELAASKGLKITPTGLVDSHTGEYVAGEKEEDIY
RKLQIDFITPELRENHDILNAAAGHHVPPLVTFNQLKGDMQIHTNWSDGAESIASIAQYL
SHAHYHYIVITDHVSASRDNHILHTEDIFRQAAEIDRINAAMGYDYIKKGAEIDIGKDDN
TTLPDEILQQFDWVIASIHSDFS---SDNTSRLIKMCENPYIHCIGHPSGRLIGIRNPYP
VNWDEVFTRAAATGTAMEINARPKRLDLNDTLVRQAADKGVKIVVNSDARNLTDFDFVKM
GISTARRGACNKTDILNTGCWDEIEKFKATKQQ
>WP_123120432.1
MSNKEIASQFSLLSQLMDIHGENSFKSKTYSIAAYKISQLTVDLYTFSEKEIAQVSGIGE
AIAKKIIEIISTGTMKILKNLILITPPGIFEMLKIKGIGPKKIAVIWREIGIENIGELLY
ACSENRLLLYPGFGKKTQANVKEAIEFYLSQQGNYLYAQVELLANELVAFFKKLFKGKKI
MITGEFSRQAETVDSLDFVITTSAEK-IIETIYDLTEFKLLQ-NNSNLISYQYNEGIVVN
IYPASGTNFIKEVFETTGSSEFYSFFINNFPA---------------IKFEDVKNEKELF
IRAGIQYIPPFLRESKSIIQVAKGFNIPIIIQPGDIKGIIHCHSNWSDGVNSIEQLAAAA
IERGKEYLVMSDHSKTATYANGLTEQRVKEQHAFIDSLNKKLAPFKIFKSIESDILNDGS
LDYSNSVLSTFDLVIASVHSNLKMNQEKAMTRLLKAIENPYTTILGHMTGRLLLSRNGFP
VDYKLIIDACAAHNVVIEINAHPRRLDMRWQWIEYALSRNVLLSIDPDAHSIPEFENTRY
GVLVAQKGMLTAENNLSSFDREKFENYLRKRK-
>WP_127331463.1
THNEDIAALFDQLANILEIEDANPFRIRAYRNAARTIRQLPQELSELVEADLSELPTIGK
DLARKIVEIVHTGNLQALENETRNVPLALLQLTRLPGLGPKRVKRLFQELNIKSEDDLRK
AAQAGKIHILPGFGEQTEARILEAIAAHAGEEHRVYLDVAEQVGRRLLDRILGMPGVTRA
TIAGSYRRRRETVGDLDILVTCQAGSPFMDRFTSDPEVLEVVSRGTTRSTVILHSGLQVD
LRVLADENYGSGLHYFTGSRAHNIAIRRRAIRMGLKINEYGVFKG--EKRIAGETEEQVF
KAVGLPYIEPELRENRGEIEAAQRKALPRLVKQDQILGDLHCHSKASDGHNSLREMALAA
KALGYRYLAITDHSSRLRIAHGLDAKRLARQLDEIDRLNEEFQGFQLLKSSEVDILEDGS
LDLSDDILERLDLTVCSIHFKFDLPVEQQTDRIIRAMDHPAFNILGHPSGRLIGEREPIR
LNMERLMTAARDRGCFLEVNGQPKRLDLTDTYCRMAKELGVRLALGSDAHSTEQLDYMHF
CLGQARRGWLEPRDVINCLSLTDLRRLLKRA--
>WP_129963306.1
LHNADFVAAFEEIADLLELQGTNPFRIRAYRRAARNMSGLGRDLATMIAEDLHAVGGIGA
DLAAKLREIAATGTCALLDELRHKVPAGLPEMLTLPGVGPGRARMLHETLHIDSLDALRE
AASAGKLHAVPGFGERLESRILEAIDARRSKSHRFLLTDARQNLEPLLGWLNAIPETVEA
VCAGSYRRRRETVGDLDILVTSSNAAAVMRRFVLYDDIETVLARGTTRASVVLRGGLQVD
LRVVAPERLGAALVYFTGSRAHNIAIRRIAQAQGMKLNEYGVYRG--ERRVAGATEESVY
RSIGLAWVPPELREDRGEVEAARTGRLPELVKLGDLRGDLHAHTNASDGRDSLRDMALGA
RARGLRYLAITDHSRRLGIAHGLDAQRLARQIDEIDRLNAELDRIVLLKGVEVDILEDGR
LDLPDDLLSRLDIVVASVHSHFGLARAKQTARILRVLDHPYVSILGHPTGRLLLEREPMA
LDLERIIARAAERGCCLELNSQPQRLDLDDVACRAAKQAGVLVSIASDAHSRGALGNLEW
GVAQARRAGLSKVDVLNTRPIAQLWPLLRKRIA
>WP_132129843.1
MENKIIARTLRLLSQLMELHDVNPFKVRSMSNAARKIDKFPQTISSLNPDELEKIEGIGK
STAGKVVELIETGKISELEDLRAETPEGIIELLSIKGLGPKKLQILWKQLGIDNAGELYY
ACNENRLVEAKGFGIKTQEEIKKLLEFTMNNQGKFHYSAAAAFGLELENWLCGQAALKQL
SPTGEFRRRSEVLTCVEFLVSAAGGETLLERLFTSGLFRETPPLDGQTWT-YSLSGMKVC
IHFVPEEEFPYRLLCSTGSNVHLEQLRQVNS-------------L--ENYRTAASEQEIY
QGLGLNYIVPELREGLQEVSWSASRQLPRLVEYEDLKGCLHNHTTYSDGIHTLEEMALQC
IQ-GYDYLGVCDHSRSAFYAGGLSEERVKQQQTEIDLLNSKLAPFRIFKGIESDILYDGS
LDYNDEILASFDFVVASVHSQLKMTEEKATSRLISAIENPYTTILGHPTGRLLLGRQGYY
IDHEKVIDACAANQVVIELNSNPLRLDLDWRWIQYALQKQVMIAINPDAHRKEGLKDMQY
GVLAARKGGLPKSACFNALTLEQAATWFKLKRE
>WP_133809045.1
MDNYSIADNFSLLSKLMDIHGENSFKAKSFATAAFTIEKLPSQLKETPKDEIFRIKGIGE
STGKSILEMLDTQEFSLLNHYLEITPAGILEIMKIKGLGPKKIATIWKELEVESMGELLY
ACNENRLMLLKGFGAKTQESVRQNIEFYLSNRNRFLYAEVANTGHQLEKQLQQLMAPAAV
SLTGAFRRNSIIIDEIEVLIAAPVEL-VAQQLATLPGFERID-TNGDNLVWKLDEKLKIV
THSCEAANFHAKLFTTTGSPAFIDQFNAAGGA---------------TYLHNATSEEAIF
SAAGMDFIPPFLREGSNEIALARQQQLPTVIVPGDIKGIIHSHSNWSDGESSLEEMAVAA
KAQGFEYLVISDHSRSAFYANGLHIERVLEQHAEIDALNKKLAPFRIFKSIESDILNDGT
LDYPDEILAKFDLVIASVHSNLKMTEEKAMARLLKAIENPYTTILGHMTGRLLLSRNGYP
VDHKAIIDACAANQVVIELNAHPRRLDIDWTWLPYALEKNVLISIDPDAHSIHGFGDINY
GTLAAQKGGITKTNNLSSYTVDMLNNYLQQRKQ
>WP_144260612.1
TQNAVVADLLEEMADRLEAMD-VEYKPRAYRRAAENVRGHPADVAGLAAATVQDIEGVGD
AIAAKLVEYVETGAIEELEELRAELPADIEALTRVEGVGPKTVGDLYRELGVETLDDLEA
AAEAGEIQEVKGFGPKTEQNIREGIEFARESHGRALLGEGRPLADRVINHLEATSAVERA
EPAGSLRRWKPTVGDVDVLVGSDDPESVFDAFTGWDGTDRVIEAGEAKASVRA-DGLQID
LRVVDPAAFGAALQYFTGSRDHNVRVRNRAIERGLTMNEYGVFDVSDGDRVAGAAERGMY
AAVDLPWVPPELREDRGEVDAAAAGDLPDLVEEPDVRGDLHLHTEWSDGNGTVAEMAEAA
AAFGHDYIAVTDHATGPGMVGGLDDEELLEQVAEVREVASDA-DVALFAGVEANIDAEGG
LSVGDDVLDELDCVVASPHAALDGD---GTDRIVTAIEHPATDIVGHPTGRQLNRRSGLD
LDFETVGKAAAEAGVALEINANPRRLDLRGAAVKQAVEQGATVVVDTDAHRPESYAYIRY
GVHAARRGWAEPADVLNTQPVSGVRRFLDG---
>WP_145297037.1
MDNAGIAAAFDEIAELMEFRGENPFRIRAYSNGARAIRDLDESVQSILARDLAKVPGIGK
TLVEKCQTLIDTGSLPALEKLRDQVPDVLIQIARIPGLGAKKAVKLQQELNIQSLDDLRK
ACQTDEVANLKGFGKKTQASILDGLQIAQASAERIYWSEGDSLARAIGRHMEQCEGIETM
QWAGSYRRGKETIGDLDLLVVAENRNAVMDHFEAYADRTQTIGRGETKVSIRVGKAFQVD
MRMVAPEQFGAALQYFTGSQAHNIHTRRLAKERGLKINEYGVFRDGEDQPIAGNTEEGVY
EAIGLPWIAPELREDRQEFQWASSDQLPDLIDVDDIVGDLHMHTNATDGTATLREMADAA
IERGLKYIAITDHSQRVTMAGGLDPDRLLEQWAMIDDIRSEYDGLVILKGIECDILEKGG
MDLPDDVLAQGDWIIASVHYGQKQPRDQITERILGAIENPHVDCIAHPTGRLINRRPPYE
VDMDAVLHAAKEHDTIMELNANPARLDLNDVHVAAAKKLGVPIVISTDAHSTGGLDVMRF
GICQARRGGLTKDDVVNTLSWAKFRKLVKA---
>WP_146507009.1
MTNAEIARVFDEIGDLLEIQGANSFRVRAYRNASRTLEGLSEPVSDLASPALTELPGIGK
DIASKIVDLLQTGSIPQLEELRDQVPPGVVQMLRIPGIGPKKVGAIFSELNVTTLEDLKA
AAETGQIAEMKGFGKKTAQTILEGLEQIAAAGNRFYLAEVKPAAEEIVTDLKSLKSVTEA
ELAGSARRRKETCGDLDLLVTSTDSKAVMDRLASHDHVEKVLARGDTKQRVRLKIGIELD
LRVVPEESYGAAMQYFTGSKEHNIAIRQRAQKRGLKLNEYGLYRD--DELVASQTESAIY
KAVDLPWIPPELRENRGEIEAAEEGTVPDLIEVQHIKADLHMHTTATDGTASIREMAEAA
KARGLKYIAITDHSKRVTMANGLDSDRLRKHWEEIRTVAESLSGIKVLCGIECDILEDAE
LDLPDDVLSEADWVIAVLHYGLKQPREQIMKRLLNAVRNPNVCAIGHPSGRIIGRRPGAD
INYTDLFKAAADEGVMMEINSHPSRLDLNEIQAASAKDYGIPIVINTDAHSTSGFDVLEY
GVYQARRAGLEKKDVANTLPLSKFRRLLRTSS-
>WP_147166366.1
MTNKEIAQQFRQLGQLMELHGENPFKIRSYQSAYRTLRSYEGPLSSMAPEEIGQIKGVGK
AISAKIQELLASGQMSTLEKYRSKTPEGIQEMLNIKGFGPKKIMAVWQGLQVESIGELLY
AVNENRLVELKGFGKKTQEELRQKLEYYQKSKNRYHYAAVETEASQLLDALQSQYPQVKA
SLCGAIRRKAVVVSHIEILFGSAALPEVISSLW-LAPLEQV---GEGKWAGKTAQGVPAY
VYTCAAEAFGSALYQLTATDDFASALPAPTE--------------------AFDNEEAIF
QSLSVPFVAPELREQSWAASLARTGQLPALITEADIKGVVHAHTTYSDGANTLEEMARYA
KAQGYEYLGLTDHSKSAFYANGLQPERVLQQMEEADALNKELAPFRIFKGIESDILNDGS
LDYEEDLLKAFDFIIASVHSNLRMDEDKATARLITAIENPYTTILGHPTGRLLLSRKGYP
IDHAKVIDACAANGVAIEINANPYRLDLDWSWAPYALEKGVPLCINPDAHSTAGIHDIRY
GVFAARKGGLSAPQCLNALGVEAFAKAIG----
>WP_012632695.1
PDKFAVAQALREIGALLELEGENPFKIRAYDTGARALEGLSEDLARVIAGRLTELPGIGE
ALAKKIADLHATGSTDLLARLRARHPPGVLELLRVPDLGPKKIAALHAALGVASVAELEA
ACREGRVRGVKGFGEKTEQRILEGIARLHARDRRVLLAEALTAAEPLLAHLRAVPGAEAV
ELAGSARRGRELVGDVDLVAASRTPAALAAALTGHPLVAAVLGSGDTKTSVRLGSGLQVD
LRVVPPEDFPTLLHHLTGSKAHHVRLRGIARDRGFTLSEWGLFRLPPAAKVPIASEAALY
AALGLAYVPPELREDQGEIEAALDGTLPDLVEARDVRGMVHCHTTWSDGRASVEEMARAA
EALGMAYLTVTDHSGSAGYAGGLDRDRIRRQWDEIDGVQERV-SIRLLKGTEADILEDGA
LDWPDDVLERLDVVVASVHSRMRMDEDQMTRRLARAMALPVFKIWGHGLGRLLGEREPYA
CRVEEVLDALAGAPGAVEVNGDPRRLDLEPRWIRAARARGIPLVLSVDAHSVAALGYLRF
AVTTARRGWARRGEVLNALPADAFARAVRPVR-
>WP_013886370.1
MENASIAEILEEYAKYLEINNEDFFRVRAYNSAARSVLGLDFNIAEILKEELPKIKGVGK
NIQGHIEEIVNSGTFHELEEIKSNTPQILIVMNKIPGVGAKKAFKIHKELGVNSLGELEY
ACIENRLAMLDGFGEKSQNKILKNIEYVKLSMQRRLLADAEETAEKIHSFFESIDYVEKY
EIAGSYRRKLETVKDLDLVIVAQGESNVLDKIAKEGFFDEIREGGEKKISAAL-DGLPVD
LRCFEKDDFYTALHHFTGSKAHHERLRGIAKSKNFKINEYGIFQG--DKKLKVSSEEEIY
EILGLHYIPPELREGIFEFR--EDLDFENLVTEEDIKGIFHIHTNYSDGAMALQDIVDYC
RSRNFKYTGISDHSRSAFYAGGLKEEELFDQIEKIDAVNAENRDFFVFKGIESDILPDGS
LDYSKDVLQKLDFVIASIHSHFNMSMSEMTDRIIKAVNNPCTKILGHPTGRLLLSRDGYQ
VDMYEVIKECCRNNVIIELNCNPYRLDIDWRYLQTLIKEGGRVILCPDAHSKNGFEHIKY
GVYAARKGGLTPAHVLNTLDTDGIAGILKNK--
>WP_069703140.1
MDNYTIAWYLKEMAVLKELKGESDFKILAYRNAANTVESIRESIKDMSTTRRKQIPGIGE
KIANIITEYIDTGTIQEYEQLLQETPPDFLKMLKIHGVGPKSIRLLHKKLGITTLDQLEA
AARARKIRLIDGIGAKFEFKVITGIERLKNPPKEFNLGSVLPLAKSLEEIFQKQELVVQV
SMAGEIRRRLDVIERIDLVISSEDPEQLMDEILKSPMIRTVIAKESEYCDVLLEYSLPVP
IRFIAPNRFFYTLHERTGSLEYLNFAHTLANDKGIDLE------------TEWESEEQIF
NSIDMPFIPPEIREFTF-IEEFKKGDFPKLVELSDIKGDLHMHSIYSDGVHTIEEMAQQA
RELGYEYIAITDHSQSLKIAKGLTVERWKKQQQEIQRLNKTWKDFYIFSGTEMDILPNRT
LDFDDDFLHDVDLVVASIHTGFQQDRKQQTEKFITALESPYVDILAHPTGRLIAKRPGYD
LDIDVVFAKAKETNTCLEINSSPDRLDLNAEHARKAKEYGLVICINTDSHDKQSMLDMEL
GVSVARRAGLEAKDILNTRTRDEISQYIKRNHR
>WP_090857669.1
INKKDVIGLLEKIALYLELKGENPFKISAYRKAAQALETDNRSLSEI--DDFTALNGIGK
GTAAVIDEYIQRGSSDTLFNLEQEIPAGLIPLLNLPGLGGKKLAKLYQELNVIDADTLRE
ACTIGKVAELKGFGKKTSEKIVKALDEVNSQPDRLPIAMMLPIVEKLEAYLKEINAVLRY
SRAGSIRRMRETVKDLDFIIASDHPHQVRDELLAITNIKEIIASGDTKVSIVLEYDVSVD
FRIVKLEEFATTLHHFTGSKDHNVAMRQRAKAQNEKISEYGVENNDTGEVITFDTEAAFF
QHFGLSYIPPELRENAGELEAFE--REVSLIEPSDIKGDLHMHTTWSDGAQSIEEMVKAA
LEKGYHYIAITDHSKFLKVANGLNETRLLEQRKEIERLKQKYPAIHIFAGVEMDILPNGS
LDFDNTFLKEMDYVIGAIHSSFNQTEEEIMKRLYHACDNPYVTIIAHPTGRIIGRRKGYK
ANVKQLIQRAKETGTVLELNANPNRFDLAPEWLRLAQDQGVKIAINTDAHNEGSLDYMND
GVLMAKRGWLEKDTVINTWTKEQVIDLFQSKR-
>WP_094263651.1
MNAAQIASVLNRLADLMELNGDNPFKVNAYRRAARAVENSRVPLSSLE-GGPEQLPGVGK
GTAAVIREIMETGRSKQLEELKEKLPEGLPELMSIQGLGPKSIHILYNRLGVTDVEELEQ
AVKDHRVRELPGFGEKKEKNILDGIRQYRQQPGRSLLVHALPVAEILLRRLQDNADVQRV
EMAGSLRRMKETVKDADLVVATEDPESVAEQLVSMPEVIQVINQGETKVSVLVSFEIQVD
VRLVAPDRFITALHHFTGSKEHNVRIRQRAKEFGWKVSEYGIFDPESGRELTFNEEEELY
RMLHLPYMVPELREDRGEMDRQKE-NLPDLLEPEDYRGDLHMHTRWSDGTASVKEMAEAA
MKRGYEYICITDHSQSLKVASGLTADDLKRQREEVDRVNDELEGITVLAGIEMDILPDGR
LDFSDEVLEELDVVIASIHSSFKQDRETITRRILNAMENPHVHMIAHPTGRLINRRDPYA
VDVDRIFETAAQTGTVLELNANPNRLDLKDTHLKRAKEEGVTFTINTDAHSPEAFNFVRL
GIATARRGWLESSDVINTLPLHRLKERIGKAR-
>WP_096054244.1
MNKNEIADVLNDIAVLLELKGENPFKTRAYQTGARTLEALEEDLATVIAERLGKIKGFGE
ALVQKITELHTTGHLKFYEDLKATVAPGLIEMLEIPGLGAKKIKALNEQLGIDTIEGLTK
ACAEGKVAALAGFGEKSQEKILAGIRNREAYSKRHLRAVAFDVAEPILAGLRALPEVQRA
EHAGSLRRGMETVGDLDFIVAASQVAPVVEWFVSRPGVKEVTAKGETKASVRYESGLQAD
LRIVPAEQFVFALHHFTGSKDHNVQMRQRALARGLSLSEWGLVPAEGDVSLKIIDEAELF
SHLGLKFIPPELREGLGEIEAAEVGELPRLIEDGDLRGAFHNHTTASDGRNTLNEMAAAA
DALGWEYLGISDHSKASFQANGLNEARLMEQIAAIEALNASGRRVRVLSGSECDILADGR
MDFDDATLAKLDYVVASVHNAFAQTEDVMTARIIKAIESPHVSMLGHLTGRLLLQREAYG
VNAAKIIDAAIANKVVIELNANPWRLDMDWRLWRRGAERGLMCAINPDAHDTGGLTYVHH
GVVAARKGWLTKENVLNTRTLAEVLTWLGGRKR
>WP_099624649.1
MNKKTIIRTFEKIALYMELLGENHFKVAAFRKAASILELDTRSLAEM--DDILSLKGIGK
GTGAVIIDLMEKGTSDALTELEEKVPKGLIPLLDIPGLGGKKIAKLREALNIDSIESLQA
ACERQEVSKVPGFGKKTEENLLREIEILAQRSGKTPIWQVAKVVDIVQAELELIDEIQKY
QVAGSHRRREEESSDVDWILVTEQPQIVREKILAALPIEKVIAAGDAKLSISLDHPIDAD
FRFVNEDQFATALHHFTGSAAHNIRMRQLAKSRKQKISEYGVED-EAGHVQTFSSEKEFF
AHFDLPFIPPSIRKDGTELDRTD--EIAKLVTPELIRSDLHMHTTWSDGGYSIEEMVEAC
RAKGYSHMVITDHSHYLKVANGLTPERLLKQIEEIRAVNEKYADIEVFCGTEMDILPDGT
LDFEDEILEQLDFVIASIHSSFNQPQEQIMERLHAACKNPHVHMIAHPTGRIVGQREGYN
PDIEQLIKWASEYGKILEVNASPYRLDLRTEHLIQAIEAGVNIAINTDAHATEQLDIMPI
GVEYAQKAWLPAEQVINTWPLETFIEKVIRR--
>WP_101730673.1
ITNKEIIRLLEQIAIYMELKGANPFKISAFRKAANTIETSEESLTEL--EDLTELPGIGK
GTAAVIEEYIKEGKSTVLQELKDEVPKGLIPLLQLPGLGGKKIARLYKELSVENADDLKN
ACLKGEVQALKGFGKKTEERIMEALQNTGTRPERLPIAFMIPIAVSIEEHLAKMEGVVQY
SRAGSLRRVRETIKDLDFIIATDDSNQVKEQLLQLPSIKEVIGAGSTKVSVILGYDVSID
FRLVKPKEFATTLHHFTGSKEHNVRMRQLAKERGEKISEYGVENNETGEVKTFETEEAFY
HYFGLPFIPPEIREDGKEVESYS--ENSELISLEDIKGDLHMHTTASDGANTLEEMVEAN
RKLGYQYMAITDHSQYLKVANGLTPERVRKQIKEIKRLNAKYEDITILAGAEMDILPDGT
LDYDEDLLKELDIVIASIHSAFSQSRDKIMNRLKAAMENKYVDIIAHPTGRKIGKRDGYD
VDMEMLIQLAKETNTVLELNSNPNRLDLNATYVKMAQDAGVKIVINTDAHYKHELHNMAM
GVSTAKKGWIKKSTVLNAMSKEELLAFLYKG--
>WP_106589142.1
MNKKDIIAMLEDIATYMEIQGENTFKISAYRKAAQALERDERSLAEI--DNPAALSGIGK
GTAGVIQEYIDTGESSVLKELQAQVPEGLLPLLKLPGLGGKKIGRLYQELGVTSAEELEA
ACDHKEVQALSGFGAKSEEKILTALKEAGSRPERLPIAEMLPVAETVEQYLTEMDGITRW
QRAGSLRRMEETVKDIDYIISTTDAATVREQLTSMPDIKEITADGETKVSLVLAYHIGVD
FRLVTDEQFATTLHHFTGSKDHNVLMRQLAKGQDEKISEYGVENQATGDIQTFVDETAFY
AHFGLHFIPPEARSGRDETEVFQ--SDYNVVAEADIVTDLHMHTTWSDGGFSIEEMVDAV
RAKGYTHMAVTDHSKFLQVANGLNEERLRRQIEEVRRVNEEKQDIEVLAGTEMDIRPDGT
LDFSDDLLKELDFVIASIHSAFSQTQEELHHRLEQALSNPHVHMIAHPTGRLIGARSGYD
IDVEWLMKRAAETNTVLELNANPNRLDLNAYWLRQAEAAGVMIAVNTDAHKVDMLEHMSA
GVGMARKALLKPEQIVNTWTYETLRRWLAKD--
>WP_108585309.1
MNKKVVIRTLEKIALYMELKGENPFKVSAFRKAAQALELDARSFSEI--DDVTKLKGIGK
GTAAVIDELKETGKSSELQALEASVPSGLLPLLKLPGLGGKKIAKLYQELGVDSVESLKQ
ACVDGEIQSLAGFGEKTQVKILKELDQFESRPDRLPIWRLETAVLFIEAILNKITHIDKF
SVAGSFRRVKETSKDLDFIIATTDIVTVREALLKELPVTEIIAAGDTKVSVTIDEMIDVD
FRLVEPAAYVTALHHFTGSKDHNVKLRQIAKAEGKKISEYGVEQ-EDGSNQTFETEHDFF
AHFGLPYFPPAVREDSKEFNRQD--ELKDLINRESIKADLHMHTTHSDGAHTLREMVEAC
LAKGYTHMAITDHSHYLRVANGLSAERLREQINEIRKIQKEYPSIHILAGTEMDILPDGS
LDFDDDLLAELDFVIASIHSSFSQPQEKIMERLFTAMKNKHVDMIAHPTGRIIGKRNGYN
PDVSQLIKWAAEYGKILELNANPHRLDLATEYLIEAQNLQVPIAINTDAHAIDQLRFMDI
GVKYAQKAWLKKDLIVNTWSYDKLKKYLND---
>WP_116019524.1
MNKKVIIQTLEKIALYMELLGENHFKVGAFRKAANVLEVDPRSLAEM--DDILTLKGIGK
GTGAVIQDLLDKGVSDLLSELQETVPAGMIPLLEIPGLGGKRIAKLHEALGIDSIESLKE
ACEKNEVSALPGFGKKTEEKLLHEIEQLSERKTSFPLWQMVKFVGQVEPILDKIEEIGKY
SVAGSYRRTKEQSSDMDFIIVTDAPSVVREKLLNLLPTIETIAAGDSKLSVTLEEIIDVD
FRFVTDAQYASALHHFTGSKEHNVRMRQLAKSRGEKISEYGVEQ-EDGTVLTFESEEDFF
AHFDLPFIQPNLRQDGRELDRIN--ELAGLVTLGDIRGDFHMHTTASDGGYSIREMADAC
RARGYSHMVITDHSHYLKVANGLTPERLLDQLREIREINEEYPDIEIFSGTEMDILPDGT
LDFDDEVLAQLDFVIASIHSSFNQPQEQIMERLHSAMKNPHVDLIAHPTGRLIGKRDGYN
PDVPQLIKWAAKYGKVLELNASPHRLDLDKEYLEMAQEAGVSISINTDAHATDQLEIMAI
GVEYAQKAWLKKDTVINTWSLNQFKERIVDK--
>WP_122898681.1
MNKKDIIKTLEQIAVYLEIKGENAFRVSAYRKAAQALERDEGTIEEI--GDPSKLKGIGK
GTASIIEELMEKGESSFLNELKEEIPSGLITLLALPSMGGKKIAKLYQELGVEDAATLRK
ACEEKKVQALAGFGAKTEEKILAALDDFGKRPDRLPLSLVMPVAEEVTRRLNEFSDINRF
ELAGSFRRGRETVKDLDFIISTDKPDQVSEQIGLMDNIKQIVGQGETKISLELELIVPVD
FRMVRDEAFATTLHHFTGSKDHNVLMRQRAKENKEKISEYGVESAESGEVTTFTDEPAFF
AHFGLPYIPPEVREGYDELETKE--ADLTLVEQGDIRSDLHMHTTWSDGAQSIREMVEAN
RERGYTHMAITDHSKFLRVANGLSVERLKRQHEEVRKLNEEFSDFTIFTGIEMDILPDGT
LDYDDDILKDIDFVIASIHSGFNQKEDTIMKRLETALRNPHVAMIAHPTGRLIGRRDGYP
VDIDRLIDLAKETETILELNANPNRLDLTSEHLKKAQEAGAKVAINTDAHRIDMLDHMPV
GVKAARRGWLKKENVVNTWDAETLIAYVNKNR-
>WP_136923390.1
LDKLDIARALREIGALLQYKGESPFKVRAYEKGSAAVEAISEDLGRLVEGRLTEVPGIGG
SLASVITEMVSTGRSAMLEKLREELPPGVLELSELP-LSPQKIQVLHEALGIKSVEELRQ
ACLAGRVRGVKGFGLKTEQKLLEAIEKRDVREERVLLYDAMVVAEPLLAHLREHPAVERA
DIAGEVRRFCETVTDAQLLVAADDTQWVLDHAERFPRVTRVRDRNDRRIDLFLAGDVRAS
VHVVPRSHYAAGLLLLTGSDAHVGALSELAKKQGITLGAR-----------PVESEEEIY
AELGLDFVPPELREGHGEIEEARKSAFDDLVTLDDIQGMVHCHTVYSDGNDTIEDMALAA
EAMGMKYITITDHSPTAHYAKGVEIDRLKRQWDEIARVQERV-KIKILRGTESDILGEGA
LDYPDSILENLDVIIASIHSRMKMDEATMTRRIVEAMRQPVFKIWGHPLGRLLLRRDPFA
CRVEEVLDVIAESRAAIEVNGDPYRLDMEPRWVMEARKRGIRFVISTDAHSTRGLASLRY
GVGVARRGGLRRGEVLNALSPEAFRKQVRPA-A
>WP_147668571.1
INKKDVIQLLEKIALYMELKGENPFKISAYRKAAAQLEADERTITEI--GDFTTIKGIGK
GTNAVIVEYIQTGHSGTLAQLEKEVPSGLIPLLRVPGLGGKKLSKLYQELGITDYHTLKQ
AILDQKVEKLSGFGKKSAKNILQALEQVNTRPERIPIAVVLPIAEQIKSYLQKSPIIQAF
SVAGSLRRMEETVKDIDFIIATDKPTEVRQYLLAMDDLKEVISSGDTKITIELNYGIHVD
FRLVEQKEFATTLHHFTGSKDHNVALRQLAKVRGEKINEYGVEIEETNEILTFSSEKEFF
RHFGLYEIPPEARNNKGEIELFQ--HQSSYLKVSDIRGDLHMHTTWSDGAHSVEEMVLSA
RDKGYEYIAITDHSKSLRIANGLDETRLRIQREEIERLNEKYSDIHIFAGVEMDILPDGR
LDFSNDFLQEMDFVIAAIHSSFKQSEEQIMYRLFQALENPYVSLIAHPTGRLIGRRDGYK
VDIERLIDHAKQTNTALEINSNPNRLDLSSEWAEMAYVNGVRIAINTDAHHKKRLEQIKY
GVGVARKAGLQKENVINAWSKEQLLSFFNEKK-
>WP_151191996.1
MKNIEIVWQFRELADLLEFKGEDFFKIRAYRQAARIMAGLEEPVEELYRDALGKLPGIGK
NILAKTKELIDTGKMRKLEELRREIPPGLLEIMALPGIGPKRARFLHARLGVTSLDELAE
AARQKRVRALKGLGAKTEQDMLRHIEMLRRRSGRILLGVARELAAELADCLREAPGVARV
TVSGEVRRWRETVSSITLLAVAAVPGQALETLLHHPRTKEVLAREDHLLRVFTWWGVPVE
LTVVPEEEYGYALLHDTGSPAHYRHLQQLAAEKGWLLTRRGLAG-AGDGGGLPVAEAAVY
RRLGLPPIPPELREDRGEIEAAAAGRLPRLVELGDIKGDLHVHSDWSDGANTIPQLVQRA
REKGYHYMAVTDHSRSLNIAHGLSLERLKEQHELIERLNEELEDFRILTGVEVDILTRGG
LDYPDEVLEQIDVVVASVHSGFRQDKETLTNRVLDAVKNEHVDIIGHLTGRLLGQREPYA
LDVERVLEEAGRNGKILEINSSPDRLDLNPEHARLARDCGARLSIDTDAHDLNRLDEMIY
GVSVARRAWLEKDDLVNTLELPDLLKVLGRGK-
>WP_002654761.1
MTNEQIANRFETLADLLEFDGANSFRVRAYRNAARTIHDLGDPLATMVERDLTDLDGIGD
DLAKKILVMVETGKLPQLDDLLKKVPATVLAILRIPGLGPKKAAVLHKELGINDLEQLKA
ACQEHRVKELKGFGAKTEETILKGIKIAAAADERTYWSKADLVVHDLLSHLQSCASIERI
EPAGSYRRGKETIGDIDILTVSTNAQEVMDRFAQFPLVEETIARGETKMSVRLETGLQVD
LRVVPAESFGAALQYFTGSKEHNVHVRSIAKQKGLKVSEWGVFRVADETYLVGAEEADVY
AALDLPCFPPEIRENREEFRWAESGKLPDLIVESDLQGDLHMHTQASDGANTLAEMVAAA
REKGLKFIAITDHSQRVTMANGLNSERLLEQWKLIDEFRKSIDDFLVLKGIECDILEQGG
MDLPDEVLAQADWVIGSVHYGQNQSKRQITDRIVGALENPHVCMIAHPTGRLINNRPPYE
VDLEEVYQAAIANRKFLELNAAPKRLDLNDVYCAAAKQRGIPIVINTDAHRTEGLAQARY
GILQARRGGLTKADVANTRSWAEMQKMLGR---
>WP_009196774.1
TDNKTIIRQLRLAATLLELHGENQFKIRSYVNAVFPLERLNEPLHQLSLQEISAIQGIGK
SIAANIQEILERGSFGLLEELLAKTPHGVLRMLSIKGLGPKKVAQIWQEVGITDPEALLQ
ACKENKLAKVKGFGAKTQETIKEALLFARENEGRLRYADLLPQAEKLRELLRQHF--PLT
EWAGEMRRCLEVINSLCFVVGHQQAQEVWEVLNGLEELESNT-PCCGPYAWLRDSKLPLE
VHVTDPTTFASQLLVLTGSDAHIGTPLPNG---------QTLLQL--ACATPYPSEEALY
EAAGLPYIPAELREGLGELELAAEEKLPRLIEYADLTGSLHNHTTYSDGKNTLREMAAYC
RDMGLQYLGISDHSQSAYYAGGLQIEQVRKQHREIDALNQEMAPFRIFKGIESDILADGS
LDYPMDQLAEFDFVVASIHANLNMSLEKATERLLTAIATPFTTMLGHPTGRLLLRRAGYP
IDHKAVIDACARHGVIIEVNANPWRLDLDWRWLSYAQEQGVMISINPDAHETAGFHDMYF
GTLVARKGGLTAERCFNAQPLEAIASHFEARKQ
>WP_012659679.1
SRNDEVAALLEEFADLLEATG-VEYKPTAYRRAAENVREHTAPIENLAGDAVAEIDRVGD
AIASKIVEYFETGSIEELEALRSELPADIGALTAVEGVGPKTVGSLYEALGITTLDELEA
AAEAEQIREVSGFGAKTEENILDNIPFAREARKRTRLGDARPVADAALSYLDDLDAVASV
EVCGSIRRWKDTIGDIDLLVASDAREPIVEAFTEWPEADATIEAGTGKASVRA-SGTRVD
LRIVDGEEFGAALQYFTGSRAHNVAVRNRAIDRGLKLNEYGLFDISDGERVAGETEDGVY
EALDMDPVPPELRENNGEVAAAAAGELPNLVETKDLRGDLHTHTDWSDGGFSIAEMIEAA
AERGYDAHAVTDHAAGPGIFGGLDEAEIAAQADAVADAIDDA-DIEVFHGIEANIDAEGE
ITTDDDTLADLDIVVASPHSALGQDPDAATERLIRAVEHPYVDILGHPTGRIINSRPGIA
PDVAAVVEAAAAAGTAIEVNANPARLDADGDMVRAAIDAGATIAVNTDAHAPRELDNARY
GVHTARRGWAETADVLNARSPDEIRAFLDG---
>WP_013897991.1
MKNRELANTFYEIADLLELEN-VQWKPAAYRKAARGIENLTEDISDIYEEGLKSITGIGS
NICTHIVEYLKTGKIEKFEKLKKQSMSGASELIEIEGLGPKTIRKLHDELDIKSISDLRD
AILKHKIQELEGMGEKTEQNLLEAIRNFEKSHERMQIDVAIETAEDVISYLKEQNKPDII
NYAGSLRRMKETIGDIDVLAVTDNSEELIESFVNMEDIERIVSKGRTRSTVVLKNGVSVD
IRVIKNESYGSAMQYFTGSKQHNIELRNIALEKGYKLSEYGLFEKESGKKIEGRSEERIY
GTLGLAFIPPPLRENRSEFEAAKYDNVPDLIEVGDLRGDLHIHTDFSEGVDSIESMVSMA
EEIGYDYIAITDHSRSRKVANGLSIDELKDQWKQIDDLSGKY-SIKILKGSEVDILPDGN
LDYPDNILDKLDIVVGAIHSGFKYPESKMTRRIISAMESEHLNILAHPSGRLIGKREGYK
ADFDSVFEAAARNNKILEINSQPKRLDLNDSMIIRAKKTGVKFCINSDAHGSSQMEHVRY
GTGQAKRGWLTADDVVNTYTYNKLMKTFDNS--
>WP_015896750.1
MDNRSIAHLLDETADLLEIDSGDSFRIRSYRRAAEAVEATTVTLATIAGKKLQEIPGIGK
GMAANIAQIEETGSFDLRRELLEKYNASILELLKLPGMGPKTVALLFSALKVDSIETLEA
ALKAGKLNGLPRFGKKLIDNIKKGIEEYRQHHGRFLVSVSQRAADEIAEYLRKLEGIETV
TPAGSTRRGRETAGDLDLLVTGPACAEAVEYTASYPGIDSMIARGQNKVSFKLHNGLQVD
VRLLPEESYGAALQYFTGSKMHNVTLRQRALRRGYTLSEYALANVADGSVVAARTEEEIY
AALDLDWIPPELRENNGEIEAAENHTLPDLIELKDIHGDVHMHTDATDGRNTIREMAEAA
LERGYQYIAITDHSKNLAMTNGLDDQRALEHIRRIREVDEEMEGIRVFPGIEVDILGDGA
LDLADETLAQMDVVIASVHTLFQQPREQMTERVLRALENPYVRILGHPTGRLLLRREPFE
MDLRAVLEACARLGVAVEHNSSPERLDLCDRDLRLARELGCKIVINTDAHHTSHLANIRF
GLRQLRRAWLTRKEVLNHHTAEAFLKAMRPRP-
>WP_020447603.1
VSNDELAGLLYEFADRLEAQD-VEYKPTAYRRAADNVRDYPGSIAGLAAETVERVDRVGE
AIAEKLVEYLETGEIEELETLRDELPVQMDDLTAVEGVGPKTVGTLYRNLGVRTLADLEA
AAEAGEIQKVKGFGPKTEQNILDNIAFAKEARGRERLGNARPVADRLLEAMRDAEPVQQA
EVAGSIRRWRPTIGDVDLLVAADPDEAAVDAFL--DLADEEMQSGTTKASARL-DGQQAD
LRVVAPDQFGSALQYFTGSKEHNVQLRNYALDRGVSLNEYGAFDVSDGERLAGDTEESMY
DVLDLPWMPPEIREGRGEVEAAADGTLPEVVAEGDVRGDLHVHTEWSDGRETIESMAQGA
ADFGHDYVAITDHAEGPGVVAGLTPEELREQQEAVAEVDADA-EIDVFHGTETNVDVDGD
VSTPDDVLADLDVVIASPHSGLDGE---ATNRLVDAIEHPHVDVLGHPSGRLLNERSGLE
FDASRIGEAAAENGVALEINANPARLDLWGEAVQAAVESGATIVIDTDAHSTAEYANVRY
GVHTARRGWAEPADVLNTWDPADVREFLL----
>WP_025437086.1
VNNAYISKLLSDYADMLELEGANRYKIRAYRNASYSIASLPRSISEMVEEDLTQLPGIGK
ELSQKLVEIAGAGRLHQFEEIKERFPEGLLEILKLRGIGFVKVRELYEKLGIKNLSELEE
AAREGRVSQIRGFDVKTERMIIEEIEAKKGAKPRIKISTAESIVMPLIDHLKKSKGVKSV
EIAGSFRRGRETVGDIDILVVHDGDSDVMDRFAGYEDVEQVLEKGDTLSSAVLRLGLQVD
LRAVPEISSGSALHHFTGSKEHNVAMRQLAIRKGLKISEYGIFRG--DERIGGENEEDVF
SLLDLQFIPPELRENTGEIEAAQKGKLPKLISLEDIKGDLHMHSKASDGRATIEEMALAA
RERGYEYIAITDHSRRLRIARGLTPKRLEEQLEQIDLLNERLEGIRVLKSIEVDILEDGT
LDLPDSILSRLDLVVCAVHHKFNLSKAKQTDRIISAIDNPYFTILAHPTGRLIDHREPYE
LDMERLMKAARECGCVMELNMQPDRLDLNEIHCRMAKELGVMVALSTDAHITSELNLMRL
GIKQARRGWLEADDVINTMTLEDLMKLINAKKR
>WP_031164189.1
RANDAVASALEEYAELFAMTGGNAFRVRSYQKAAKAIAGFPEDIAATA---VRSVPGVGE
AIAKKVEEYLERGSFRQLDDLRGKVPGGVRRLTRIASLGPKKAVFLFQELGIDSPEALAE
AIGQGRLKGLKGFGPKTEENLLKGIEQLEQTSARVHTGVAMDLAERIIASLS----AERI
AYAGSLRRMKDTIGDIDILAVG--PASLMDDFKSRPYVAEVIASGEKKTSIRTTEGIQVD
LRVVPAESWGAAMQYFTGSKEHNVHLREITVKKGWKLSEYGLFDG--DRVIAAEREEDIY
QALGMPWIPPALREDGGEITAALRGELPVLVTLDDIRGDLHTHTDLTDGIASLEDMVAAA
RARGHSYYAVTDHAPDLAMQR-MTLDKALDQRERLQRLQASHPDMRLLHGTELNIAPDGS
VDWPAEVLAGFDVCVASVHSHFTQSREEMTRRFIAACENPHVHIIGHPTTRKIGGRPPVD
ADWEAVFRAAARTGTAMEIDSFPDRSDLPSDLARLARHHGVKFSIDSDAHAVPHLDNQRF
GIGIAQRAWLTADDVINTWPLERLLPFLGR---
>WP_044936104.1
MDNRTIAQLLYETADLLEISAADPFRIRSYRRAAEAVESSTTQLSEIAGKKLQEIPGIGK
SMAANIQEIEKTGTLPLREELLTKYRPGMLDLLKLPGMGPKSVALFWESLQISSIEELES
AIAEGKLASLPRMGAKQIEKLRKGIEDYKKNSGRFLVDEAEIAAEKLISYLRNFDGMDVI
TPAGSLRRGRETVGDLDILVTGKAVQAAVDYTAAYPPIVDLIAKGQNKVSFRLRAGLQVD
VRLLPEDSYGAALQYFTGSKMHNVAIRQRALKLGYTLSEYALARVEDGSVVAGATEEDIY
AALGLDWIPPELRENNGEIEAAEQHRLPALIKLSDIRGDVHMHTNATDGKCSIREMAEAA
VSRGYEYIAITDHTKNLAMTFGLDDTRTIEQIRRIREVEKEMGGIRIFAGMEVDILADGQ
LDLADETLAQLDIVIVSVHSLFNMPEEEMTERVLRALENPYTRILAHPTGRLLLRREAYK
IHLPRILRRAAELGVAVEHNAYPDRLDLCDRDLRMAKEMGCKIVINTDAHHTSHMEKLRY
GMSQLRRAWLTKTDVLNTLPADEFLAALRPKPQ
>WP_051471173.1
PSNAAIAGLLEELGDRYELDGAVVHRVLAYRNGAKAVLDAPRSVAGMTRGTVTELPGIGK
TLAEKFTALIETGEIPALTKLRAKYPDGLLTLTHLPGLGPKKARKLFDELGVDGPAALRE
AIADDRVAGLQGFGKKTQDKLLKLLDAAGEDPARVLLSKALPLAEALVEELRERGGVHRV
EIAGSARRRADSVHDLDIIATADDAAALLEVFRTSELVAEVGSSGENGSHGVLHSGLAVD
VRVVAPDQFGNLLQHFSGSKAHNVAMRESAVKRGLHISEYGILDDATGETERFATEEEVY
ARLGLPWIPPELRENRGELALD---AVPPLIEWDDLRGDLHMHTTHSDGRASVRDMAIAA
RDLGLEYVCITDHSATHGFGDDVQPDELREIIAEVRAADEELDDITVLVGSEVNIGADGT
LDYDDDLLAELDWIVASVHTAFQSD---PTKRIVAACEHPLVDVIGHPTGRLIGKREAYD
LDVDLMIEAAARTGTFLEINGSPARRDLHDVHARAARDAGVLLTIGSDAHGPDTLPNTRW
GVATARRGWLSAADVANTRPWDELRKVRKGGR-
>WP_074419482.1
LDNYAIADNFTLLSKLIDIHGENSFKSKSYANAAFVIEKLPEQLSQLPANKIFNIKGIGE
AIGNKIQEQLTTGSLQILQEYIQKTPPGIIKMLQIKGLGPKKINSIWKNLEIETIGELLY
ACNENRLTLLKGFGAKTQESIKENINYYLNNLGNFLYQQVETYIQAYHQKLTKVFPEDSF
VLTGAFKRQLETIDAAEWVTTTKPDA-LKNFFVT-NQYTIEV-DTPDKLVFKGTENIKLI
FYLTSKQKLTYHYFITSCSNEFLVEWEKQFVW---------------KDDKYYENENKIF
EAAGIAVIPVYQRELPEIIQQYKTTKIATPIQINDIKGIIHSHSNWSDGQHTIEQIAIAA
KEKGYEYLVISDHSKSAFYANGLQEERVRAQHAAIDVLNQSLAPFKIFKSIESDILNDGS
LDYSDDILQLFDIVIASIHSNLKMTEEKAMSRLLKAIENPYTSILGHLTGRLLLSRKGYP
INHTAIIDACAKHQVAIELNAHPRRLDIDWRYIDAALQKNVLISIDPDAHAIEGFDDCRY
GVLVAQKAGLTHTQNLSSFSLAQFESFIAQQHK
>WP_089672702.1
SYNDEIARLLYEFADRLEADG-VEYKPNAYRRAAENIADHPEPIDQLAMAEVEKIDRVGD
AIASKVVEYFETGEIAELSELRESMPVDMAALTSVEGVGPKTVGTLYEALDITDLDELET
AAEAGEIQEIKGFGAKTEQNILDNIPFARQSQQRERLGDARPIADRLLDYLDSVDAIERV
EVAGSIRRWKDTIGDVDVLTASEDSQAVVDAFTEWEAADDIIEAGSHKSSLRA-DDVRVD
LRVVVPEEFGAALQYFTGSKDHNVRLRNVAIDQERKLNEYGVFDVSGGIRLGGETEAEMY
EALGLPWIPPELREDTGEIQAATEGELPDLLEQAAIRGDLHTHSEWSDGRYTIREMAEAA
ANRGYAFHAVTDHAAGAGIIEGLTDEDLREQADEIAVVRDEV-DIDLLHGVETNIEADGS
LSTSTDLLADLDVVVASPHSALDQDTETATERICKAIREPTVDIIGHPTGRMINSREGLP
LDVTTVAECAAEHGTALEVNANPLRLDFHGEAVRAVVEAGGTIAINTDAHGPGAFDNVRY
GVQTARRGWAEADDVINTWDSDRLRSFISE---
>WP_092902795.1
TTNAELAARFEEFADLLEADD-VEYKPRAYRRAAENILAHPSPIADQLEAAVENIDGVGD
AISSKIVEYVETGEIEELEELREELPVDMAALTRVEGVGPKTVGSLYRELEIQDLDDLEA
AAEAGEIQEVKGFGPKTEQNILENVEFARTIGQRQLLGEARPLADDVLEYLESIDAVEEA
EVAGSIRRWRETIGDVDALAAADSGRDAIDAFLEWDSIDDEIESGPEKASVRV-GDVRVD
LRVVVPTEFGSALQYFTGSKDHNVRLRNYAIERDMKLNEYGAFDISDGERVAGETEAEMY
EALDLPWIPPELREDRGEIDAAAAGELPELITRSDVRGDLHTHTEWSDGNNTIEEMVEAA
ADRGYDYYAIADHALGPGVVGGLSDAEIVEQVEEIREVDAAA-DIEVLAGIEANIDADGE
IDLGDEVIDALDVIVASPHSALDQDSAAAAKRLERAIENPAIDVIGHPSGRLLNEREGLA
IDASALGAAAAAHDTALEVNSNLRRLDLWGSAVQAAIEEGATIAINTDAHQPATLEYVRW
GVHTARRGWAEPDDVINTWDIEELREFLH----
>WP_106603222.1
LDNYAIADNFSLLSKLMDIQGDNSFKAKSFSSAAFTVEKLPVQLQVTPQEEISKIKGIGD
SIGKAIQEMLTTGKFSALETYLLKTPPGILEMLKIKGLGPKKIATIWKELEVESLGELLY
ACNENRLTLLKGFGQKTQDAVKQSIEFYFSNQGRYLYAQAEALALSLEKDLQQLLAPAAV
SLTGQFRRTDDIIDEIELVAALPLPV-LLEKLGQVPVLNQLT-ALEDALLGQHEQHIKIR
IYPATAENFGKTLFTTTASPSFLERFNAVYDV---------------NNTPANTTETEIF
RLAGMDYIEPCLRYSGETVDLALKKQLPALITHKDIKGIIHSHSTWSDGEHTLQEMAVKA
KEQGFEYLVISDHSRSAFYANGLSIERIQAQHAEIDELNKQLAPFRIFKSVEADILNDGN
LDYPDEILATFDLVIASVHSNLKMSEEKAMARLLKAIENPYTTILGHMTGRLLLSRNGYP
VNHLQIIDACAANNVVIEINAHPRRLDIDWEWIPYAMEKNVLLSIDPDAHSTDGFHDIYY
GTLAARKGRLTAAHNLSSFSAAELEVFISKKKK
>WP_113614788.1
MDNNSIADNFSLLSKLMDIHGENSFKAKSFASAAFTIEKLPTQLKETSRDDIFRIKGIGE
STGKSILEMLDTNSFTLLENYLNITPPGIMEIMKIKGLGPKKIATIWKELEVESMGELLY
ACNENRLLLLKGFGEKTQDNVRQNIEFYLSNRNRFLFAEVEEIAHTLEKQLQQLLAPAPV
ALTGAFRRQEVIIDELELVIATTPDI-LRQQLAALPGFTLTD-SQGHNLVWKYNDKLNVV
THACEKEDFYSLLFSTTGSATFMDKFNAAGGA---------------SHIKNALSEEAIF
SGAGIAFIPPCLREGLNEIELARQQQLPQLITRADIKGIVHSHSQWSDGVDTLEEMAIAA
RDQGFEYLVLSDHSRSAFYANGLSIERVIAQQEQIDELNKQLAPFRIFKSIEADILNDGS
LDYPDEILARFDLVIASVHSNLKMTEEKAMARLLKAIENPYTTILGHMTGRLLLSRNGYP
VNHKTIIDACAEHGVAIELNAHPRRLDIDWTWIPYALEKKVLISIDPDAHSIQGYRDIYY
GTLAAQKGGVTKANNLSSFSVDMLDVYLQERKK
>WP_119054266.1
IDNSYLADQFDLLSKLMDIHGENSFKSKTYSVAAFNIEKMTQELATTPPGELFSIKGIGE
SVGKKIIEMVQQGRLKVLEEYIEKTPPGVIEMLHIKGIGPKKIATIWKEMGVESIGELLY
ACNENRLMLYKGFGEKTQKNVQDSIEFYMRSQGSHLYADTEAYALAIEKTLQEQLPAGRF
AITGEFRRQQPVIDQLAWVTTASIQD-LQSFLEA-NNFSTIE-TSDAILTVKGQENIPLK
FYHAADNVFYKILFTTSCSEDFAQAWQALPGW---------------DTNATYTSEEAIF
TNTNIPYIVPAMREKATTLTAAF--PTGTLIQPSDIKAIIHSHSDWSDGANTIEEMAKAA
IAKGYQYLVISDHSKSAFYAKGLSEERIKEQHHYIDELNKKLAPFRIFKSIECDILNDGS
LDYSDAILGTFDLVIASVHSNLKMTEEKAMMRVMNAIRNPYTTILGHMTGRLLLSRPGYP
LDHKTIIDTCAANNVVIEINAHPRRLDIDWRWIDYAMEKNVLLSIDPDAHSIDGFDDCRY
GVLAAQKGGLTADRNLSSFSLPAFEAFLAQRKA
>WP_124847176.1
MENRLIAAMLEETADLLEISSADPFRIRSYRRAAEAVEASTVQLHTLVEKKLLAIPGIGK
GMVANILEIEKAGTFPLREELLLRYKPTMLELLRLPGMGPKSVALFWDALQVGSIEELEA
ALADGRALALPRFGQKGVDKLLQGIADYKRNNGRFQINHVEQAADKLIEYLAAFPGLTRI
TPAGSLRRGRETAGDLDILVTGPAVAAAVDYTAAYPLAGTILAKGANKVSFRMRSGLQVD
VRLLPEGSFGAALQYFTGSKTHNVSIRQRALRRGYTLSEYALARVEDGSFVAGAGEEEIY
SALGLAWIPPELRENNGEIELAENNNLPRLIELSDIRGDLHMHTDATDGKNTIREMAEAA
AAIGYAYIAITDHSKQLAMTNGLDDERALLHIARIHEVDRAMEGIRVLPGIEVDILADGS
LDLSDDVLAQMDIVVASTHSHFAQPEQELTERLLRAVENPYVRILGHLTGRLLLRREPMR
FDITAVLRRAAEVGCAVEHNASAERLDLSDNHLRLAHELGCPIVINTDAHQCSTLGKLQY
GIRQLRRAGLTAADVLNTRSFDAFLSGLRPRP-
>WP_127357430.1
RPNKEVEALLQEYADLLAITGGDAFKARAYEKAARAIGGYHADVSRLDPQELRKIPNVGK
SVADKVAEYLRTGSVSAVDEARAKIPAGVREMTAIPTLGPKKAMVLYRDLHIASVQELAD
AIHDERLRGLPGFGPKTEENILHGIGLMQASGGRALLDVATELAEDLVAELSKLTGCRRC
AYAGSLRRMRETIGDVDILVAAEDSGPFMEAFTGLPYVAGVIARGEKKTSIRTTKALQAD
LRVVPPDAWGAALQYFTGSRAHNIRTREIAVHHKLKLSEYGLFDTESGERTASETEEEVY
ARLGLPWIPPTLREDRGEIEAGLRGELPDVITQADIRGDLHTHTDLTDGLATLDDMVAAA
AGLGYSYVAITDHAPDLYMQQ-MTDEKVLAQRERVRRLDGKHGKTRVLHGTELNIGPDGD
VDWPAEFLAGFDLCVASVHSHFNQSGEQLTRRLVRACENPRVHIIGHPTTRLIGRRPAID
ADLDAVFTACARTGTALEVNAQPDRLDLSDEHILRAKRHGVRFSIASDAHSVLHLEHMRY
GVGTAQRGWLTKDDVINAWPLGRLRRFLQRRV-
>WP_130140674.1
MENKAIAKTFKLYSQLMELFNENPFRTKAMASASFKIDKLPFPAASATIDQLSTQPGIGK
STAERIMLILETGSFPELDNLIAQTPEGVLAMLTIKGLGPKKIRSIWKDLEIESIGELLY
ACNENRLMEAKGFGLKTQEEIRKSIEFSNANQGLFLYAKIEKIAATFLGSLVSRFPDQQH
AFTGDFRRKCEIIASIDILTTTPIQE-VVTFIKDTPAYAIEE-QLEATVHVSDELGVRYH
IQSTTKVCFALDLLRTTGNDTHIKELQTIQ-----------------ANLPNLASEEAIY
EALGLSYIEPELREGAGEINWAKNGQLPELITYADLKGTLHNHSTYSDGVHSLEQMATYC
KDLGLSYFGICDHSKTAVYASGLSIERVKEQWMDIEQLNNKLAPFRIFSGIESDILSDGS
LDYPDDILAKFDFVVASIHSNLRMDEEKATQRLITAIENPYTTILGHPTGRLLLSRPGYP
IDYKKVIDACAANQVVIEINANPLRLDLDWRWQRYALEKGVLLSINPDAHRMEGLTDMQY
GVYVARKGGLSPERCLNAFSLAQIEQYFEQKKQ
>WP_132181404.1
RANDEAAALIQELADLLSITGGDAFKIRAYEKAARAIAGHPDDISGLDLAGLRAIPTVGE
AIAKKVLDYNETGTIRQVEELRTQIPAGVRALTAIPTLGPKKALAVYEALGISSVDELAA
AIKEGRLKGLKGFGAKTEENILRGIELMRSAGERVLVDAAASVADEVVAALSGLPQVERC
EHAGSLRRMRETIGDVDVLAASRDPHPIMEAFTALPFVAEVIASGDKKTSVRTAKGLQVD
LRVVPPESWGAALQYFTGSQAHNIRTREIAVKAGLKLSEYGLFDAESDELIVSETEEEVY
GRLGLPWVHPTLREDAGEIEAALAGELPRLVTVGDLRGDLHSHTDLTDGVASLEDMVAAA
HARGLEYYAITDHAPNLVMQR-MTDEKMLAQRAQVAELQKRYRDLTLLHGTELNIDPDGG
VDWDAGFLSGFDVCVASVHSHFTQDQAAMTRRLVRACENPHVHVIGHPTARSIGRRPPVD
ADWDEVFRAAARTGTAMEIDSFPDRLDLPADLVRRAKRLGVKFSVDTDAHSLGHHRNIRY
GVGTAQRGWLTPDDVINTWPLDRLREFLRKGQA
>WP_141580073.1
RVNDEVGALLDEYADLLAITGGEAFKVRVYQKAARSVAGDPADLAGLDAAGLRGIPNVGR
SIAAKIEEYLSTGSIHELEELRARIPVGVRQLTLVPTLGPKKAMVLYHERGIDSVEALDR
ALGAGRLHGLAGFGAKTEENLRHGIEILHKAGRRVPLGTAMELAETIVADLSAAAGCERC
AFAGSLRRMKDTVGDIDVLATSDRPDALMKSFVGLALAEQVIAAGDTKTSIRTGAGLQVD
LRVVPPEDWGAALQYFTGSRAHNIRTREIAVHAGLKLSEYGLFDVETGAKLVSASEEEVY
ARLGLPWIPPPLREDSGEIEAAMRGELPLLVAEADVRGDLHTHTDLSDGLANLPDMVAAA
AARGYSYYAVTDHAPGLAMQR-MTDEKMLAQRERVRELDGRNGGMRVLHGTELNIDPDGG
VDWPDDFLAGFDLCLASVHSHFEQPSEQMTRRLVRACENPFVDVLGHPTARQIGRRPPVE
ADWDEVFAACARTGTVLEIDSSPDRLDLPAEHVRRARRHGVRFAVDTDAHAVPHLAHLRY
GIGTAQRGWLTAGEVVNTWPADRLLAFLRAGR-
>WP_144383893.1
RRNDEVGALLQEYADLIAITGGDAFKARAYEKAARAIAGYHTDVGTLGPKELLEIPNVGK
SIADKVVEYLRTGQVSTIEETRTAIPAGVRELITIPTLGPKKALTLYQELGVSTVDELLE
AIHQERLRDLKGFGEKTEANILHGIALMQKAGGRILLSAAMDSAEQIVAELSAVTGCEGC
TYAGSLRRMKETIGDIDILVAATRSAPFMAAFRAMPHVAEVIAHGEKKTSIRTTKGLQVD
LRVLPPDSWGAGLQYFTGSKAHNIRTREIAVRHGLKLSEYGLFRTKSGRKVASETEEEVY
ARLGLPWIPPTLREDRGEIAAGLRDELPELVTEEDIRGDLHTHTDLTDGLAPLEEMVAAA
AARGYSYYVVTDHAPDLAMQR-MTDEKMLEQRELVRQLDGKHRRMHVLHGTELNIGPDGE
VDWPGDFLAGFDLCVASVHSHFTQSREALTRRLVRAAENPYVSVIGHPSTRRIGKRPGID
ADFDAVFEACARTGTALEVNGSPERLDLSDEDILRAKRYGVKFALDSDAHSVTHLPYMRY
AVGTAQRGWLTQDDVINTWPLQRLRRFVREGRR
>WP_146514545.1
MDNAQIAKALEEMAELLEFRGENPFRIRAYQNGAKAIRELGESVAAVLSRDLAKIPGIGK
TLVEKCQTLVETGSLPQLEELRKAVPAVVIQMARIPGLGAKKAVKLREELGIESLGDLRK
ACQEDQVAGLKGFGKKTQSAILDGLAIAEEAASRIYWSQADGLARAISDHMQKCKAITKM
EWAGSYRRGRDTVGDLDLLVVASDREAAMDHLATYPDVSQTIGRGETKISIRLDKAFQLD
MRCVEEDEFGAALQYFTGSQAHNIHTRKIAKEKGLKINEYGVFKIDDDTKIAGTTEKDVY
EVIGLPWIPPELREDRLEFKLAQDGKLPTLVELKDIRGDLHMHTTATDGTHTIRDMADAA
IERGLSYIAITDHSKRVSMAMGLDEKRLRQQWAVIDEIRNEYQGLTILKGIECDILEAGG
MDLADDCLAEADWVLASIHYGQKQPRDQITERMIGAIENPNVTAIAHPTGRLLNRRPAYE
IDMDQVMAAAKQHGKFMELNANPARLDLNDLHLAKAKALGIPIVINTDAHSIDGLDVMGY
GIIQARRGGLVAKDVANTQDWPELKKLIDVQH-
>WP_147189019.1
MDNYAIADNFSLLAKVMDIHGENSFKTKSYSSAAFTIEKLPVELSSLPADKIFGIKGIGE
TIGKKIIEQMETGRLALLDDFIAKTPHGLMEMLAIKGIGPKKIAVIWKDLEVESLGELLY
ACNENRLLLYKGFGEKTQQNIKEAIEFYLSNQGSYLYAQIEKYATEADAKMKTASPSFMF
ELCGDFRRHLEIIEKVEWVTTADPKT-LRDFFTT-NEYEVVS-SAETESQFKGKENVLLV
FYHTTKEKFYQTLFEKSCAPEFLEAWVSKNN-----------------FNDTYNSEDAIF
ENANVKIIPPYLRESKEIL----TKQLPVVIQDNDITAIIHSHSKWSDGANTIEEMAVAA
KEKGLQYLVISDHSKTAFYAQGLTEDRLIAQHKEVDELNKKLAPFKIFKSIESDILNDGN
LDYTNEVLATFAIVIASVHSNLKMKEDKAMMRLINAIENPYTSILGHPTGRLLLSRNGYP
VDHKKIIDACAANNVVIELNAHPKRLDIDWRWIHYCLEKNVLISIDPDAHSIEGYHDIHY
GVLAAQKAGVTKENNLSSFSLEAFEAFLKVQQA
>WP_012635512.1
LTNKEVSRILKELAKLMELKGENKFKVRAYYNASRQLINMSDNIQDLARGKIRNIPGVGE
GIARSIKEIMEKGYSPELEELKAELPGGLLEIIKIPGLGPKRAYQLFNELGVTNLEELKS
ALNTGKARKLKGFGVKTEENLKNKIEKYESFKNTYLLKEALGILDELKRYIKKCPGVSRV
KMTGEARRKKELVNSLEILVASKEKESVLEYLRKLSFAKSIEEKEENGYLLTFEDDIRIK
VFIVPPDMFCFYLFYLTGSKDHVQKMETIADDAGYQLTIKGLYK--DSSKIKVKNEEEIY
TTLGVSYIIPELRENRGEITAGFKNCLPDSINLRDIKGDLHIHSSYSDGGFSIREIIEAA
RKKGYEYLAITDHSRSLKVASGLSVDRLFKQIEEIDKLQEEYDDIIIFKGIEVDINKDGS
LDYSDEVLSYLDFVIASVHTAFNMDRDKMTSRLIKAMENPHVNAIGHPRGRLLKRRDAYK
IDMDRIIQVASETNTCLEINSSPDRLDIDDVLARKAKEVGVKLVINTDAHHLEELNNMSL
GVAVARRGWLEREDVINTMNAEELQELLRRD--
>WP_019113496.1
VTRESLVNTLEEIALLLELKGENPFKTRAYRNGAEVVQNFDGNIVERAANDLKGIKGIGD
ALQQKLHELASTGKLEYFENLRAEFPPTLFELFELQGLGPKKIKALYDKLGISSIAQLKE
ACQGAEIANLSGFGSKTVEKILSAIENRAKFADRFRLGEVAPLAETLLERLRDHPKVSRS
AIAGSYRRAKETLHDLDFLVATKEPAELTKFFSDFPEVHEIIAQGETKASVRLDNGLQCD
LRAVSNNHFPFALQYFTGSKEHNVALRSLALKKGLSLNEYDFTG-E-GEIPKVEEEIDIY
QALDLDWIAPELRENRGEIEAACEANLPDLVKLTQLRGTFHNHTIASDGKNTLEEMATAA
QDHGLQYLGIADHSKSSFQANGLNEQRLIQQIEEIRTINTNFEDFALFAGSEVDILKDGS
LDFHDDLLAELDYCVASIHNVFNLPENEMTNRLIRAMENEHVTMLGHVTGRLLLKRDPYS
INMEKLIDCAAETKTIIELNCNPWRLDMDWRWWHRARDKNVLTSINPDAHSIGQLQFLAY
GVRLARKGWLRREDVLNCRSLTEIQAWLKLPKS
>WP_026092511.1
MNKKDIIRTLETIAIYLEIKGENPFKISAYRKAASALEADDRSITAI--DDVSKLNGIGR
GTAAVIKELLETGKSTVLDELARQVPEGLIPLLKLPGLGGKKIGKLYKELNITDIASLKK
CCLENKVQQLAGFGEKTEEKILEAIEEVGKRPDRLPIWIMLPIATKIEQQLSTMKDIIKF
SRAGSMRRMKETIKDLDFIIATTNPASVREQLLQLEGISDVMANGDTKVSLVVRYDISID
FRIVDLESFATTLHHFTGSKEHNVKMRQLAKERGEKISEYGVEIVDTGELLTFATEKAFF
NHFELNYIPPEMREDKGEIEVLK--KKLKPIKLSDIKGDLHMHTTWSDGANSIQEMVEAA
RRKGYSYIAITDHSKYLRVANGLTADRLREQRKEIERLNKLYDDITILAGIEMDILPDAT
LDFDDEVLEELDLVIGAIHSSFSQDRNQIMKRLITALENNHVDIIAHPTGRLIGKRKGYN
VDVEMLIEIAKRTNTALECNANPHRLDLSSEWLRKAVEAGVKLVINTDAHQIDTLDYMEI
GVATARRGWVTKETVLNTWTIADLMAFLKRHD-
>WP_050752068.1
NDPQTVANLLREYAHRSALRGANPYGTRAYLRAADSLTALSQPLDRIIAGTLTDIPGIGK
SIADIVAKLHATGSHPSLEKLRKEVPAGVLELFAVPGLRPDKIMKLYQTLGVSSLAELEA
AAKEDRIRPVKGLGASLQTKILQNLAITRSGETQLHLHQAASLLEHALAAVRDHPEYLRV
EIAGDFRRGCELVSDLALMAQGKSAVS----------------EG---------KSSGLR
IIVSDKKHFGARLLNATGSAAHIEQLGELASKEGFELKSDGLYSR--KRLVASASEADIY
EALGLQFIEPELREGRDEINRAAKHNLPKLVQDSDLRGILHCHTTASDGTETLETMAEAT
RKRGFDYFGVADHSQSAHYAGGLSLDEIATQHEEAGRLNKRYGQFRILKGLEADILADGS
LDYPDSILEKFDFVVASVHSRFKMTKKEQTDRIIRAIKNSHTTIIGHMTGRQLQRRLGYE
IDVEKILRVCAKYGVAIEINAHPWRLDLDWRWHEKALELGCIFSINPDAHSIPELDHMHW
GVEMARKGGVSADRVLNAMTLPKLIAHLSKRKR
>WP_062355292.1
TTKKEIIRLLESIAIYMELKGDNPFKLSAFRKAANALEFDERDIAEV--EDFTTIPGIGK
GTAAVIMEYIETGSSSVLEELKKEVPKGLIPLLQIPGLGGKTIARLYKELQIENIADLKT
ACEVGKVRILKGFGEKKEEKILAAIESLSNKQDRLPLAMMIPIVEWIEDKLTNIPEINEF
SRAGSIRRVKEMVKDLDFVIATENPEIVREQLLQLPNIKEKTNQGDTKVSIVFSHDVSVD
FRLVQLNEFATTLHHFTGSKEHNVRMRQIAKERHEKISEYGVENLETGSVQTFSSEKEFY
RHFQLPYISPELREDGTEIDKLD--LLDSLVE--NIHGDLHMHTTWSDGNHSLEEMIEAC
LRLGYEYMAITDHSQYLKVANGLTRDRLLKQKEEIARLNEKYRDIQILSGIEMDILPDGS
LDFEDELLKEMDFVIASIHSAFSQSEELIMKRLANACKNPYVHMIGHPTGRVIGRRSGYP
VNMDALIKIAKETNTILELNASPKRLDLHLEHLQKTEKAGLPIIINTDAHHTDTLTNMEL
GVKYARKAWIQKNTVLNTLPKHEFLQVLNKKRE
>WP_069718176.1
MNKKDVIKVLEMIAIHMEIKGENTFKISAYRKAAQALETDDRSLSDI--EDVSKLKGIGK
GTASVIDELMVTGSSQLLEQLKAEVPSGLLKLLKVQGLGGKKIAKLYQELGITDIESLIK
ACNEHKVQELAGFGKKTEEKILLAAKEMGSRPERLPIAFMLPIAEQIELQLEEMNGIRQW
SRAGSLRRLRETIKDLDFIIATEEPVVVREQLLKLEHISSVIASGDTKVSVVLEYEVSVD
FRLVEPSAFATTLHHFTGSKDHNIRMRQIAKSRGEKISEYGVEVEATGEMLTFDNEQDFF
QHFDLHYIPPELRQGNGEVEKFT--ESHELIDFRDIQGDLHMHTTWSDGAYSIEEMIEAA
RERGYSYIAITDHSKYLKVANGLSDARLLQQNEEIKLINEKYDDITVLSGVEMDILPDGT
LDYGNEVLAQLDIVIASIHSSFSQPREIIMDRLIHALENKHVDLIAHPTGRLIGRREGYD
VDLDMLIQVAARTNTALELNANPNRLDLSAEWLVKAQEAGVKLVINTDAHSIDMLDDMKV
GISAARAGWVRRDSVINTWDLAMLKQFLSRND-
>WP_073234190.1
MQNIEIAWIFSELADLLEIKGEDFFKVRAYRRAAQVLAHLEQPVQELYRHMLSKVPGIGK
AIEGKIKEILETGKLEKHQELLREIPPGVLAVKQLPGIGPVRARVLFKELGVTNLAELEQ
AAKERRVRTLRGFSSKMEWDILNGIEMVRHRQGRTRLSVARELAAELTEFIKLLPGVKEV
SEAGSTRRWRETVGDLDLVASAADPAPVLTALATHPRVKEVTEQQSNRIRVYTWWGLSVD
LQVVAPQEYIATLHRNTGSKAHYAKLQEVAQSQGFKLNHHGLFN-QGGQCLPIQHEKDIY
EALHMEYIPPELREDRGEVEAALAGSLPSIIQLADIKGDLHIHTTWSDSVMELEDVVKRC
REKGYAYAAITDHSRSLRIANGLELDRLQEQHRIIREMNEQLEDFTLLTGVEVDILPNGD
LDYPDEILEPMDVVIASVHSGFKQSRKEITERITKAMENEHVDIIAHMTGRVLGRRESYD
LDVEALIETAAKTGTILEINASPDRLDINDVYARMARDAGVKICINTDAHDARRLDEMPY
GVAVARRAWLEPRDVVNTLDIESLREVLR----
>WP_077110227.1
INKKDVIRLLEKIAIYMELKGENPFKTAAFRKAAASLEADDRSLSEI--TNFTEIPAIGK
GTAAVIEEFVEDGVSSVLEQLQEEVPKGLIPLLQIPGLGGKTIARLYKELNVTDVESLRE
VCAAGKLRKLKGFGKKTEENIKNALEQMGRQPDRFPIAYMLPFTEQIESYLKEVKEIKQF
SRAGSLRRLSETIKDLDFVIATEHPKAVKEQLLKLDG--EAAVSGDTKVTLHLQYTISVD
FRIVKPSEFATALHHFTGSAEHNVRMRQIAKERGEKISEYGVENTETGKVETFQTEKDFF
KHFQLPWIPPEIRMNGKEIEHFS--EAKQLIELADIKGDLHMHTTWSDGAYSLEEMIEAC
RKKGYEYMAITDHSEFLRVAGGLTPDRVRKQNEEIKALNEKYDDIFILSGIEMDILPDGR
LDFEDELLSELDIVIASIHSSFFQPKSQIMKRLTNALQNPHVDIIAHPTGRLIGRRDGYE
VDMDMLIELAKETDTVLELNANPARLDLAYSHLQKAQEAGVKIVINTDAHNISHLEYMDV
GVSYAKKGWIRPGSVINTWKKDELLAFLKRGD-
>WP_079509983.1
VNKKDIVQLLETIAIYMELKGENPFKVSAFRKAAAALEGDERTMSEM--GDLTELKGIGK
GTAGVILEFMETGQSTELKELQEEVPSGLIPLLQLPGMGGKKIAKLYKELGVESIHDLEE
AASAGKIRNLAGFGKKSEEKILAAIENFGTRPERLPLAYMLPVAELIESYLQKIESIEQF
SRAGSLRRMRETIKDLDFIIASANPSAVKDQLVKLPKIKEIIAAGDTKVSVTLGYDVNVD
FRLVDPEEFATALHHFTGSKDHNVRMRQLAKEKGEKISEYGVENVETGEVSTFKSEEEFY
QYFGLPFIPPELREDGSEVELYK--KDLKLITLDAIKGDLHMHSTWSDGGHSIEEMAMEC
MARGYKYMAITDHSQYLKIANGLTPDRIRKQIEEVKELNKKYEDFTILTGIEMDILPDGS
LDFEDDLLAELDLVIASIHSSFSQPTEKIMNRLKTALENAHVDIIAHPTGRLIGRREGYP
VDIDMLIKLAKETNTALELNANPNRLDLASEYLRKAQDEGVKIVINTDAHKVDTLEHMGI
GVTAARKGWIKESSVLNALDLDGLLEFLHGRNR
>WP_090870407.1
INKKDVIKLLEKIAIYLELKGENPFKISAYRKAAQALERDDRSLTDI--DDFTKINGIGK
GTSAVIKEYVENKTSDTLHQLEKEVPQGLVPLLNVPGLGGKKLAKLYQELDVIDAESLKD
ALQTGKVEGLAGFGKKSAEKILASLEEAGTRPERLPIAVMLPIAERIENFLSGLQNVKRF
SRAGSLRRMKETIKDIDYILATDKPIEVREQLLQINDLKEVIAKGDTKVSVTIEYDINID
FRLVKDEEFVTTLHHFTGSKDHNVAMRQLAKARGEKISEYGIEVEETNESLTFDTEEAFF
NHYGLNYIPPELRENSGEVEAFK--KQHNLVELDDILGDLHMHTTWSDGAQSLEEMVLQA
RKKGYRYMAITDHSKYLRVANGLNETRLRQQREEIERLNERYEDIHIFAGVEMDLLPDAT
LDFSDEFLKEMDFVIGGIHSSFNQSEEKIMDRLYAALDNPYVSIIAHPTGRLIGRREGYK
VNMEKLMKRAMETNTVLEINANPNRFDLSADWVRVAQSMGVNIAINTDAHSYPMLEHMKY
GVGVARKGWIEKDTVINTWSKEKLIAYFNRNK-
>WP_092263479.1
PPRKALVAALERTADLLDVLGEEAFRAQAYRGAARSLETLSAETPDLLERDFAGIPKVGK
GIAAELSAFARTGVFAPLAAAEAQVPPGLLELLGVRGLGPKKLRALWQA-GIDSPERLRE
AAQNGEVAALKGFGAKSAATLLAAVEFLLGARAYQHLSSGVSTVDTLLAHLAA----FAP
MSSGEVRRGLETVRCAEVTVTGEV-DAVAARLAGVDELETG----EAE--VTL-GGVPVR
VGVADETGRGALDLWLGGGDGYRAELSARATERGLNLSPSGLRRG--GKRLTIPDEAAAL
GELGLPLRPAEYREPEHDGIWET---LPELVTVADLRGMLHTHSVWSDGTASIREMAEET
LRLGHDFLGTGDHSRAAHYANGLSIERLREQLREVRELQR--AGLPLVAGAEVDILEDGS
LDYPDDLLAELDYVVASVHSAFTLDPARQTERLVRAASHPLVTILGHPTGRLLLRRPGYA
FDLDAVLSACEQRGTVVEINANAYRLDLDWRDVLRW-RTRLTFAVNTDAHTLGGLSDARY
GVRMARKAGLTRGQVLNTLGKGELLAFIQRQRA
>WP_094426691.1
MDKKQAIQVLETIATYMEIKGENPFKIAAYRRAAQALEQDGRTLAEM--DDPKAIPGIGQ
ATADVIQELKETGASSLLNELAQQLPAGLLPLLTIPGLGGKKVGKLYRELGITDAESLLQ
AAKAGQIRALAGFGKKSEDNMIEALAVWNVRPERLPVADVLPFSEQLEQQIADFHDVIRF
SRAGSLRRMRETVKDLDYIIATDNPSSVKDQILQLEGIANIIAKGNGKVSVELDHTISVD
FRLVPNEAFATALHHFTGSKDHNVRMRQLAKKRGEKINEYGIETVETGAIKTFPDERAFF
AHFGLPYISPEAREDGSELERYR--ETAEEVSFIDAKADLHMHTTWSDGAHSLEEMAEAA
KKRGYTHIAITDHSRYLKVANGLSIERLKQQHEYIREYNQQNNGITILTGIEMDILPSGE
LDYPDELLSEIDFVIASIHSAFSQSEEKLMERLQAAIFNPHVDLVAHPTGRLIGKRKGYA
VDVPTLIQWASEAGCALELNASPRRLDLEVTWLKLAAETGVPIAINSDAHRIGTLANVEY
GYAHARKAMLLPDQVLNTWPLEKLQHWLKRKH-
>WP_116038887.1
MTNQDVAKKLRDVYQLMQLAGENRFRAIAFDRAAQTIEGLNEEVQSHIDGTLTDIKGIGK
SIAEDIEALSKTGTMPVLEDLKERVPKGLVEWLNISGLGPKNIVKIHQTLGITEVAELKE
ACQSGAVADLPGLGKKSAEKIIKSIEYLEKFGERCRIDQALAVAEPMLEFIQGIDGVLKC
EIAGSLRRSAETIGDVDILAAANTDSEIFEQFVNHNLVVEILGRGDTKSSVRTENGRQVD
LRIVSEKEYPAALMYFTGSKEHNIVMRQRARERGMALNEYGLFKLNEDQPVETGSESDIY
KKLDLHFVPPEHREDRGEFEYYVENDEMNLLKEDQIKGVVHAHSTYSDGKYSIKQMADAC
IKRGYEYLTITDHSRAAAYAGGLTIDRVKQQWDEIDQLNEEYSDFRIFKGIESDILNDGS
LDYPDEILEGFDIVIASVHSGLEMDHEKMMTRFENAIKNPYTHMIGHPTGRLLLKREESK
LDLNRLIELATEHNTAIEINANPRRLDLDWRYGNKAKETGLLTSINPDAHTTEGIDNIRY
GVMIARKAKFDPERVLNTKSADEFAKWLSKG--
>WP_126660790.1
MNKKIVIKTLEKIALMLELQGENPFKISAFRKAANALELDERSLSEM--EDITKIKGIGK
GTAAVIHELIETGESSQLKELEEVVPKGLIPLLKLPGLGGKKLAKLYSELGIDSAEKLKE
ACENHDIQKLAGFGAKSEEKILKELENFGQRSERLPIWYLQTVVIDIHHVLTDIPEIQKF
SVAGSYRRVSEMSKDIDFIVATAQPEKVKEQLLTKLVVKEVVAAGETKVSVILDEPVSVD
FRLVSEKEFATALHHFTGSKDHNVRMRQLAKDQGKKISEYGVEQ-PDGAVLTFDSEEQFF
AHFNLPFIPPTVRESGKELERLD--ELAGLVTMDSIVSDLHMHTTWSDGAHTVREMGQAL
IERGYAYGVITDHSQYLKVANGLTPERLKNQRVEIYQFNESHPNFTLYAGTEMDILPDAT
LDYDDEVLRELDFVIASIHSSFSQPQEKIMERLFTAIKNPYVHMIAHPTGRIIGQREGYN
PDIPQLIQWASEYGKILELNANPYRLDLCIEHLVMAMEQNVPIAINTDAHAIEQLLFMEI
GTKYAQKAWLKKELVVNTWSKEQFETFIRKNK-
>WP_136934283.1
VDKLDVARALREIGALLRCKGESSFKVQAYENGSAAVEAISEDLGRLVEGRLTQVPGIGV
SLASVITEFVRTGQSELHVKLRAELPPGVLELCEIPGLSPKKVQALHDALGITSVEELRQ
ACLAGRVRSVKGFGLKTQQSLLEAIAQREIREARVLLVDALGVAEPLLDHLRAFPEVKQA
DLAGDVRRFCETVSDVHVVVASDEAGVVLDHAERFPRVTRVRCRDAQRVDLCLAGDVPAS
VHVVAPAHYAGALLMRTGSAAHLAELGRVATEQGLALDEAR-------ALVRIESDAQIY
RALGLHPVPPELREGDGEIEAARQDDFADLVTQGDIQGMVHCHTVFSDGNDTIEDMARAA
EAMGMKYLTITDHSPTAHYARGVELDRLKLQWDEIARVQERV-KIKLLRGTESDILATGA
LDYPDAILEQLDVVIASVHSRMKMDEAAMTQRLVEAMRQPIFKIWGHPLGRLLLRREPFA
CRVEEVLDVIASSRAAIEVNGDPYRLDMEPRWLKEARKRGIRFVISTDAHSTKGLSSLRF
GVGVARRGGLRKSEVLNALGPEGFAAAVRPIH-
>WP_141603920.1
LHKKAIIQHLELIATYLEIKGENSFKIAAYRKAAQALENDDRSMALI--DDVTKIAGIGK
GTAQVILELQKTGESSLLRELQSSIPSSLLQLLKLPGVGGKKIAKLYQELNVVDLESLYK
ACQSEQVQKLPGFGKKTEEKLIKAIEEQRVKPERLPLAYMLSLSESIERILTTIPSILRV
ARAGSLRRCEEMVKDLDFVIATHDSKAVSQEILEKVATHEVVGRGETKMTVLLTYHVSVD
FRFVTPESFITTLHHFTGSKEHNVRMRQLAKKRNEKISEYHVEQEVTRKRLTFDTEEAFF
EHFDLPYIPPAMRLGKGEFDFVD--QEFKPLKLNDIRADLHMHTTYSDGAFTIEEMATAA
QKKGYEYICITDHSQSLRVANGLSRERLKRQRLEIDRLNAHFKGFKIFAGVEMDILPDGS
LDYDNETLKSLDFVIAAIHSSFNQSEEKIMHRLKQAAMNPFVRLIAHPTGRIIGRRAGYP
VNIEELMLLSKSTGTALELNSNPNRLDLSSTWIRKAEEMGVKVAINTDAHSIKMLDDMSI
GVATANKGLIKSSSILNTMTRAEFEDFIKSSKR
>WP_144510981.1
MDKKTIINTLEKIALYMELQGENPFKVSAFRKAAQVLELDARSLGEM--DNILSLKGIGA
ATGAVIEDLINTGESTLLKELQHTVPSGLLPMLKIPGLGGKKIAKLYKELQIDSIDALKL
ACEAGKVKTLAGFAAKTEMKILAEIENLQSRPERTAVWQLEPIVEMIENRLAKMDSIEKY
SVAGSYRRVKEASKDIDFIIATSSASEVREALLTELPVRKVIAAGDTKVSVTLENEIDVD
FRLVELYQYASALNHFTGSKDHNIKMRQIAKDQGKKISEYGVEQ-EDGTMQHFTSEEDFY
AHFDLPFIPPTVREDGSEFSKLE--QLPLLVTLDDIKGDFHMHSTWSDGAHSIEEMVEAS
RVKGYTHIVITDHSDYLKVANGLSKERLLKQIEIVHELNNKYTDIEIFAGTEMDILPDGS
LDFDDEILKQLDFVIASIHSSFSQPQEKIMERLYNAIKNPYVHMIAHPTGRIIEQRNGYN
PDVPTLIEWAKDYGKILELNANPYRLDLQTEYLKLAQEKGVPLAINTDAHHINQLKYMDI
GVRYAQKAWLHKDTIVNTWTLEKFNKMIKN---
>WP_147803442.1
MNKKEVLQTMETIAVYLEIKGENAFRVSAYRKAAQALEKDERSLEQI--EDPASLSGIGK
GTAAIIEDLRQTGTTELLEELQQEVPEGLIPLLKLPGLGGKKIGRLYKELGVTNAEQLKQ
ACEDHKIQDLSGFGKKSEDKILEAVNDMGKRPERLPLASVYPAVEDLGQKLENIKEIKRW
ELAGSFRRGRETVKDLDFIVATEKPAEVKESILAFSGIEAVIGRGDTKISLEFRDIIPVD
FRLIEDRSFASTLHHFTGSKDHNVLMRQRAKERGEKISEYGVEVEETGEKIYFNSESEFF
SHYGLPFIPPEVREGAWELEETF--E--DLLSFEDIRGDLHMHTTWSDGAQSLEEMMDRC
ADKGYTFMAVTDHSQYLKVANGLTVERLKRQHEEIRTL-QKEKGIRVFTGIEMDILPDGT
LDYEDEVLEGIDFVIASIHSSFQQDEETIMKRLINACRNPHVNMIAHPTGRLIGRRSGYA
VNMEKLIETAAETNTILELNANPNRLDLSAENLKKAQAAGVKVAINTDAHHYDMLEDMIT
GVKTARRAGLKRHNVVNTWTISELKSFLHLSDS
>WP_002993620.1
MDNKVIAKLFKLGSQLMELHNENPFRAKAMASASFKIDKLPFAAATATVEDLSAQQGIGK
GTAEKIQEIIQTGSFAELDQLIANTPPGLLDMLQIKGLGPKKILIIWQELGIESVGELYY
ACNENRLVEAKGFGLKTQEDIKKNIEFSIANQGWFLYAKVLPSAEAILNKLRIALPDTAV
SYTGAFRRKVEILDRVDFLLSTSTEE-LQKVLATIPDIQIQE-QTPDQIEVKDNNGFLFR
FLSTDPENFANTLLETTGSELHIQQLEAIQ-----------------QPLPAASTEAGIY
QLLGLAYIEPELREGLDEIQKAKTDTLPQLITFEELKGTVHNHSTYSDGVHSLAEMARYC
KELGLEYFGICDHSRTAVYANGLSIDRLEQQWKEVDALNEKMAPFRIFKGIESDILSDGS
LDYPNEILTKFDFVVASVHSNLKMNEEKATDRLIKAIENPYTTILGHPTGRLLLSRSGYP
LDFKKIIDACAANQVVIEINANPLRLDLDWRWHRYAIEKGVLLSINPDAHRTEGLLDMHY
GIYVARKGGVSAENCLNARSVTEISEFFTNRKI
>WP_012674658.1
NINKEIAKIFRDMAHIYEFL-DDKFRALAYQKAAQVLEDLPDDVRNYIAGKLSEIRGIGT
HTQEKIIEYIKTGKIQKYEELKKLVPPDFLELMDVPGFGPKTLKRIYQELGISTKEELIK
ALKDGRVAKLKGFGPKKVENMLKGLELYEKSKERLLLWEALNIANTIVEKLKTLKEIKNI
ELAGSLRRKKETIGDIDILISCDDREKVIDFFINLEDVKEVLAKGDTKASVIIKKDRQVD
LRVLKPDEWGSGLQYFTGSKEHNVHLRDYAKSIGLKISEYGVFDAKTGEKIAGDTEESVY
KAVGMQWIPPELREDRGEIEAALKNSLPKLVELSDIKGDFHCHSTWTDGFNTILEIGQYI
KENKYEYLVITDHSKAVRVAHGLTEDDVLKQIEEIDKVNKIIGYPLLKKGIEVDILLDGS
LDLSDEILSKLDWVVASIHTNFNRDN---TDRIIKAMENPYVNVIGHPTGRIFGTREGYQ
LS-DEVFKVAKETGTALEINSQPLRMDLPDIMVKKAVDMGVKLVISSDSHSLSNFHYIQL
GVYIARRGWAKKEDVINTLSWKEVEKFVKDKRK
>WP_015902121.1
VTNKQIADILSKTADLMEIKGENPFKVRAYRNAARILENSAKDFSKLVKFDLTKLPGIGH
DLSEYIKEIVNTGKFHKLEELQKEIPKGVVELLSIEGLGPKRVKQLYETFGIKNMDDLKK
YAYSGELDKLPGFGPKLIEKILKGVKQLKKAGIRFLWAEVEDTANELKDYLLEFEGVETV
DIAGSFRRKKESVGDLDILVIAKDYPKVSEYFIKFHKVKEVYSKGLTRSTVFLDNDLQVD
LRAVAKESYGAALHYFTGSKSHNIEIRKLAIQKGLKINEYGVYKG--NERIASLTEEDVY
KSVGLEYVEPELRENRGEIEAAMSNSLPKLIKADDIRGVMENVITKE----EVDKAVLNA
KKNQFEYLILN-----------VDKDCFLEINEYIANKN---RDIKIIRCLTVRVDENGE
IEAKEDLLEKADFV-CAIMKEAELNSDMQTKRYIKALQNPYVKVLLRPSLREVLKKEGVD
LDWDEVFECANKHHKAMEINSNPKYLDLSDVLIKKAIDKNVKLLLNSYHN------SFKY
GLNQARRGWCEKEDLLNTFSYERIKKFFN----
>WP_020519950.1
RPNEVVGALLLEFADLLSMTGGQAFKARAYEKAAKAVSGHHADISTLDLKQLEQIPNVGK
STAAKILEYLSTGKIETLEKMRLKMPAGLRALMNIPGLGPQKAVALHSELGIGSVEELTA
AIEAGKLEGLRGFGPKTVENILHGIEVMQAGNGRVLISTAMAVAEEIIADLKQVKGTEKI
TYAGSLRRMKETIGDVDILAAANDSGPLMERFAKTPL-SEVIVKGPAKTSIRTARGLQVD
LRVVPAKSWGAALMYFTGSKEHSVSLRTRLVRQGLKLSEYGLFRAEDNELLAAETEEDVY
ARLGLPWIPPALREDRGEL----DGDLPMLVQESDLKGDLHTHTNLTDGVAPLARMVEAA
AKRGYSYYAITDHAKNLPMQR-MTDEKMLRQREEVRALDA--GPMTLLHGTELNIDPDGE
VDWDHDFLSKFDITVASVHSHFSQPSKVMTQRIIRACENPYVNIIGHLTTRKVLKRPPVD
ADFDAVFEAAAATGTAIEINAHPDRLDINDDLILRAKRHGVKFSIDSDAHSTGHLNLMRY
GIGMAQRGWLTKAEVINTWPLAKLRAFVKSKRK
>WP_028981062.1
RVNKELAEIFESIGSIYEFKGKERFRSIAYHNAARIINDLPEDIRDHIQGKFIKTYGIGK
SIEEKIFEFLKTNQVSLFNDLQKEVPKDFLTLMKVQGLGPETLKRFYYDLNLSTKEQIIE
ALQDGRILQLKGFQKKKVNNILSSLLKKTEAEQRLSLWDAQEISTSIIKMLNTIPQIQLI
DIAGSLRRQKETVGDIDLLIAAKARKAIIRHFVSLDEVENLYAEGDTKASVYFKFKRQVD
IRIVTEDQWGAALQYFTGSKAHNIHLRKLAIEKGYKINEYGLFTVEENKKIAGENEEDIY
HALGLEWMPPEMREDTGEIELASEGLIPQLITMEDIKGDMHTHSKWSDGHSSIEEIADIS
SNQKYDYIVITDHSKSQIIAGGMEEDKFIEQLKEIKKVNKKIGKDLIKSGTEVDILPDGS
LDLSDSLLQTLDWVVASIHSHFNQDN---TERIIKACHNPYVCAIGHPTGRVLGAREGYI
VDMERILDVAAYTGTALEINAHSHRMDINDRWAKRAIEKGVKLVIGTDSHNTGNYSFMKL
GVAIARRAWCTKDNILNTSDWAKIEVFKKRKLE
>WP_048190576.1
MKNQMVASVLNQVADLMEIEAVD-FRTLAYRKAAHTVENLSEDIEDIRKERLQELPGIGA
KIAKKIEEIVDTGSLEYLENLKKEFPVDYDALIAVEGLGPKSIKQLYNELGIKNLDDLEK
NAKRHRIRRLKGMGETTERKILLNLEYARKSTGRKLLGHILPIAVKMKNELDRLDYVERV
EIAGSIRRRKETVGDIDILVTTNQPLEVMAYFTGMDMVRDVVVSGPSKSTVRLKNGIDVD
LRVFDDESFGSALMYFTGSKETNVALRRIAISKGLKLSEYGVFR--GQKLVAGNTEEDVF
KSFGMEYIEPELRENTGEVEAASLGKLPKILGYNDIVGDLQMHSEWSDGSRSILDMANEA
QKLGYEYIAITDHSGSLRIANGMDEKTMLKQMKEIDNLKDEIDDIMILKGVEANIDSYGL
LDVPDKILDGMDIVLAGIHSGFNQNSKELTRRILSAMENEYVNIIAHPTGRKIQERKAYE
LDLERIFDASKDTGTILEVNSHMNRLDLNDVNIKMAVEHGCKLAVNTDAHSPAQLKNIHL
GIATARRGWAKKEDIINTLPLKRLFKHFN----
>WP_051565316.1
MDNRTMARLLEQTADLMEIDGCDSFRIRSYRNAAEAVEQTTVDLVTACEAKLLEIPGIGK
SMAANLQAMACTGTMPIRDELLTKYGLSILELMKLPGMGPKTIALFWSAAQVNSIDLLAA
AIDSGRLAELPRMGAKQLEKIKRGIEDYRRSVGRFRINQAQEEAEQLTKYLLAFEGFERV
TPAGSLRRGRETAGDLDLLVTGSGTAAGVDYVAAYPGIADLIVKGENKVSFHLASGMQVD
VRLLPAQSFGAGLQYFTGSKAHNVALRQRALKMGYTLSEWALARLDDESVVAAATEEEIY
AALALAWVPPELRESLGEIDAAAAHTLPRLIEERDLRGDLHMHTHETDGRNSIREMADAA
IACGYQYIAITDHSKALAMTNGLDEKRALAHMQRIREVEQELEGIRIFTGIEVDVLADGA
LDMDDEVLAQLDVVIASVHSRFDQSKEEMTQRVLRAIENPCVHILGHPTGRLILRREPFA
LDTAAVFRRAAELGVAMEHNAAPERLDLCDRDLRMAKELGCKIVINTDAHDCRILGKMSF
GVRQLRRAWLEPKDVLNTLRPDELLTSLRARPQ
>WP_074488313.1
MENKPIARTLRLLSQLMELHDENPFKIKSIANAAFKVDKLPFPIAGKSLAEMEKIDGLGK
STAAKIAELLEKGTMTDLVDLLAATPEGIVEMLGIKGIGPKKIGVIWHDLGIENIGELLY
ACNENRLIEAKGFGLKTQEEIRKVLEFRMASNGSFLYAQVEPEAEELMEQIKAFMPDALI
EFSGQYRRRNEIINELSIVIGTLDAEIGINALKGSTLLQNLV-VDGCRLNGELANGLLVE
LICVAKIQYFKELFIQTGTEEHVEAVFARIT----------------DDIEQPESEEIIY
HKAGLQWIHPELREGAEILEVT---IIPELINIGDLKGSLHNHSTWSDGVNTLEEMALYC
RDLKLEYLGISDHSKSAFYAKGLSIERVLQQHEEIDKLNKKLDGFHIFKGIEADILYDGS
LDYPDEILKTFDFIVASVHSNLKMDEKKATERLIGAIENPYTTILGHPTGRLLLTRKGYD
IDYKKVIDACAANNVIIEINSNPLRLDLDWRWQSYALNKGVMLSINPDAHRNEGFHDMKY
GVLVARKGGLSAAHCLNALDLKQITEVFSNKKP
>WP_083522633.1
MNNEEVAAIFERIADLSEIKGEIIYKTLAYRKAADSIRNLGADVEAIHRGKLLDIPGVGK
AIAEKIDELLTTGKLNFLLKLEQEVPPTLVDLLKVPDIGPKKAAMFWKKGGITTLAELEA
AARAGKLRGLPGMGEKSEARIISGLEALARRSKRLSIGVALPIAIRWVEWLRKLPGVEQA
EAAGSLRRRKITIGDLDFVAAARDPKPIMDAFIHHPEVQRIAGQGENKSSIEAAGGLNIQ
LWIQPPERFGTLLQFVTGSKEHNVRLRELAQKKGLSLSEQSISR-ADGSEQTYADEKGVY
AALGLPWIPPELREDRGEIAAALAGKLPHLLVRSDLKADLHVHSTWSDGAATIAEMAAAA
RERGLKVLAISDHSGGLGVAGGMSVEKLHERRAEIESVQEKMGSLRLLQGAEVEIHADGS
LDYEDEVLAELDVVVASLHSSLRQPREQITERLLRAMRNPNVDVIGHPSGRLLPNREGAD
LDWERVLAAARETGVALEINAHPARLDLDEVYARRAAEMGIPLSLNTDAHAPDQLDLIEY
GISAARRAWLEPEQIINTWPPEKLLAWLQNRGR
>WP_089683037.1
LTNRDIIRAFKLTASLLELHAANPFKIRSYQNAALNLERLEQPLLGMTPDEVAGLEGIGK
GMAERIARLEETESFPELDELLTQTPPGVVKMLSLKGLGPKKVRTLWQSLKVESEQALLE
ACENDQVAALKGFGKKTQESIRESILFSMRNAGKLHLSAAEALAEQVRQLLLDTGAVQRV
EIAGQTRRKLEIVDQLELLAAIEQPSVLWKALENHVMLAKDE-SASGPFVWLTEADVPVA
ILTCRPEEFAGEWLLLSSADAHLQWAAASG---------HALVSV--ARNGAFASEEAIY
QEAALPAFPPELREGMLEAQVLEQGEVPRLLEMADLKGILHNHSTYSDGKHTLEEMARYC
QELGYQYLGISDHSKTAAYAGGLQEFRVQQQHEEIDRLNKTLAPFKILKGIESDILGDGS
LDYADDVLASFDFVVASVHSNLGMDQAHATDRLLRAIENPYTTMLGHPTGRLLLRREGYP
LDFRRIIDACAEHNVIIEINANPWRLDLDWRWVPYALEKGVLISINPDAHEKAGYADMYY
GVCMGRKGGLTADKTFNAWPLDKVETWLQKRRS
>WP_090440674.1
VDNERIAQVFEEIADLLELEDANPFRIRAYRNAARTVRAQEVPFAGLLAVALPKLPGIGH
DLSEKIVEIARTDDCELLQRLRREVPAGLAELLHLPGIGPKRVRQLYHELGVATLPALQQ
ALACGQVRRLPGFGARLVDGLRQAIGAKAASERRYLLPQAAAQARPLLDYLQGLAQVEAA
VIAGSYRRRRDTVGDLDILLQADQDSRVMASVLRYPAVERVMASGPTRASLRLRGGMQVD
VRIVGAASFGAALQYFTGSKAHGIALRRRARAQGCKLNEYGLYRN--GEQLAGRRETDIY
QALGLPWIPPELREDAGEIAAAEHGRLPRLIELGNLRGDLHCHTRASDGSNSLREMALAA
QQHGWQYLAITDHSRRLSIAHGLDADRLLRQLDEIDRLNDELPSLTLLKGIEVDILADGS
LDLPDVLLARLDIVVAAVHSHFHLSASQQTTRIRRAMDSRYFNILAHPTGRLLQERDGYP
VDIEAIIGHAKQRGCFLELNAQPQRLDLNEQYCRLAKAQGVLLSIASDAHRCSDFDLLEY
GIGQARRGWLESADVLNTRSLAQLLRLLRQSR-
>WP_091335796.1
ASNAEVGGVFDEIADWLELDGANPFRVRAYRNAARTVGGWPQPLVTWRDHRLADLPGIGN
DLAGKIEEILATGSCHLLRELRRTHPRGLTALLRLPGLGPRRAQRLHDELGITSVAGLLR
AARAGRIQTIKGFGKDTERHLLEAAVQSLGTVHRWKLSDALQQAEALASYVQGAPEPARV
VLAGSLRRWRETVGDVDVLVATGHGSALSRRFLSYPMVHRVLAQGATRSSVVLRSGLQVD
LRVVRPASLGAALVYFTGSKAHNLALRGLAHKRGMKVNEYGVYHG--SRRIAGLTEASVY
ACIDLPPIPPELRENLGEIEAAAAGTLPSLIELKDVRGDLHSHTEASDGRADLETMARAA
AAAGLEYLAITDHSHGLAVARGLDRRRLLAQIEAIDRFNETHVAPVLLKGIEVDILEDGR
LDLPDDLLARLDLVVGAVHSHFDLSRERQITRLLRAMDHRCFSILAHPTGRLIEERAPYA
VDIERIVRHARERGCFLEANAHPDRLDLDDVHCRLAKAAGVPLAIGSDAHDAGGLAALRF
GIGQLRRGWIEAKDVINTLPLPALRARLATTMG
>WP_095838317.1
LDNYTIADNFSLLAKLMEIHSENSFKAKSFSSAAFTIEKLPVQLKDTARDDIFRIKGIGE
STGKGILEMLDTGHFSLLENYLLKTPAGILEIMKIKGLGPKKIATIWKELEVESMGELLY
ACNENRLALLKGFGEKTQENVKQSINFYLSNRERFLYAEILPLAAQLEQSLQQLLQPAQV
TLTGQIRRQDIIIDDIALVAAATPST-LQEKVASLTGLTLST-SNDESLTWQHEKGFKVK
IYHATNNTFAQVLFNTSASGEFLQAVNELLP----------------TADAVYTDEQAIF
SAAGIDYIAPCLREDPNIITQAASHQLPQLITTADIKGIIHSHSQWSDGLYTLEEMALAA
KEQGFEYLVISDHSRSAFYANGLSIERIIAQHAQIDSLNQQLAPFRIFKSIEADILNDGN
LDYPDDVLASFDLVIASVHANLKMPQDKATSRLLKAIEHPHTTILGHMTGRLLLSRNGYP
VDHKAIIDACVANQVVIELNAHPRRLDIDWSWIPYALEKGALISIDPDAHSISGYQDIHY
GVLAAQKGGLTKERNLSSYSRDMLTDYLLKRKQ
>WP_103933626.1
MDNITLARLLDETAALLEIDAADPFRIRSYRRAAETIEQQTTPLSSLISKGLLAIPGIGK
GIAGTIKDLVTTGTTGLREELLARYKPTMLELLKLPGMGPKTVALVHSALQVSNVDELED
AAKRGALLELPRMGQKFTDKLLKGIEDYRRNASRFRVDVARENALRVSELIRQFPGIDTI
TPAGSLRRGKESVGDLDLLVTGPAVAAAVEHVATLPLIDKLLARGQNKVSFNLRNGLQVD
VRLLPRASFGAALQYFTGSKHHNVTLRQRAIKRGLTLSEYALLRLADNTIVAAASEEEIY
QALDLDYIPPELRENNGEIEAAEKHTLPRLITRNDLRGDLHMHTTESDGADSIRAMAEAA
IARGLEYIAITDHSKALAMTNGMDDKRALLHAARIREESLRLTVFRILAGVEVDILLDGA
LDLEDDTLAQLDIVIASVHSGFNQTEAECTARVLRATENPYVHILGHPTGRKVLQREPYK
VNLVEILPLAAKLGVAVEHNAHPARADLSDVHLRRAKELGCRIIINTDSHATDQLDLIDY
GIMQCRRAWLTAEDLINTKPVDQFLATLRPRP-
>WP_106809685.1
MDNKAIANILYETADLLEIDGQDSFRIRSYRNAAQAIENHSEQIKDIISKKVLEIAGIGK
GMLANLQELFETGKLTVLDGLLEKYHPSMLQLLKIQGLGPKTIALIWSAYKVSDVDGVEK
LAREGKIRVLPRLGEKHEAKLIKAIEDYRRISGRFLIDAAEAEAEKLTEYLKKFPGIDKI
TPAGSLRRGRETVGDLDILVTGKARQKAIAYVAKYPPLMDVIASGDNKISFRVRSGMQVD
VRLLPPESFGAAMQYFTGSKAHNVALRQRALKMGYTLNEYSLADLKTEKPVAGKTEEEIY
SKLALDYIPPEMRENLGEIDLAEKHALPKLITQGDLQGDVHMHTVETDGRNTIAEMAEAA
RARGYKYIAITDHSKNLAFANGLDDKRAVEHIRRIRETGKQIDGITIFAGIEVDILAEGD
LDLSDDVLAQMDVVIASVHSVFNQEPEKMTDRLLKAIGNPNTSILGHPTGRLLLRRDAYK
FDMASVLSAAAKHKVAMELNSYPDRLDLNDVHLRQAKQQGVKIVISTDSHHTSHLEKIRY
GILQARRAGLTKDDVLNSLPAQKFAQAMKHTW-
>WP_113618892.1
KQNATVARLLHHMASGYKYLGQERFRAIAYEIAARTVNNLQADISAYAEKALDQLNGIGS
SIAEKIIEYLKTGKVKKYEELKQQIPEELLDMMDITGFGPALVKVLHEQLGINTRAELLK
AIDEGRLEGIKGFGNKKIENIKRGLHLFEEAQSRLLLWDALLAGNKILQAIRQFPEVRKA
ELAGSVRRGRETVGDIDIIVMATLQKKLADKIQKLPGIVRILAGGDTKVSLLLQNQTQVD
VRIVTENAYGAALLYFTGSKEHNVRLRIIAREKGWKLNEYGLFDLKTDKYLAGKTEEEMY
RYIGLQFIPPELREDKGEIDLAAKNKLPVLVTLKDIKGDMHLHSKWSDGEEEIEALARYV
MKTQYEYLVVTDHSPSERISHGLEPDDFIRQFREIDQVNKKIGRDFIKKGVEVDILADGQ
LDLPDDLLEKFDWVVASIHSGLAQDN---TQRLLKACEHPAVNCIGHPGGRLVGTRDAYP
VNWRQLIDKAAATGTALEINAQPGRMDLQDDLVKMAIDKGVQLVIDTDAHAKMHFDLMQL
GVTIARRGWCKKEDVLNTISWREVTALRNKKIK
>WP_119060586.1
VHNSDIAEAFRRLADLLEIEGGNQYRVRAYRNAAATVEGLPHDAARMIEADLSELPGIGE
DLAGKIETLIETGELPLLEEVEGRVPEGLAEITHVSGIGPKRAWKLYEELGIETIEALRK
AAEAGEIRDIEGFGEKTEQNIIDALGRFEGGEKRLRLMDAEHIAEPLLDYVREIDGVKQA
IIAGSYRRQKETVGDLDILVTAKRGSDVMDRFVKYDEVDEVVSKGETRSTVVLQSGFHVD
LRVVAEVSYGAALFYFTGSKAHNIVVRKRAIDRGWKLNEYGLFED--NERIAGKTEEEVY
EKLDLPFIPPLLRENRGEIEAAENGELPDLVQLDDIRGDLHCHTKWSDGKFTLREMAEAA
KDKGYAFLGITDHSKSQTVAGGLSEDGLAKQIDEIDELNEELDGIRLLKGSEVDILENGK
LDFSDNILAQLDYVICAIHGGFNLSREKQTERVLRAMDNKHFNILAHATGRLINERAPYE
IDLDRIMTEAEDRGCFLELNAHPNRLDIDDARCKMARDMGLMVPIGTDAHSINGLETMRF
GVAQAGRGWLEAKDVLNTRAPDELLKLMRR---
>WP_121172742.1
MQNADIARTFNQLADLLEIQGANAFRVRAYRSAAQTIEGLSAAVSDMIEEDLTTLGGIGK
DLAEKIETLHHSGSLPALDEAGKQVPAGLIELTRIDSLGPKRVKALYDELGVDSLDALKQ
AAREQRISALSGFGRKTERKILEEADRLHQQAGRTRLDEARQAAEGLRHHIEQCAGVEQV
VVAGSYRRRRETVGDLDMLVVAEDGERVMAHVGEWQEIERVALRGETKTTVHLNSGLQVD
VRVVPGESFGAALYYFTGSQAHNVAVRKMAVARDLKLNEYGVFES--DEQLAGRTEEEVL
AQVELPWIPPELRENCGEIEAAQAGKLPELVTRDDIRGDLHMHTTATDGKASLEEMAEAG
RRQGYNYIAITDHSQRLAMANGLDAARLREQLADIDELNERLKRFTVLKSIEVDILEDGQ
LDLPDEVLGELDLCVASIHSRFNLDRERQTERLLRAMDNPHVSLIAHPTGRIVNGRDGYE
LDMQRIVDGAAERGVCLEINAQPARLDLRDIHARMAKEAGVLIAISTDAHATDQLDHMVF
GVDQARRGWLEKDDVLNTRTLPQLRKALKR---
>WP_123131121.1
MENKELIRMFRLTASLMELHDENPFKIKSYTNAVMVLERLEQPIHQMSQAQLEKLDGIGK
GMAAKIMEAIQTGSHADLNRLLETTPEGVVQMLNIKGIGPKKIRTIWKELGVETTEGLRE
ACERNELSKLKGFGAKTQETILQALQYSEDSKGKLLWAEAEPLALDLLQFLKNRPETASV
ELVGDMRRNLEIVDTLQFLVSLQDDRSWPEFLNEIPGITSVE-HLSGPFVWLVGAGLKLE
VRQVPERRFANQTLLYSANPHWLIQPLNENG--------DTLMAE--AYGEPAASEEEIF
QRLKLPFIAPELRESVRVLELAKENKLPTLLQDSDLKGILHNHSTYSDGAHTLEQMAVHC
QQLGYEYLGICDHSKSAFYANGLQEFRVQTQHQEIERLNQQLGPFRIFKGIESDILADGS
LDYDNDVLASFDFIVASIHSNLKMDIVKATDRLVTAIHNPYTTMLGHPTGRLLLRREGYP
IDHKAVIDACAQNQVIIEINANPWRLDLDWRWVEYALSQNVMLSINPDAHSMRGYEDMRY
GVLVGRKGGLTAEMTFNAKSRDEVAAYFAERKK
>WP_127681415.1
ISNKEIAGILSKTADLLEIKGENPFKVRAYRNAARIIENSAKDFNKLVNFDLTKLPGIGH
DLSEYIKEIVKTGKFHKLEELKKEIPQGVAELLSIEGLGPKRVKLLYETFGIKNMDELKK
YALSGELEKLPGFGPKLIEKILKGFKQLKKAGIRFLWADVENIAYEMREYLLDYKGVQIV
DIAGSFRRKKESVGDLDILVIADDYQRVSDYFVKFHRVKEIYSKGLTRSTVFLDNSLQID
LRAVAKDSYGAALHYFTGSKAHNIEIRKLAIEKGLKINEYGVYKG--NEKIASSKESDIY
KSVGLNYIEPELRENRGEIEASRINALPKLIKEEEIKGYMCTVKDMDEVKKYIDDFVKVN
K----EYLILN-------VSN---------RYELINKVKKNSKNIKLITAAEVSVDENGD
FEIPEDVLNNADI-IAALMKKTELSAKDQTQRYLKVLNSKKINILLRPSLREVLTDAGVD
LDWDEVFNAAYSNNVVMEVNSNPKYLDLSDILIKKAIECGVKIIITGN------YKNIKY
GIYQARRGWCEKKDAVNFWNYERVGKLWG----
>WP_133996605.1
MTNDAIADAFSLLSKLMDIHGENSFKAKGYSIAAYNIERLPGELTEMEQAEIFAIKGIGD
AIGKKILELNQTGEMKVLKDLIERTPSGVLDMMQIKGLGPKKVATLWKELGIESLGELLY
ACDENRLTLYKGFGAKTQANIKESIEFVLQNQDRTLYAHIEPYALEVERLVQAKFPDAKT
ALTGAFRRQMEIIDELEFVTTVPLEE-LADYLEN-EGFVLEE-APSGALVARGGRNLPLV
WHPAGEDDFGTQLFQTSASEEFLKAWG---------------------VIGRASTEEALF
ENKGVPFIIAARRERAEPSRNA-------VLQPEDIKGIIHSHSDWSDGAHTLEKMASTA
KAQGLEYLVISDHSKSAFYANGLSEERIKAQHEQIAALNERLAPFKIFKSIESDILNDGR
LDYSDQVLATFDLVIASVHSNLNMPKEKAMLRVLTAIRNPFTTILGHPTGRLLLSRKGYP
VDHLELLDVCAASGVVMELNAHPRRLDMDWRWLEDALARGVLTSIDPDAHAVEGFADTRY
GVLVAQKTGVGPKQNLSSFSRAELEAWLAARKS
>WP_136417532.1
VHNADVAAVFQQIADLLEIEGNNPFRIRAYRNAARMLSTLAPSVQTMVERDLKELPGIGP
DLAGKIIEIVATGTCALREQLRQELPPAIHELLSVPGLGPKRVKTLYDERNIQTLDQLAR
AARAGEISTIPGFGKRAEQRILESVQAKLSKARRFRIDMAAQIAEALVAYLRAGEDARQI
EIAGSYRRRQETVGDLDIVMSSARPIRLLQRFVEFGDVAQVQSHGTTRASVLLRQGIQVD
ARVVADSSFGAALHYFTGSKAHNIAVRRLAQAHGWKLNEYGLFSN--ERRIAGETEASVF
KAVGLPYIEPELRENRGEIEAAQAGHLPKLVGLTDLKGDLHAHTRASDGKNSLREMALEA
QRRGFAYLAITDHSQKLRVAHGLDSGALAKQIDEIDRLNEELSGIRLLKGIEVDINEDGT
LDMPDAMLARLDIVIGAVHSKFTLPRERQTERILRAMDHPCFTLLAHPTGRMIFERDAYE
VDMLRIIRHAKERGCFLELNAQPERLDMTDTYCLAAKREGVLVSIGSDAHSVFDFDDLRF
GVGQARRGWLEKKDVLNTRPLGALMELLGRTRL
>WP_141609194.1
FSNRDVADILSEVADILQILDANRFRIIAFQNAAEAIRTYGQDINAVHAGKLQEIPGVGK
GIAGAIAELLEQGRVAEFEELKAQVPPGVVEMIHVPDVGPKTARRLWQELGITSVEELRQ
AAEAGRIRELKGFGAKSEQKILKGIELWSQRESRTPLGEARPLALALVEGLHTAASIQQI
QVAGSLRRWRETIGDLDILCVSNDPSTVMEAFRSLPQVSDVVGSGETKTSVILTTGLRAD
LRVVEARHWGAALQYFTGSKEHNVALRELALRQGWSLNEYGLTATPEGTQRFFDTEEALY
DFLGLEWIPPELRENRGEIQAARRHELPPLITLADIQGELHGHTTWSDGTASIAEMAEAA
RRRGYRYWNVSDHSVGLGMVSGLDAARLAEQAREIEQLNRQWEDFRLLRGIEVEILADGS
LALPDEVLAGLDVVVASIHSGLRQDRETITERCLRAVRNPHVDILGHPTGRLLGSRLPSA
LDVERVLQACAETGTVVEINAHPSRLDLNDAYARRAMELGCKLAINSDAHAPGGMEILEY
GIGVARRAWLRAEDVVNTRPLPEMLALLKG---
>WP_144587434.1
RPNDEVEALLQEYADLLAITGGDAFKARAYEKAARAVAGCHDDVSRMEIRQLREIPGVGK
SIADKIWEYFEHGSVQAIEEVRAKIPAGVRQLITIPTLGPKKAAVLYHDLGIASIEELLD
AIHHERLRDIKGFGPKTEQNILHGVELMQQSRGRVLLDVAMGVAEEIVTALSTVTGCRRC
TYAGSLRRFKETVGDVDVLAAAEDSGPIMAAFRELPFVAEVIASGETKTSLRTTKGLQVD
LRVVRPAAWGAALQYFTGAKAHNIRTREIAVHARLKLSEYGLFDVETGDLVVSETEEDVY
RRLGLPWIPPTLREDRGEIEAALAGELPELVRESDLRGDLHTHTDLTDGVAPLEEMVAAA
AARGYAYYAITDHAPNLYMQR-MSDDKMLAQRDQVRALDRAHRGMRLLHGTELNIDADGG
VDWPEEFLAGFDLCVASVHSLFNQSRDEVTRRLVRACENPYVNIIGHPSARLIGRRPPLE
ADYDEVFRACARTGTALEINSFPDRIDLRDEHILWAKKYGVKFAIDSDSHAVPHLAAIRF
GVGTAQRGWLTAEDVINTWPLTRLRTFLRKGRK
>WP_145350934.1
MDNAQISAVFDELADLLEFKGENPFRIRAYRNGARAILDLDESVAAILARKLADLPGIGK
TLAEKSQVLLESGSLPQLDALREEIPVSVLEMVRVPGLGAKKAAALHRELRIENLQQLGD
ACRQGKVKGLKGFGAKTQQMILEGLEIAQAANERLRWVNADEIVQRLLRHMKSCLGLERL
EPAGSYRRGRETVGDVDLLAVATDRAAAMDHLESFPSRTETILRGDTKISIRVGNAFQVD
MRIVEASQFGAALQYFTGSKEHNVKLRSLAKQRGMKINEYGLFRDGSEEPIAGETEESIY
AALDLPCFPPEIREARFEFQWAEDGPLPELITLPQILGDLHMHTTETDGQATIREMADAA
VERGLQYIAITDHSQRVAMAGGLDPDRLRAQWKLIEQIRPEYEGLQILKGIECDILEDGR
MDLPDDCLAEGDWIIASIHYGQKQPREQITDRILGALAHPSVNIIAHPTGRLINRRPPYD
VDMEAVIQAAADHGKMLELNANPARLDLNEVHLAAARRAGVPIVISTDAHSIDGLDVMQY
GVLQGRRGGLAANDVANTRPWDDFKASYLSPQT
>WP_146518928.1
VDNAAIANVFDEMAELLEFRGENPFRIRAYQNGAKAIRDLDESVADILARNLADVPGIGK
TLVEKTQVLLETGGLPQLDELRKAIPEILISMSRIPGLGAKKAAKLRESLDIDTLDDLRA
ACQAGLVAKLKGFGAKTEQMILEGLEIAEQAAQRMRWADGDALAHSIEEHMRQCSGITQM
RWAGSYRRGRDTIGDLDLLIVTEDRDAAMDHLESYPDRSTTIMRGETKVSIRVGKAFQVD
MRCVEANQFGAALQYFTGSQAHNIHTRRLAKEKGLKINEYGVFRLDDDTQVAGATEEGVY
ESIGLPWIDPELREDRREFQWAEYGSLPKLIELSDLRGDLHMHTTATDGENTIREMADAA
IERGLQYIAITDHSKRVSMAMGLDEERLRAQWQMIDEIRPEYEGLVILKGIECDILEAGG
MDLPDDVLAEADWVLASVHYGQKQPREKITERILGAIENPHVNCIAHPTGRLINRRKPYE
VDMDAVLKAAQANGTLMELNANPARLDLNDVHLAAAKKLEIPIVISTDAHHIGGLDVMRF
GIKQARRGGLTRSDVANTMDAADFLRLAAVKR-
>WP_147191986.1
QNNLSLASIFHHMADCYRYLGEERFRAIAYENVSRILRNMKEDIACYSGKTLDEIGGIGE
SIAEKIIEYLHTGKIETFELLKKRVPYELLELMDITGFGPATLKQLHDKRGIKNREDLIK
ALETDKLEGLRGFGEKKIENMKRALKLFKEPK-RILLKDAERIGNEIVNEIKKMPGVQKA
ELAGSLRRKKETIGDIDIVILAESRKKIVNRIIKLPQVAKVLVKGSTKASVILNENVQVD
IRLVNDYEYGAAMLYFTGSKEHNIKLRMIAKQKGFKINEYGLYDAISGKRLAGSTEEEMY
HFLNLKYIPPEQRLDKGEIEKAT-------------------------------------
------------------LSNGI-------------------------------------
-IYPN-------------------------------------------------------
------------------------------------------------------------
---------------------------------
>WP_149348908.1
MENKTIARTFRLFSQLMELYDENPFKVRSMANAAFKIDKLPFAIAQKSPDEMAVIDGIGK
STAGKIQELLSDGTIAELQFLLDQTPEGVLEIMSVKGLGPKKVKIIWKELGIESLGELLY
ACNENRLIEAKGFGLKTQLEIKNAIEFKIASNGCFLYAQIEAYATDLLQALKARLNTEQV
AFTGQFRRCCEVITSLDILIAGTEMPAIDDLFPDA---EISL-KGDTELQITTISGLNTC
IRTCPANEFKYQLFVQTGSEEHVQEVLKRIS----------------TP-VQLLSEAEIY
KAGGLAYIEPELREGLTEIREAENGTLPQLITFADLQGTLHNHSTWSDGVNTIKEMALFC
RDLKLHYLGISDHSKSAFYANGLTEERVLAQQKEIDELNRELAPFRIFKGIESDILFDGS
LDYPDEILATFDFVVASVHSVLKMNEEKATSRLIKAIENPFITILGHPTGRLLLSRSGYS
IDYKKVIDACAANGVVMEINANPLRLDLDWRWHRYATEKGVLLSINPDAHRTSGFYDMHY
GILAARKGGVSASNCLNAFSLDKITAFFNR---
>WP_012641972.1
RRNEEVALLLDNIAELLMLKNENPYRIRAYTTAAQNIRALDEDIEELARGKLDEIPGVGK
AIAAKIEEYLRTGRLEYYEQLKREVPLQAVDLLEVPGIGPARAHLLYEQLGITTIQDLLQ
AAQEHKLRKLPGFGEKLEERIAREAARLMQRSKRLLLGIALPVAEEVVAALRPHAAIRAI
DPAGSLRRMKETIGDIDILVASDDPPAVVDAFVHLPFVKEVLAVGPTRPSILTREDLQVD
LRVVRPHEYGSALLYFTGSKEHNIALRSFVQERGWKLSEYGLFD-ETGKLLASETEHEIY
ALLGMDWIPPELRENRGEIEAAREHRLPILVEQRDIRGDLHVHTDWSDGHEPLERMCEAA
RARGYEYLVISDHSPSLTVARGLSIERLREQRERIRELNERLAPFRILQGAEVNILSDGT
LDYPDEILAELDLVIVSVHSAFDMPQERMTERVIRALANPHVDILGHPTGRLLTSRLPYE
IDLDAVLDAAAHYGVAIEVNGQPDRLDLPDIWVQRAINRGILIACTSDAHSTRQLDNMRW
SVATARRGWAEPRHVLNTRSLEELRTWLATHHR
>WP_019154755.1
VNKKDVIRLLETIAVYMELKGENPFKVSAFRKAAAALEADEQAIDEI--ADFTKLQGIGK
GTASVIDEYIQTGQSVVLKELQEEVPKGLVMLLQLPGLGGKKIAKLHKELGIENVDDLKK
ACLEQKVRGLAGFGQKTEEKMLAAIETVGNQPERLPLAYMLPIVQHLEEELAQMKDVDNF
SRAGSIRRVRETVKDLDFIISTAQPASVKEQLLKLAKIKDIMAAGDTKVSVILDYDVSVD
FRLVKPEEFATTLHHFTGSKDHNVRMRQLAKERGEKISEYGVENVETGEILTFKSEEEFY
HHFNLPLIPPEMREDGTEVEKYS--DELEIISLEDIKGDLHMHSTWSDGAHTIEQMVNEC
RKLGYRYMAITDHSKFLKVANGLDEERLRRQKEEIVKLNRKYDDITILAGVEMDILPDGT
LDFDDDFLKEMDLVIASIHSGFSQSKEQIMKRLTTALKNPHVDIIAHPTGRKIGMREGYS
VDIDLLIEVAKETNTALELNANPNRLDLNAEQIQKAHDAGVKIVMNTDAHRMETLEHMKI
GVSTAKKGWVKRTNVLNASSLEDLLQFLHER--
>WP_041433558.1
MDNQEIARILDEIADILDILGENPFKARAYRQVANHIYRMETDLHEVSKHGLEGIPGAGK
AIRAKLQELLETGDLKYYRELQEKVPPGVLEMLAIPGLGPKTVGAIYAQTGIDTLEKLYR
AAQEKRIRELPGMGAKTEYNIKKGIEMLRSTRDSFNLGTVLPLALEFKNFLSGFDCVQIV
EITGSVRRGKPVVGDIDILVGSAEEEAVREKVRRFRRVQEITEEKPGHVKGRLRPGIVFE
VLIVPFGEFWRALVISTGSKTHREQIQPALD---------------TFDCSSAHSEEDVY
RLLSMQYIPPELREGRGEIELARNFALPHLVTLEDIKGDLHIHTDWSDGAHSLREMVAAA
AKLGYSYMAVTEHSRSLAVSRGLDVERLLAQGKLVEELNRENDGFKILTGIEVDILKDGS
LDLPDEVLANLDVVIASIHSHFRLSRAEQTERVLKAVENPHVDIIGHLTGRLLGRRPGYE
IDIEAVLKAAAQTRTALEINSYPDRLDIDEETAFKAKAKGIKIAISSDAHHRADLGLIKY
GVINARRGWLSKEDVLNTLETEELMAYLRNK--
>WP_051534079.1
MT----------------------------------------------------------
-----------S----------HSIPEDILQLLDLPGIETKTIKEIYKKLEIKNLEDLEE
AAKEKRIRKLPGMGSKTELAILRGIGLLHNPPNSFPLGVATYIGRDLLHILKSLNTVKNA
AVAGEVRRGQEMVEKIEFVVEAVERNLIKRVLSNHPLVCKTLDD-SKKLKLLTKINLPIY
IHFC-QGSFFACLHYFSGNKEYMNEFAKEIETLGLDLS-------------NITSEEEIY
FRANMQFVPPEIRETPQVIQWAKENDIPDLVDLKDIKGDLHIHSNWSDGVNTIEELIEAA
QERGYEFIAVTDHSRSLTVAGGLSIDEIHEQHNIIYKLNEALSDFKVFTGIEVDILKAGD
LDYPDEIMEQTDLIIASVHNNLRQDEENITARVENAIKNPHVDILAHPTGRILGRRSCSL
IDLERIFILAEKTGTAMEINSSPDRLDLNSENVRLAQMFNIPIAINTDAHNIKSLADIEL
GIKTAKRGLLTKQSVINTWSKEDLEKWLKKKK-
>WP_066415452.1
MNKKQIVRYLETIAIYMELKGENTFKISAFRKAAAALENDDRSMEQI--EDVTKLPGIGK
GTASVIQELLAEGKSSVLEELQKEVPEGLIPLLKLPGLGGKKIAKLYQELNVVDIHTLKE
ACEQEKIQALAGFGKKTEEKILVAIEEVGKRPERLPIAFMMMIAEDIEKQVSNMTHIEQF
ERAGSLRRYRETIKDLDYIIATNTPEKVREQLVQMERVSEIISNGDTKVSIVLKYDVSVD
FRLVEKKSFATTLHHFTGSKDHNVRMRQLAKERGEKISEYGVEVTEIEEVLHFDSEEAFF
HHFQLPFIPPEIREDGTEVDYAN--GQLPLIRLEDIKGDLHMHTTWSDGAYTLEEMVNAC
RAKGYQYMAITDHSRYLKVANGLTPERLMEQREQIKILNEKYDDITILAGVEMDILPDAT
LDYDDELLEEMDIVIASIHSSFSQNREKIMERLKIALESFHVDIIAHPTGRIIGQRAGYD
VDIEMLIQLAKETNTALELNANPHRLDLTSHHVKLAQDNDVKIVINTDAHSLEMLEDMPL
GVATARKGWIKKESVINTWDIEQLKKFLNRHHS
>WP_069834647.1
MDNATILKQLKLQAALMELHDENSFKIRGYQNAVFNLDKSDIELATLNLQELEQLDGVGK
GIAATIFQISTTGVSEALSEYLASTPEGIVELLDIKGIGPKKIKVLWRELGIESGHELKE
AANAGLVAKLKGFGDKTQQVIIDALAFKEANANKLHYANAEALLEEVVEKLSAITDIKEV
KPIGGLRRNLEVIDRLEILISGDDFDDMETAISDLPEFKQDL-KASGPITWYKEHLVPCE
FTFTDPSTFIKDLFLRSASDQHLGTAIVDK---------QTLRDI--VNSGNFDTEQAIY
AAAGMDYVLPELREGTFEIEAAKKGNLPKLVEMTDLKGILHNHSTYSDGKHSLEQMATYC
KELGYEYLGICDHSKSAFYANGLNENRIIEQHAEIDRLNEQLAPFKILKGIESDILYDGQ
LDYEDEVLASFDFIVASVHSVLKMNKQKATQRLLTAIENPYTTVLGHPTGRLLLRREGYP
IDHKAVIDHCAKHNVVIEINANPWRLDLDWRWANYALEQGIMLSINPDAHQMSGYHHMKY
GLLVGRKGGLTAEMTFNALSLEEITEHFKNKKA
>WP_084019499.1
LDNYVIAWYLRQIAILTELQGGKDFQAIAYKKAASTIEGLTGSIRELPKNKRASLPGIGS
KILAMVEEYIETGRISKYEKLRADTHDDFLTMLKINGVGPKSIRLLNKHLGITSLKELAA
AVKARKVRKIPGIGAKFEMRVAAGIEHLTKPPTEFTLDSVLPLAKSIVEAFKEQSLINNI
STAGDVRRMKDTINQLDIVISCDDVQATVEAIKKLPNIHKLLTEDKSSLTLHMEYNLPVR
FKLAKPESYIYTLHEQTGSRSYLEFINKTAKQKNVDLNQ------------AWTSEQELL
QALELPYVEPEIRE-LPFLDAIADNKLPNLVQLSDIKGDLHMHSHYSDGIHSIEEMAKKA
MELGYEYIAITDHSQSLKIAKGLTVEKWNQQKREIQNLNKQFKQFQILTGTEMDILTDTS
LDFDEEFLEKVELVVASIHTGFQQDKERQTDKFLAALDSTYVDILAHPTGRLIARRAGYD
IDLDRIFKKAQNTKTCLEINSSPDRLDLNAENARKAKEYGLLISINTDAHDKEALHDMEL
GVAVARRAGLEAKDILNTKSKQELLEYLHAKRY
>WP_089024435.1
MTNLEISLVLKEISELMELKGENYYKFRAYRQGARQIEKLSEEITRLVQNRMRQVPRIGE
GIAKTVEEVVRTGRSTLLEELRSEVPTGLRRILGIPGIGVKSSHKLFEELKISTVKELKK
ACEEGKIKDHPGFGEKFQQKVLEGISKLENAEKTTLLGIALPMSESIVKKILSFSEVTNA
EITGSVRRRMEVVEDIDILVETTEPEKVKEHITELPAVYQVLDEKDHVLSVLNTVGIKVE
FYFTTPKIFHYNLLISTGNEQHINRLMSVASKQGVKLERDGLY--KNNKLIDIYSEQEVY
DKINLPYIAPELREGRGEIEGAMEKNLPNVVKKSEIKGDLHIHTNWSDGASSLEDMIDIA
KQYEYQYIAITDHSQSLKIASGLSKEQLEKQIEKINVLNEKNSGIRILSGVEVDILRDGT
LDFHNHILEQLDFVIASIHQGFQDSGVIITKRICQAMENPYVKAIAHPTGRIIGKRKEFN
LDFKKIFQKANETNTAIEINSSIDRLDLSERYLSSAKEYDVKFLINTDAHSVVALRDINY
GLYVARRAWLTPEQIINTYDLNDFMTWLSD---
>WP_090892259.1
LNKKDIINALESIAVYLEIKGENSFKVSAYRKAANALERDERPLDKI--DDPAKLPGIGK
GTATVIQELTTTGESSLLNELRKELPPGLLPLLKLPGLGGKKIGKLYNELDVVDAESLRK
ACEEKRVQVLPGFGEKTEEKILAALNASGKRPERLPLAVVIPVAEVIIDRLKEMNGIEQF
DIAGSFRRTMETVKDLDFIIATDDPTGVGEQLVSMANIAAVSGHGETKISMELQLVVPVD
FRLVKKHEFVTTLHHFTGSKEHNVAMRQRAKEKGEKISEYGVEIEETGKIATFDSEKSFF
HHFGLHEIPPQVREGKDEITLFEQ-QDYPFIDVQDIRADLHMHTTWSDGADSIEDMVEAC
RRLGYEYMAITDHSRYLRVANGLSPDRLKRQHDHIRTLNEQLPDFTIFTGVEMDILPDGT
LDYEDDLLKEIDFVIASIHSAFQQNKETIMKRLQTAMENPYVAMVAHPTGRVIGRRDGYP
VDMEKLIKMAAETDTILELNANPNRLDLSAEWVKAAQAAGAAIAINTDAHRLDWLRHMSV
GVKTGIRGWLKKQTVVNTWSAEKLRKFLQQKR-
>WP_094547932.1
MTNKLIARQLRTAGELLELTGGNAFRARAFASASRTVDRMDEPAAQYDVQELTTVRGIGK
GIAADIREIVETGTLSLNESLLQSLPPGLPEVLRVKGLGPKKVRAMWQELDVASLEDLEQ
AAASGALASLPGFGAKTVQNVLASIEQLKVYRGKSHYAKALPEAEAARDALRA--AGHRA
EITGAIRRQCIIIDRAEIVTDAS-PEAAAAALSAY----RV-----TDGMGTLPNGQPLH
LHTASPEAFGTVLWRTTGSEAHLGLWREAFG-----------------EPDDVAEESEIF
EAAGVGFIPPPIREGTWEVQAARGGTLPTLVTLEDLRGTLHNHSTWSDGADTLHEMAEAA
RARGLTYYGIGDHSRSLHIAHGLSLEELAAQQKEAAELNEAYADFRILTGSECDILQDGT
MDFPDSALAELDVVVASVHINLSMTEAEATERILRAVANPHVDILGHATGRLLLRREGYP
INVDAVLDACAEHHTAIELNANPWRLDLDWQHLRAARERGIPVSINPDAHVTDGLDDTRW
GVAAAQKAGLEAADVLNARSREALLEWTGATVS
>WP_096189650.1
LNKKDIIQTLEKIAVYLEIKGENAFKVSAYRKAAQALERDERTIGEI--EDPSKLQGIGK
GTAAIIEELVLEGKSSTLTELEEELPEGLLPLLKLPGLGGKKIGKLYQELGVVDVATLRT
ACEKNKVQRLPGFGEKTEEKILAAIDELGKRPERLPIAQMIPGVEEIKSRLDRMTGIQRY
EIAGSFRRCREMVKDLDFILSTDDPVHVGDQLVSMENIIEIIGHGETKVSIELQLIVPID
FRMVEDKAFATTLHHFTGSKDHNVLMRQRAKENGEKISEYGVENEETGEVKTFDSEKDFF
KHFGLSFIPPEVREGYEEIEQFE--KEMSLVELNDIKGDLHMHTTWSDGAHSIAEMIEAC
RSKGYSFMAVTDHSQFLRVANGLTVERLKRQHEEVRKQNEKYDGFTVFTGIEMDILPDGS
LDYDDEILEHVDFVIGSIHSAFNQDEKTIMKRLKTALYNPHVAMIAHPTGRLIGRRSGYP
VNMDELFEVAVETNTILELNANPNRLDLSADWLKKAQDKGVKFAVNTDAHRIEMLDHMPI
GVKAARRGWLKNENVVNTWTAEELKAFIQKGR-
>WP_101844555.1
VNKKQVIQLLEKIAVYLELKGENPFKISAYRKAAQALERDDHSLSEI--EDFTKMKGIGK
GTAAVIDEYVQNGESETLRQLEAEVPAGLVPLLELPGLGGKKLAKLYQQLGVTDAESLKE
ALSSGKVEQLEGFGKKSAEKMLKSLEEAGSRPERLPIARMLPIAEKIESFLADLKTPVRF
SKAGSVRRMKETIRDLDFIIASEDAPATRDELLSFSEIKEVIASGETKVSVVVHYDIGVD
FRIVEPEEFITTLHHFTGSKDHNVAMRQLAKEKNEKISEYGIENMETGKIVTFKSEEEFF
HHFGLQYIPPEVREATGEIEAFS--ESVPLLELKDIKGDLHMHSTWSDGAQSIREMAQQS
KEKGYDYIAITDHSKYLRVANGLDEKRLRMQREEIEKINEEMKDFHIFCGIEMDVLPDGS
LDFSDNFLEEMDFVIGSIHSSFSQAENLIMKRLRNALENPHVDMIAHPTGRLIGRRSGYR
VNVEQLIEGAKETGTILELNANPNRLDLNSEWIRTAQEQGVEIAINTDAHSYPMLDHMEI
GVGTARKGWLQKETVINTMTTNQLKKRFGLS--
>WP_106635695.1
MTNEEIVEIFELTTKLLELHGENEFKIRNYQNAAFNLDKTNVDLLTAPIEELSMIPGVVK
SMAAKIDEIRTTGSLKDLNDLLANTPEGILDMFRIKGIGPKKIRTIWKELGITDTQQLLL
ACENGDIAKLKGFGEKTQETIHTNLLFLQSNSSKLRMDAALVLAEVLFDALEKKY---KV
EITGEVRRKLEIVELIQLVVSAEKPAEVQSFLNTLEFLTPDE-KASTPFIWFLDRTIPVE
VRIVKPQQFVNQVFVHSSDEKHLIQPVGT----------TTLLKT--ALLEPHDSEEAIY
TKLGMPYLSPELRNGELEFDPAFQSK--NLITWDALKGTVHNHSTWSDGKHTLEQMARAA
AELGLQYLGIADHSKSATYANGLNEERVYQQHQQVDDLNAQFQNFTIFKGIESDILGDGS
LDYSSEVLKTFDFVVASVHSNLKMTEERAMQRLITAIENPYTTIIGHPTGRLLLSRPGYP
VDHKKLIDACAANGVILELNASPYRLDVDWRWIPYALEKGVLVSINPDAHHIDGYMDMHY
GVAVARKGGLTQEMTFNALGKEEVQTYFTKRKI
>WP_108713472.1
MNKKIIIRTLEKIALYMELQAENPFKVSAFRKAATALEADERSLSEI--EDVTAIKGIGK
GTAAVILDLIKTGESSVLNELEAIVPKGLIPLMKLPGLGGKKLAKLYQELNIIDAESLKV
ACETGKVRELAGFAAKTEEKILKELENFGSRAERLPIWQLEPVVLEINELLASLPEVEKF
SVAGSFRRVAETSKDVDFIVATEHYEVVREAILTRLAILETIAAGDTKVSVVLDEPVNVD
FRMVKLAEYPTALHHFTGSKDHNVRMRQLAKSMGKKISEYGVEQ-EDGTVATFESEEAFF
AHFDLPFIPPSVRESGKELDRLD--ELKQLVYLDDIMSDLHMHTTWSDGAHSVAEMGEAL
IARGYTHAVITDHSQYLKVANGLTPERLEQQKLDIYAFNEANPNFRLYRGTEMDILPDGS
LDFDDDVLRDLDFVIASIHSSFTQSQDKIMARLKTAIENPYVHMIAHPTGRIVGQRGGYD
PDVPQLIEWAAQHGKILELNANPYRLDLCVEHLQLAMEKNVLIAINTDAHAIDQLRFMDI
GTKYAQKAWLKKECIVNTWSKEQFEAFITKNKG
>WP_116351704.1
INKKDVIRLLETIAIYMELKGDNPFKISAFRKAAAALDNDDRSLSTI--DDFTTLPGIGK
GTASVITEYIDTGESTVLKELKEMVPEGLIPLLDLPGLGGKKIAKLYQELGIEDMEMLKQ
ACLNEKIQKLAGFGKKTEEKILASIEEYGKRPDRLPIALMLALAEDIEKQLSTMEGIITF
SRAGSLRRMRETIKDLDFIIATNEPEKVREQLLQLNGINGIIASGDTKVSVQISYDISVD
FRLVKPHEFATTLHHFTGSKDHNVRMRQLAKERGEKISEYGVENSETGEIKTFETEEEFY
QYFGLTFIPPELREDGSEVDAFQ--KKVEHIQLEDIKGDLHMHTSWSDGAYTIEEMVEAC
RKKGYRYMAITDHSQYLRVANGLTPERLLEQHKEIKRLNEKYDDFTIFTGVEMDILPDGS
LDYNDEIIRDVDVVIASIHSSFTQPREKIMQRLKTALENLHVDIIAHPTGRIIGRRKGYD
VDVDMLIELAKETNTALELNANLNRLDLSSEYIKKAQEKGVKLVINTDAHNMDMLEDMGY
GVSAAIKGWIKKENVINTWDKDELIAYLKRNF-
>WP_129672872.1
VNKKDVIKLLEKIAVYLELKGENPFKISAYRKAAQALERDDRSIADI--DDFTKIKGIGK
GTGAVIDSYVQNGTSETLTELEKEVPEGLIPLLNLPGLGGKKLSKIYQELGVTDAESLKQ
ACENGQVESLEGFGKKSAEKIITALDEANTRPERLPIAYMLPLAERVERYLDSIEEINEY
SRAGSLRRMRETVKDIDFIIASKHPAAVRDQLLQLEQTKEVIAQGETKISLVLAYDVNVD
FRIVAPEEFAATLHHFTGSKDHNVSMRQLAKARGEKINEYGVESEETGEITTFANEQQLF
HHFGLHYIPPEVRENTGEVEAFR--ESVSLVKPSDIRGDLHMHTTWSDGAQSIEEMVNRA
RSKHYDHIAITDHSKFLRVANGLNETRLRRQREEIDRLNEKYDDIHIFAGVEMDIRPDGT
LDFDDSFLQEMDFVIGAIHSSFTQSQEKIMARLIAALENPYVSLIAHPTGRLIGRREGYH
VDIERLIERAAETGTALEINANPNRLDLASQWAFRAQEAGVKIAINTDAHDYDMLEHMTY
GVSTAQKGWLHKETVLNTWPTEKLKAMMNSKRK
>WP_133432263.1
MTKKDYIKLLETIGLYMELKGENTFKVSAYRKAAAALEQSQVPIDEL--ADFTVLPGIGK
GVSEVLNEYRATGESSLLEELKEAVPAGHIQMLKIRNLGAKKIVKLYKELNITTIDELKA
ACESHAVSGLTGFGKKTEETILQGIQDLETKKEHITIHEAVKLTGFINQTLEEAAHVKRF
AVAGSHRRMKELSKDLDYIVVTDDALAAAKEIEAFTFIQHIEVSGQEKVSVTVKLESGVD
FRFTDDKGFVQMLNHFTGSKEHNVKMRQLAKARDEKVNEYGITL-ADGTLKQYDSEEAIY
KHYQLNYIPPEMRDDVTAFEV----EQSEILKLSDIRGDLHMHTTASDGAFELEEMIEAC
IQKGYDYMAITDHSRSLKVANGLSVERLLAQNQKIKELNQAYSEIDIYSGIEMDILPDGT
LDYADDVLKELDYVIAAIHQSFNQSEEETMQRLINACQNPYVRQIAHPTGRLIGRRSGYA
VNMAELIEVAGQTNTVLEINANPMRLDLSAEVIRQ--YPDIKLAINTDAHHTSHLEFMKY
GVGTAIKGHVKREQVLNTLTREAFHDWLQKGKT
>WP_137089583.1
MDNKTIIKLLKQAADLMELHSENPFKVRSYSNAAFKLERFDGVISQLSDKEIAEIDGVGK
SIAEAIYEIKDTGTFTFLDELIAKTPEGVLEMMQVKGIGPKKIAALWKDQDIDSVDKLLE
AAEEGKLSKMKGFGAKTEEKIIEQIYYIRENEGKKHYAEVVDLEKEITDILKRELNTDKV
SSSGQLRRKMPVIEKMSFVTAFEDPDDWENKLISLEDFSFVE-EDSSPFTLHLESGMATE
VFYTSPEKFIQRLFEATGSPLHLNYRFKDD---------ISLFNI--NRAKLYSTEEEIY
KEAELPYIQPECREGQFEFEYAENEKFDNLITDNSIKGILHAHSTYSDGKNTLKEMAEDC
RNRGYEYLGITDHSKTAGYANGLQEFRIKKQWEEIDQLNEDLAPFKIFKGIESDILTDGA
LDYTDDILSGFDFIVSSIHSPLNMDRNKATARLLTAINNPYTTILGHPTGRLLLRREGYP
IDHKKVIDAAAENNVVIEINANPWRLDLDWIWVKYALDKGVKLSINPDAHELDGYDHTKF
GVIVGRKGGLTEDMTLNAMGVKELSDYFNNRKS
>WP_144535518.1
MDKKTIIKTLEKIALYMELQGENPFKVSAFRKAAQVLELDERSLSEM--DNITSLKGIGA
ATGAVINDLIETGESSLLKEMQESVPGGLLPMLKIPGLGGKKIAKLYKELGVDSIESLKI
ACEEGKVKGLAGFGAKTEEKILAQLEVFQTKPERTAIWQLEPIVAFIEGILASMDTVVKY
SVAGSYRRVKESSKDIDFIVATTLPLKVREELLEKLPLLKVIAAGDTKVSVTLDNEVDVD
FRLVEPHQYASALHHFTGSKDHNIKMRQIAKEKGLKISEYGVEQ-EDGSVQSFESEKEFY
AYFDLPFIPPTIREDGTELNKLE--MIPSLVTLEDIKGDFHMHTTWSDGAHSIEEMVEAC
REKGYSHIVITDHSNYLKVANGLSRERLLQQIEAIHVMNEKYSDIEIFAGTEMDILPDGS
LDFDDELLEQLDFVIASIHSSFSQSQDKIMARLRTAIENPHVHMIAHPTGRIIGSRTGYD
PDVPTLIEWASEFGKILELNANPHRLDLETVYLKMAQEKGVPIAINTDAHHLDQLRYMDV
GVKYAQKAWLHKENIVNTWTLDKFKQYLKK---
>WP_148137693.1
MDGKAVSIILNEIAVMMELLGENPFKVNAYYTAARTVELLKEDLGELAGDQLRHIKGIGS
SLAKQIGEILHTGTSQFYQELRAKIPYGLFALTRISGLGPKKISLLHKQLGISDVDRLEE
ACRKNKLLELPGFGAKTQENILKGIAGLRKYTGQHLFVNVWGLAENLEKELKKHPHVRDA
LLAGSLRRRKEVVKDIDILVSSDNPEEVAEYFAGLPQVETVVGSGPTKTSVVLHQGIQAD
LRIVEQGEFPYALHHFTGSQEHNIAMRHRAKKMGLKMNEYGLFDAQ-GKKIMCQSEKEIF
RTLGLDNIPPELRENMGEIEAAEQGKLPCLVELKDIKGVFHIHTVYSDGTASIREMVEET
RRRGWNYLGISDHSQSAFYANGLKVEQINKQLAEIDRLNEENPDFTIFKGIEADIRKDGS
LDYPDEILAQFDFVIASIHSGFKMTEEEATERLIKAMQNPYTTMLGHPTGRILLGREGYP
VSMKAMIEAARDCHVIIELNASPYRLDLDWRWCRYAKELGVKIALNPDAHHLAEFDHMEA
GIGAARKGWLEAFDVFNTRPREQVKDYLRLRKG
>WP_151621366.1
MHNQEIAWALSEIADLMDIIGENSFKVRAFRQGALIVESIESPVTKLVANQLSKIRGIGK
GLCAEIESLVHYEKSQLLEKLRNEVPPGLLEILDLPNVGISSVRTFFKA-GITTIEELEE
MAKARKIRQLPGQGPKTELAILRGIEMIRRRSGKFPIGIAKSAAESFVHFLKNLPEVNRV
ELTGDLRRHEEMVQEIYILCTAEEESALLELLKKHPSATHILDEGAGYLRFRLTFGIPMH
IEVTSEAEFIPRWVETTGTEAHWQALQDLRREQASHYN-----NPWQSYQTTEEAEENYY
ESLQLPWIAPELRDSGQEVEKAKQGKLPKLIKEQDIRGDLHIHTKWSDGVSSLEEMVMAC
QSRGYEYMAITDHSQSLHIARGLSEEQLLKQKKAIESLNKNSADFTVFSGVEMDILTDGR
LDYPDEFIQEMDLVIASVHTSLRQERHKIHNRIEQALKNPHVDILAHPTGRLLGSRDPYD
VDIDWLFDLAAKTGTVLEINASPERLDLSANLVKQAKERDILIAINTDAHDRARLGDIQY
GINNARKAGLEKEDVLNCYSLKEVQKILNKPKS
>WP_007545626.1
NINKELAKIFNNMSHIYEFL-DDKFRALAYARAAQIIEDLPDDIRNYVAGKINDIRGIGS
HTVDKILEYIKTGKIQKYEELKKLIPEDFLDLMEVPGFGPKTLKRIYEELGINNKKDLIE
ALKDGRVAKLKGFGEKKVQNMLKGLELYEASKNRLILWEALQIGETLLAKLKQLKEIKNI
ELAGSLRRRKETIGDIDILVSCDDRDKIINYFVNLEDVKEVLAKGDTRASVIIKKDREVD
LRVLKPEEWGSGLQYFTGSKEHNVHFREIAKQKGLKVSEYGVFDAKTEKRLAGATEEEVY
EIVGMQWIPPEMREDRGEIELALKKNIPRLVELEDIKGDLHCHSTWTDGFNKIEEIAKFL
LENKYEYFAITDHSKAVKVAHGLTEEDVLKQIEEIDKINKKLGFEFIKKGIEVDIMLDGS
LDLPDEILAKLDWVVASIHTHFNRDN---TDRIIKAMENPYVCVIGHPTGRTIGVREGYP
LS-DEIFKVAKETSTALEINAQPLRMDLPDMMIKKAVEYGVKLVISTDSHSLGNFAYMKI
GVANARRGWAKKEDILNTYSWNEIKKFIQAKRK
>WP_009487824.1
SRNDEVASLLEEYAARLEARD-VSYKPNTYRRAADNVRDHPEPVEDLASEAVQRIDGVGE
AIAAKIVEYVETGEIAELEEEREKLPVDIEELTAVEGVGPKTVGALYEALGIQSLDDLEA
AAEAGEIREVSGFGETTEQNILSGIAFAREAQERELLGNARPVGESVLEFVRSHDAVERA
DVGGSLRRWKPTIGDVDVLAASDDGEAVGRALTEWKRVGDTIDFGPTKTSVRM-NGVRVD
LRVVEDAEYGAALQYFTGNKGHNLTLRNRAIGRDLKVNEYGVFDVSGGELLASETEEDVY
EAVGLPWMPPELREDRGEIEAAANGDLPDLVALEDVRGDLHTHTGWSDGALPIEDLVAGA
AEFGHDYVCISDHAEGPGVVAGLSGAELREQADEIASVRAEA-DIEVFHGTEANIDADGD
VSVSDDVLADLDLVIASPHSGLGNG-EDQTERLIRAVEHPEVDVIGHPSGRLLNNRPAME
FDAGALGAAAADAGTALEVNSNPHRLDLWGSAVKSAVEAGATVAIDTDAHSVGEFAYVEY
GVHTARRGWAETGDVLNARDADGVREFLG----
>WP_012675702.1
NINRDLANIFKKMAAIYEFL-DDRFRAMAYQRAAHIIEDLPEDIRNYIVGKLYMIRGIGP
SIASKIEEYVKTGKIQKFEELKKQVPEDFIELIDLPGFGPKTLKKIHDELGISTKEELVK
ALKDGRVEKLEGFGPKKVENMLKGLQMYEISKRRIILWEALQISEYLKEKLKSLKEIKKI
EVAGSVRRRKETIGDIDILVTAEDRSKIMDFFTSIEEVSEVLVKGPKKSSVIMKKERQVD
LRIFNDDEWGAALQYFTGSKQHNVHLREIAKEKGLKINEYGVFDAKTDKKIAGETEESVY
QSVGLKWIPPELREDRGEIEASMRDALPDLVELKDIKGDLHVHSTWSDGVVSIKEIIDFV
KKKRYDYIAITDHSKSQRVAHGLDEGRLLEEINEIKLLNKMIGFDFVKTGIEVDILLDGS
LDLPDDVLSKLDWVVASVHSHFNRDN---TDRIIKAMENPYVNVIGHMTGRLIGLREGYP
VDMNAVIKAAKETGTALEINAQPRRMDIDEIWIRKAVEEGVKLVISTDAHNLGNFAFMEI
GVYIARRGWAEKKDILNTGSWKDIQRFITEKRK
>WP_020534076.1
MTNKEIATAFRELSRLMELHKENPFKIRSYQNAYMTLRKLDQPVEELAEAELASIKGIGK
AISGKIRELVTNGEMEALEKYREMTPVGVRDLLGISGFGPKKVRTVWQEMGVESVGELLY
AVNENRLIEIKGFGLKTQEDLKKKLAYFKLSQGKFLYARLEEHAKDIRELLQQQFPDARV
EWTGALRRKCPTLESVAILLGGVAAQEVADQLE-W---PEVT-VSGNTIKALTEDEIPVT
LYCCAKEEWGSKQFRYTAGPDFMEAFLKAFPG---------------VDFKGVAEEEEVF
AKVKLPVLPPELREQEWGLELAQDNKIPALIEATDIKGVIHSHTTYSDGINTLPEMVAYA
QAQGYEYIGITDHSKAAFYANGLKPERVLQQFKEIDELNAQMTNFRILKGIESDILADGS
LDYEEDLLKQFDFIIASVHSNLRMDEEKATQRLLNAIENPYTSMLGHPTGRLLLSRPGYP
IDHKKVIDACAANQVAIELNASPYRLDLDWTWIPYALEKGVLISINPDAHSREGIHDIYF
GTLAARKGGLTVEHCINARSADDFLAFAKK---
>WP_025918494.1
LHNADIAAIFDEIADLLEIRDDNPFRIRAYRNAARTVGGCGRELTSLIDSALPKLPGIGP
DLSAKIREIATIGHCALLDALRKQMPPAITELLKVPGLGPKRVQALNRALGVSTLAQLDA
AAHAGQIHDVPGFGLKTEQHILDALAAHAGQAARMQRPLAARYAEALVAYLQRVPGVERV
VVAGSYRRLKDTVGDLDILVTAAAGSPLMARFIAHDEVQSVLAQGETRSSVVLRNGLQVD
LRLVSAESYGAALHYFTGSKAHNIAIRRIAQELGLKINEYGVFRG--AQHIAGATEESVF
AAVGLPFIVPELREDRGEIQAARAGRLPQLITLADLRGDLHVHTKASDGRNTIEDMARAA
REQGLEYIAITDHSRHLTVAHGLDPQQLLRQIDAIDRFNATASGITVLKGIEVDILDDGT
LDLPDSVLQQLDVVIAAVHSKLELPRQRQTERLLRALDQRYVNILAHPTGRLLGLREPSE
LDMLRIMRRAHSRHIALELNAQPERLDLDDTLCQMAREEGVLVSINSDAHGTSDFAHLEY
GIGQARRGWLERGNVLNSRDLKTLRTLLSAN--
>WP_031499040.1
MDNIHIAKLLDETADLMEIAAEDGFRIRSYRNAAKAIEGYPDSVLAILARKVTDIPGIGK
GIAAVLAEIAARGSFERRDEMLEKYPPTSLELLKIQGLGPKSIAVLIEQFRVSTIDDLER
ICREQKLRDLPRMGAKLEEKILKSIAQYRRSAGRFLIDFATETANEVKDLFASIPGITSI
SPAGSVRRGKETIGDVDILVAGENALESLEVFARWGKVDELLAKGENKASARVGEGIQVD
VRALPESSFGAAMQYFTGSKEHNVNLRTRAIRLGYTLNEYSLSRESNGEVIASATEAEIY
QALGLAYIPPELRENTGEIEAAEKNTLPVLLEVHDIRGDLHMHTRESDGRGTLEEMAQAA
KAYGHEYIVITDHSKALAMANGLDEKRAIDFARMVRGIEIEEFGLKVFSGLECDILKNGK
MDLENEALAALDFVVASVHSHMNLDEQAMTDRLLAALENPYIHTIGHPTGRVLLHRDAYH
YAFEKVAAKAAEKGVYLEINASPERLDLHAALIRAAKSRGCRFTISTDAHHVRSFQNMKY
GVQMARRGWLEKADVINTQARADFEKTIRQARA
>WP_040200425.1
IQNTDISRIFNHIADLLEISGANAFRVRAYRNAARTVEDQSRSIVKMLEEDLAELPDIGK
DLAEKIAEIAETGTLEMLDELEQKVPGELSKLLEIQQLGPKRVATLYHELGIESLEDLKK
AAEDEKIRELEGFGKKTEQKILKELKRVQDSAKRTKLADAEQIVIPLCEYLQKIDGVKQV
TIAGSYRRRRETVGDLDILVTCKKDSTVMERFTGYEDVTEVIAQGKTKSSIRLRSGLQVD
LRVVPEVSYGAALYYFTGSKAHNVAVRKIAVKKNLKMNEYGVFKGKEEERVAGSDEEEVF
ASVGLAFIPPELRENRGEIEAAQEGCLPVLIDRSDIRGELHAHTHATDGRASLQEMVEAA
RSLGYSYLAITEHSQAVTVAKGLNRKRLEKQIEEIEKLTNEYGGFRILKGIEVDILKDGS
LDLPDEVLAKLDFTICSVHSHFNLSADKQTERILRAMDNPYFNILGHPSGRLINEREAYP
LNMEKIMKGAKERGVILELNAHPDRLDLNDHHCRMAKEMGIKIAINTDAHSTDGLNNMKY
GIYQARRGWLSKDDVINTRRVAELLKFFKR---
>WP_045299645.1
RLNDEVAALLQEYADLILLTGGDAFRARSYEKAARSVGGYHKDIGGLDLKGLQEIPGVGK
STAEKITEYLGTGRVAAVEKLRAKVPPGVREIMAIPTVGPKTAALLHAELGISSVEELLE
AAKAERLGGLRGLGERTAENIVHGIEVLRQSGGRVLLNVALEQAEEIVAALADVPGCLRC
AYAGSLRRMRETIGDLDVLAAAEDSAPLMAAVAGLPDVAEVLVRGATKTSVRTVQGVQVD
LRVVPPEDWGAAMVYFTGSKAHNIRLRSRAVKAGLRLSEYGLFEVGSGAKVASATEEEVY
RALGLPWIPPTLREDRGEIDAAPAGELPEPVTEQDIRGDLHTHTDLTDGLATLEQMLEAA
ADRGYKYCAVTDHAPDLAMQR-MTDEKMLVQRQRIRELDRHYRGMRVLHGTELNIGPDGG
VDWPAEFLAGFDLCVASIHSHFGADRETQTRRLIRACENPYVHIIGHPTTRLLGRRPAID
ADFDAVYAACARTGTALEINASPERLDLGDEQILAARRHGVRFAVNTDAHSTVHLANLRY
GIATAQRGWLGKDEVINTWPLRRLQGFLRGKRV
>WP_051616030.1
IVNADVTAVFDEIADLLEVQGANAFRVRAYRNAARMLSELGRSVKTLLDEDLDALPGIGP
DLAGKITEVVATGTCEQLDRLRKELPPAITQLLKIQGLGPKRVRALHQELGVQTLEELHR
AAEQGRIREVHGFGPKTQQQILEATAARLQEVHRFKLVLATQVAEALLAELAAVPGVQQA
VAAGSLRRRRETVGDLDLLVTIQRGSPVMERFATGTDVRRVLSKGSTRASVVLRCGLQVD
LRAVAPASFGAAWLYFTGSKAHNLALRKLAQDAGLKLNEYGLYRG--DKRVAGATEASVY
QALGLPYIEPELREDHGEIDAARDHRLPTLVQLSDLRGDLHAHTRESDGHDSLEAMAEAA
RTHGLHYLAITEHSQRLALARGLDANRLARQIDQIDELNARLSGIVLLKSVEVDILEDGT
LDLPDALLQRLDLVVGAVHHRFDLTRDVQTERLLRAMDHPYFSILAHPTGRLIDERPACE
IDLSRVIRKAKERGCFLELNAHPARLDVTDIACRMAKDEGVLVSINSDAHSTLEFDNLGL
GIGQARRGWLEARDVLNTRTLEALRPLLDNTMS
>WP_083720809.1
PDNSTIADNFSLLSKLMDIHGENSFKAKSFANAAFTVEKLTTPLQEMHTEEIAKIKGFGE
SISKSIQEMLQTEQWSLLDTYIDKTPSGILEMMKIKGLGPKKIASIWKDLEVESLGELLY
ACNENRLMLLKGFGQKTQDSVKQSIEFYFSNRDRYLFAEVETLANELEKEIQTLFAPAAV
SLTGQVRRNEIIIDEIELVVDAAPEI-IREKLS----LTFIE-ETPHSLLFQHAQKVKVR
IYPSAIDDFGKSLFLTTATPAFIESFFAAGGA---------------AGLTPGATEEQIF
SQANLPYLPPCLRNDGSMLEV---QQLPHLITPLDIKGIIHSHSTWSDGQYTLEEMALAA
KAQGFEYLVISDHSRSAFYANGLSIERIAEQHAQIDALNQQLAPFRIFKSIEADILNDGN
LDYPDEILASFDLVIASVHSNLKMSEEKAMSRLLKAIENPYTTILGHMTGRLLLSRNGYP
VDHRRIIEACAEHNVVIELNAHPRRLDIDWEWIPYAREKGVLLSIDPDAHSIAGYKDVYY
GTLAARKGALTADGNLSSYSKEALENYIHNRKK
>WP_091373703.1
MENKPIARTLRLLSQLMELHEVNPFKIRSIANAAFKVDKLPFPVAGKSFEELEKVDGIGK
SIAAKIIELQDTGTMVELQELLTATPEGVVEMMGIKGIGPKKVAIIWHDLGIENTGELYY
ACNENRLIEAKGFGLKTQEEISKAIEFRMASNGKFLYAQIEKEANDLLDQLKSLFPGALF
EFGGEFRRLCEIVNELVIVLGSRDQTIAFDSLLKSEILNNIT-ANGNHINGEMPNGLLVD
IVCVEKRDFYKELFLQTGNDEHVEAVISRIA----------------DVIDQPESEEMIY
TKSGLEFMKPELREGDTFIARARDNALPQLISYNDLKGTLHNHSTWSDGVNTIEEMALYC
RDLKLEYLGMCDHSKSAFYAKGLSIERVLQQHEEIDHLNKKLDGFKIFKGIESDILNDGS
LDYPDEILKKFDFIVASVHSNLKMDEEKATTRLIKAIENPFTTILGHPTGRLLLSRKGYP
IDYKKVIDACAANKVVIEINANPLRLDLDWRWHQYALDKGVMLSINPDAHRNEGFLDMHY
GVIVARKGGLYKEKCLNALSLQEIQQYFNNKKG
>WP_092993818.1
RENREIAHTFDTLADLLEIEGANPFRVRAYRNAARVVDSISQNVAMMVRRDLSQYPGIGK
DLAGKIRTVSETGTLPLLEEVEKRVPRALSELTQIEGLGPRRVKALHESLQVNSLEDLEK
AVDQGRVRELPGFGARTEELVRNGLKRLRGTQGRTLIADAEETAVHLERFLSGLQGVKQV
TVAGSYRRRRETVGDLDVLVTCRPGVPVGKWFTSFESVETILSQGETRSSVRLRSGLQVD
LRVVPEISYGAALHYFTGSKAHNIAIRKLGMARGLRINEYGVFSG--DQRIAGRTEAEVF
AAVDLPFIEPELREDRGEVDAARNGRLPELIRIEDIRGDLHAHTNATDGRSGLESMVDAA
RERGYEYLAITDHSQAVTVAKGLDVERLRKQLQAIDRLQEQYDDIRILKGSEVDILEDGR
LDLPDEILRELDITVCSVHSRFNLPEAQQTERILRAMDNPHFRILGHPSGRLLNKRDPYP
MDLERIITGAVERGRFLEVNAQPDRLDLTDTACQLAKEKGAKLAISTDAHSDSGLAGIRF
GIGQARRGWLEKQDVINTRPLPELLKLLRNT--
>WP_095872121.1
RLNDEVGALLQEYADLLLLTGGDAYRARAYEKAARSVGGHPEDLAGLDAKGLQAIPGVGK
STAEKIAEYLGTGRVTAVDTLRAKVPPGVREIMAIPTVGPKKAALVHRELGVSTVDELLD
AARTGRLDDLPGLGARTAENIVHGIEVLRQGGGRVLISTALALAEEIAAAVRAAPGCERC
TWAGSLRRMRETIGDVDILAAAADSAPLMAALTGHPLTAEVLGSGTTKTSVRTTRGLQVD
LRVVPAEDWGAALVYFTGSKAHNIKLRARAVKAGLKLSEYGLFEVDGGRTLASRTEEEVY
AALGLPWIPPTLREDRGEIEDALNGELADPVTEQDIRGDLHTHTDLTDGLAPLEEMLAAA
HRRRWSYVAVTDHAPNLAMQR-MTDEKMLAQRERLRALQGSYGRMRLLHGTELNIDPDGG
VDWPPEFLAGFDLCVASIHSAFALDRDAQTRRLIRACENPHVHVIGHPTTRLLGRRRPVD
ADLDAVFAAAARTGTALEINASPERLDLGDELIIAARRHGVRFAVNTDAHATVHLDNLRF
GVATAQRGRLTPDEVVNTWPLQKLRRFLKKSRQ
>WP_099326777.1
MKNHEVALLFGKIADVLELKGENTFRINSYRKAARVIEDLTEDIEALARDKLTNIPGIGK
GTADKIIEYITTGKMSKYEEVAKGISEETVALMQIPGLGPKTVAMLNKELGIVNLVDIEN
AIRDGKLKGLFGIGEKKIENIVKGIELYKTSQQRISIGMAYPIVKRIIERLKQNPKVKEI
QAAGSLRRMKETVGDIDILATGNDGAEIIKSFVTMPEVTQILASGTTKGSVRLEEGVQAD
LRVVNEEEYGAALQYFTGSKDHNVHLRELAKKKGYKISEYGIFE--GEKKLGGRHESDIY
KILGMDWIPPELRENRGEIEAAIEKTLPKLIEYSDIKGDLHNHSNWSDGHCTFEEMAEHA
MKRGYAYMVVSDHSQSLHIANGLTEERLLKEIDEIDKLNKNLKGFTLLKASEVDIRTDGS
LDFSDRMLEKLDVVIAAIHSGFKQEKEKITQRMIAAIQNPFVNIIAHPTGRLISKRVGYD
VDIEKVLDACAETDTALEINCYYDRLDLNDIYCKKAKERGVKIAISTDSHHTDQMWMMEL
GVGIARRGWLESQDVINTFSLEKLKSFCKKKRK
>WP_106827603.1
GANQAIAAAFEKIADLLSLQDANPFRIRAYRNAARVVGGLQTDLGALVAKPLPKLPGIGA
DLSAKIREIASTGHSALLEEMQRQVPPAVADLLQLPGLGPKKARALYQELHVQTLPQLLR
AAKDGRVRTVGGFGARTQQRLIEAIENRLSKAKRYKLADATAIAQSLEAYLRAMPQVREV
LVAGSLRRARDTVGDIDLLAVAEDGKGVCARFAQYPGTTERISVGDTRASIVLQNGMQVD
LRVVTAQSSGAALLYFTGSKSHNIALRNLALARGCKLNEYGLFRG--SERIAGETEESVY
RALGLPWIAPELREDRGEIEAARNGRLPVLIELSDLAGDLHVHSDWSDGTATIAAMAAAA
AQRGLHYIAICDHSQRLAVAHGLDARRLARQRAAIAEIERDKLPVGVLRGIEVDILPDGS
LDLPPAALGSLDLVVAAVHSSFALPRARQTERILRALEQPDVDVLAHPLGRLIDEREPYD
VDMGAVIRKCAERQVALELNAHPERLDLLDTWCRVARDARVPIAINSDSHAPIDFDNLRF
GIGQARRGWLEKRDVLNTKSLAQLRQWLNRRTR
>WP_110518663.1
LSNQAIAQVFADIADALEVIGENRFRLAAYRRASDTLAAQTTSLASLREGSLTSLPNIGE
ASAAIIGELLDHGHSALADQLLEKVPPGLLQILRVPEIGPKTAARLFRDEGIHDLEALFA
AAQDGRLAKIKGFGSKSAAKVLSALEALQNQVLRLRLVDALPVAEELSTALAELPSVSTA
QVVGSTRRYQASVGDLNFVVATLDAAATYAAIGELAQVAQATPSA-HGIQLLLHNGMNAW
VVAVEPKQWGSALVYWTGSANHVADLNQLAEVQNWQLDPSNLP--------DFADEAALY
HALGLDWITPELREGWGEIALAQAKQLPTLLEQTAIISDLHWHTTWSDGGASLREMVLAG
IAKGYRYMAVADHSAYLGVTGGLDGERLLAQRAEIDQLNQQLTNVRLLQSCEVDILPDGS
LALPDEVLAKLDLVVASPHVALRQARAESTARMLRAINNPFVTIIGHPTGRILNGRAGAD
YDMAQIIAAAAATGTVLEVNAGPERLDLDAVHVRAALAAGCNISINTDAHATAGFNNLFY
GVVTARRGGVSNQQVINTWDVEAVLALRQQKLA
>WP_119070266.1
PTNAELSRALETVVTLMEIRGDEHYRVLAYQRAAESVANYGGSVSEMA--SPKELPHVGQ
ATAGVITDLVEGRTPGVLEELMAEIPRSLVEVTRLPGVGPRTAGRLWKELDVTSVEQL-A
ALDPKEIGGLKGFGKKSAEKMIAAAEKYDVTERRLLLDDATAIGERLLEFVRSHPATKRA
DLAGSLRRRKETVGDLDLVAASGDGKSLANAFVGAEFVRGVVAHGETKVSVQVAEAVDVD
LRIVEPEAYGSLLHHFTGSQAHNVVLRERAVKRGINISEYGLARSG-GEPQPVASEKELY
AGLGLSYIPPELREDGGEFEAAERDELPHLVQTQDIRGDLHVHTNYSDGKGTVRSMAEAA
IALGYEYLVFCDHSQSLRVANGLSPERLKQKLKEVREADEEYSEIKLYCGSEVDILKDGT
LDYTDDILAELDFVVAAVHTSFNIGEEAMTERIRRAMNSEFVRTVAHPTGRILNRRDPYA
VSVSRLIEEARRTNTALELNAYPDRLDLKAEQVRTAIQAGVRITVDTDAHDEGALSFMRF
GIAQARRAWASKGDLINTLPLFDFDKYLRAGK-
>WP_121201298.1
MENKPIARTLRLLSQLMELHEVNPFKIKSIANAAFKVDKLPFKLADKPFDELEKIDGIGK
SLAGKIAELLTTGTLIELQELLAATPPGVVEMLAIKGIGPKKIAVIWHDLNIENIGELFY
ACNENRLIEAKGFGLKTQEEIRKAIEFKMASSGKFLYAQVETFAQNMLEQLQQLLPDADM
IICGDYRRRVEIITDLVYVIGADDVGEAITALQRADLLQNMQ-VTDNTISGETEAGLAVS
LVVSDTVHFYTEVFAQTGNKEHVEAVLNRIK----------------QPNLEVESEEEIY
ENAGLPYIEPELREGTAIIAKAIASELPQLITYDDLKGTLHNHSTWSDGVHSLEEIVPYL
RDLGLEYLGICDHSKSAFYAKGLSIERVLQQHEEIDYINKNTPGFHIFKGIESDILNDGQ
LDYPDEILQRFDFIVASVHSNLKMDHDKATARLIKAIENPYTTILGHPTGRLLLSRNGYS
IDYKKVIDACAANGVVIEINANPLRLDLDWRWHQYALDKGVWLSINPDAHRNEGFLDMHY
GVLTARKGGLYKERCLNALSLDEIKQVFAKRKA
>WP_127707729.1
MENKPISRTLRLLSQLMELHNENTFKVRSVANAAFKADKLPFKMEGKSFDELSKIDGFGK
SIAGKVIELLETGTIAELQELLAKTPEGIVEMMGIKGIGPKKIAIIWKELGIETIGELFY
ACNENRLIEAKGFGLKTQEEILKAIEYRMASNGKFLYAQVEKEAHQFLQEIKAMFPEALK
NFAGEFRRYNEVISELVVIVGSNDQQVALNSIANSGLLKNAT-VINNHVNGELENGLLVD
VICTTKGDYYEELFNNTGSDKHIEAVIERIS----------------GTLEEPESEELIY
KKAGLAWIPPELREGDTYIEKAANNKLPTLITFHDLKGCLHNHSTWSDGVHTIEEMAAYC
RDLKLEYLGISDHSRTAAYAKGLSIERVLQQHEEVEHLNKKLENFHVFKGIESDILSDGS
LDYPEEILQRFDFIVASIHANLKMDEEKATTRLIKAIENPYTNILGHPTGRLLLSRKSYS
IDHKKVIDACAANNVVIEINSNPLRLDMDWRWHQYALDKGVWLSINPDAHRNEGFLDMHW
GINVARKGGLYKERCLNALSLQEITAFFKQKRA
>WP_132221982.1
MDNKAIAREFKLLSQLLEFHGENSFKIRAIATVADKLRKLPFDITSKTHEELSEVPGIGK
SSALKIKEILDNGSLKELEDLIQQSPPGIIALLKIKGIGPKKLAVIWQELGIDNLGELWY
ACKDDKISKLKGFGQKTQDELKSIVEFTMENQDKFRYADIEPFANDILHSLKKHLKESLV
SFTGPLRRCCEILETIDILASSTKDE-LIKWVNQSNIITDIK-ESDNQLQGTHQSGIKTI
IHCSNKESFYARLIETTGNENHLKGLEEKLN----------------IEIPSLESEEAIY
KKAGLSFIPPELREGLNEIELASQNNIPKLIEYSDFKGSLHNHSLWSDGVFSIEDMAIYS
RDLKLEYFGISDHSKTAVYANGLSTDRVIAQWKEIDSLNKKLAPFKILKGIESDILSNGS
LDYPNEILAEFDFVVASIHAQLSMDEKKATTRLIKAIENPYTTILGHPTGRQLLVRRGYP
IDHKKVIDACAANDVIIEINANPLRLDIDWRWVPYCLEKGVTLSINPDAHHASELNYLRY
GQLVARKGGLSAENCLNCLSLEKIELQLKARKD
>WP_134090677.1
MENKTISRKFRLLSQLMELHGENAFKVKAIANAAFKLDKLPFKIADRTEQELSGEQGIGK
GIASKVWELLRTGCIQELEALLANTPAGILEMLTIKGLGPKKILIIWKVLEIETLGELYY
ACNENRLIEAKGFGLKTQEEIKAAIEFNMASQGLFLYAQAEKLANSIFNELKKVLSECLL
YFTGDFRRKLELLSVVEIITTATIDE-LSTYIDKNSALIKFD-YEEGNVQAVHETGLPIR
FILSGAEDFFKNLLITTGSTEHIEQIQTKHG----------------GTIPNGESEEAIY
RSLGLDFIEPELREGMDELQRAAEHRLPDLLTYEDIKGTLHNHSTYSDGVHSLKEMALYC
KNLHLQYLGICDHSRTAVYANGLKEDRVLQQWKEIEALNQALHPFRIFKGIESDILGDGS
LDYPDEILKGFDFVVASIHANLKMDKERATQRLIKAVENPFTTILGHPTGRLLLSRQSYS
IDYKKVIDACAANQVAIEINSNPLRLDLDWRWHRYALEKGVYLSINPDAHRVEGFHDMYY
GTLVARKGGVEASHCLNCFELEKLDRYFESKKS
>WP_138235495.1
IHNREIATKLNRLANLLEIEGANSFRVRAYRKAASTVRGYPRSMSDMLDENLSKLPNIGD
DLAEKIQTMVMTGELPLLQEVEDRTPPALSELMKIEGLGPKRVRKLYEELDIQSLNDLEE
AIKAGKVQKISGFGNKSAEKIKLRLEKYSGNEQRTRLIDAEEIAAPLLDYLKDAKGIGNI
IIAGSYRRRKETVGDLDILITAKDSSPVMNHFIRYDDVEEVVSKGETRSTVYLRSGMQVD
VRVVPEESYGAAKIYFTGSKAHNIALRKLGTKKGYKINEYGVFED--NERIAGETEESVY
ECIDRKYIEPELRENRGELDAAADGSLPRLITLSDIRGNLHTHTKASDGHHSLKEMAKAA
EKLGYEYLAITEHSRSLSIASGLDRDQLSRHLDEIDELNAQLENIVLLKSSEVDILEDGR
LDYPDDILKKLDFTVCAIHQKFDLSRKKQTERILRAMDNPYFHVLAHPSGRLINERDPYD
TNLEKILEAAKERGCFIELNAQPQRLDLTDEGCKMAKDMGVRISIASDAHSTSDLKHMRC
GIDQARRGWLEVKDVINCLPRNQLLELFKR---
>WP_141616635.1
MDNKNITKILKLTSQLMELHEVNAFKIRSYTSAIYSIDQGNISLEKLDREALQKINGIGK
SIAEVIVQLQETGTHEYLEELLKDTPKGLLEVLEIKGLGPKKIKVLWKELNITSVHELLE
ACQAGEVAKIKGFGQKTQESIIQSLEFMASNQGKWHYANVEGPVEALHKELVSFFGEDAV
SLTGAYARKNEIIEQVEWLIKSEERKDVLGKLSSLDALHQDK-KSSSPFTWLGERDLSVV
FFITSPSTFVNEQLLRSSSRAHLLSPMDDG---------KPLGSF--FKAGNFDSQEAAY
KDAGLAYVLPELREGQFEIPLAKENKLPTLLEEKDLKGILHNHSTYSDGKHTLKEMAQYC
QELGYEYLGISDHSRTAMYAGGLDIDKVAQQQEEINSLNKEMAPFKIFSGIESDILVDGS
LDYPEEVLASFDFIVSSIHSGLSMTRKKATARLIKAIENPYTTILGHPTGRLLLRREGYP
IDHKAIIDACAENNVVIEINANPWRLDLDWRWVHYAMEKEVMLSINPDAHEKSGYFHMKY
GVLTGRKGGLTKGMTLNAMSGEEIGKYFAKRKE
>WP_144604176.1
----------------MELHDENPFKIRSYQSALNSLERGDADIMEILESELSKIPGVGK
SILEAIVSLKETETFSTLEELIEKTPEGILEVLQIKGLGPKKVKTLWEELGITSTHELME
ACQSGKVAKIKGFGEKTQETIIQNLEFKASNAGKWLYADVEESIESLTSELQKSLNSSEI
AEVGDFARKMEIIATAEWLVGTPDISQAKSQFKAIGAFELDK-SLSSPFVWVKDLDLNFG
IHFSDLNKFPAKKYALSASAEHLKSLVDEK---------ETIAEK--LAKNGFKNDEEFF
SQINLQFIPVEMREGYDEVSLAKEQKIPTLLEEKDLKGILHNHSTYSDGKHSLRQMAEYC
KELGYEYLGISDHSRTASYAGGLEIEKVQKQHEEIDQLNKELAPFKIFKGIESDILGDGS
LDYPEDVLKSFDFIVSSVHSILNMDIKRATKRLLTAIENPYTTILGHPTGRLLLRREGYP
IDHKTIIDACAKNKVVIEINANPWRLDLDWRWVRYAMDQGVMLSINPDAHEMDGYADMKY
GVLVGRKGGLTKEMTLNAMGLDEIQAYFDQKKR
>WP_145361695.1
-----MAARLTELADLLEIADANPFRVRAYRSAARTFKGLAEPAAALLARPLTELQGVGK
DLAANVATLLESGTFPSLEEARDAVPPGVRTMLRLPGLGPKKVGAIYRDLGVKTLEGLEA
AIADGSLAGLPGFGKKTGEKVLANLALVREGIARSLLARSLPIAESLADAVRAAPGTTAC
EPVGSVRRRAESVGDVDLSAASTDPDAAVEAFCTHPLVAETLSRTHRTARVRLTRPTEAE
LVVNAPEAWGAGLILGTGSKTHVAALRDWLSPAGLTLTDAGLIRD--GVLIDSATEAAVY
AAAGVAFVPPELREGGNGVDLEQGGGLPTLVELGDLRGDLHMHTTASDGAGTIREMAAAA
KARGLKYIAITDHSQRVTMANGLNAERLRAHWRAIDAANVLTPGVRILKGIECDILEDAT
LDLPDDVLADADWVVAVLHYGLSQPRDQIMKRLTTALESPHVDCIGHPSGRLIGKRPGAD
INWEAFLDRAAATGTLLEINAAPERLDLSAEHAREAANRGIPIVINTDAHAPGAVGAATW
GVYQARRAGLTAEQVANTRDWPGLKALLK----
>WP_147202459.1
MDNSAIADNFSLLAKLIDIHGDDSFKAKSYSSAAFTIDKLPMQLSGLPEEKMFALKGIGQ
ATGKKILEQLQTGRLSALDEYILKTPAGIFELLKIKGLGPKKIATIWKELGIESMGELLY
ACEENRLLLYKGFGAKSQQNIQEAIQFLMACKGSYLYSQIEPFAAQFTERLKRDFEGTRF
EITGDLKRHAEVIHKLEWVTDAPLEK-LETFFKE-EEYET-N-ITGEILWAKGAENVTME
FHQTDEKTFVPTLFERNSSPEFFAAWKEKYGL---------------PLDGGLTQEDQLF
EKNSLPFIPPFLRETSSILELAENNNLPDVIQPGDIRGIIHTHSDWSDGGDTIEAMAKGA
IAKGIEYLVISDHSQSAFYANGLYPNRIKAQHQLIDELNEKYKPFKIFKSIESDILNDGN
LDYPEDVLSSFDLVITSVHSNLKMTEEKAMARLLKAISNPYTTILGHMTGRLLLSRNGYP
VNHDKIIAACAERNVVIELNAHSRRLDMDWRQIPNALAKGVLISIDPDAHAVDAFEDIKY
GVLVAQKAGLTAKNNLSSFTLPEFEAFLEKQRT
>WP_151133771.1
PGNDRIARIFEEIADLLEVEAANPFRIRAYRKAARSVRATESQLSALVLKPIPKLQGVGE
DLAEKIRTISHTGSCPLLERLHGEVPARQVELLQLPFIGPKRLRLLQQELGIDSMETLRD
ALAAGRLAQIHGFGPRLLAQLKAALQARTPGERRYLQTEARAQATPLLDFLLGLEGVVAA
EVAGSLRRRRETVGDLDIVVCAADAMPIIAALLAYPQVAEVIASGPTRSTLRLKSGMQVD
VRIVGRMSFGSTLQYFTGSKAHGIALRRRARRLGCKLNEYGLFRG--TERLAGDTEQGLY
NALGLPWIAPELREDRGEIVAAERQGLPVLVEPGDLRGDLHCHTRASDGNDSLWAMALAA
QHLGWEYLAITDHSQHLGIAHGLDPGRLARQLDDIDRVNEELDSLTLLKGCEVDILADGR
LDLPDSLLARLDLVVGAVHSHFRLSSAQQTRRILRAMDSPYFTILAHPSGRLLLEREACA
LDMRAVIRQARQRGCFLELNAQPQRLDLDEEHCRLAKDEGVLVSIASDAHRAMDFALLDY
GIGQARRGWLERGDVLNTRNLVQLRALLRSTR-
>WP_003467561.1
MNKKDVIQLLETIAVYLELKGENPFKISAYRKASQALEREDRSLSEI--NDFTAIQGIGK
GTATVIDTYIETGQSETLEELKKQVPEGLIPLLQLPGLGGKKLARLYHELSVVDEQSLKS
ACETGQIQGLKGFGKKSEEKILEALNQANQRPERLPMAMILPVVEKIEAYLATIEEIERF
SLAGSMRRYRETIRDIDFIIATNQPETVRDHLLQFEDRVETIASGDTKVSITVQYEINVD
FRLVQDKEFATTLHHFTGSKDHNVLMRQLAKQQGKKISEYGIEDAETGEVETFASEESFF
ASLGLHYIPPEVREGKDEVERAI--DSIDVVQNKDIRGDLHMHTTWSDGGQSLEEMVQRA
IEKNYQFIAITDHSKYLRVANGLNEERLRKQREEINSVQAKYPEIKIFAGIEMDIRPDGS
LDFDNDFLPELDFVIASIHSSFQQSQADIHKRLQRALENPYVDLIAHPTGRLIGRRTGYD
VDIHWLIEKAKETDTALELNANPNRLDLSSDWVRIAQEKGVPIAINTDAHSYSMLDHMPI
GCATARKGWLQKSTVINTWQTDDLMKWLTDRRN
>WP_009582943.1
MDNKSIIRLIRHSVALMELHGESDSKIKAYNNALFNLERETNALSEMSCVELEEINGVGK
SIAAAIEEICKTGTSTTIEKLTGETPEGVIEMLDIKGIGAKKIRQLWKELDIESCDALLQ
AIDEGKLAKLKGFGEKTQANLKEAILYKRQHAGKVLYAEAEVLMNFLKKNITEHFPDILI
SESGAFRRRVEIIDELTLVIGSENINAVNAYINTIDGLTYLK-KQSSPFNWFEGANLPVR
IRFTSRSEFYKILFITTGSNVHIHHPINED---------DSLYSL--IKSADIPSEQAIY
DLAELPFIEPEIREGQFEFESATNNALPQLIKMKDLKGILHNHSTYSDGKHSIEEMARYC
KELGYEYLGISDHSKSSFYANGLYENRVKDQQKEIDELNIAMAPFRIFKGIECDILPDGT
LDYDNDTLATFDFIVASIHSVLNMDIQKATQRLVTAIENPFTTILGHMTGRLLLQRDGYP
VDHKAIIDACAKNNVVIEVNAHPRRLDIDWRWIYYALQKGVMLSINPDAHAREGYHDMRY
GILAARKGGLTKDMNLNSLTLSEIDQYFRNKKE
>WP_012682025.1
MHCRTAAHVLTSIATLLELHNADKARVRGMQTAARVVGGFADALGEILP--LSAASGSAP
AALVVLRDLTESNSSELLERLQEETPEGLLEMLRIPGLGPARIRAIHDGLDIDSVMELEE
VARNGRLAALPRFGERTAERILKGIADLRATGAAVLWQHGRAEAARIAEALRAHPDVLQL
EIAGSIRRRMEVVRDIDLVAAVRSPSVVATTLSQLRGVREVLGGGGRTIALRFEDGAHVD
LHCVRPEQFVLAWWRATGSATHVNELIALATQRGFSLTGDELRDAN-GDVIPVADEAALY
ARLGLAFVPPELREATGEIGAAEADHLPELITERDLVGALHCHSQYSDGGATIEQMAAAA
RARGLRYLGVSDHSQSNTYAGGLARDAILQQHDEIDVLNARYADFRVLKGIEADILPCGR
VDYDAAFLDRFDFVIGSIHSRYGMNERQMTDRVLKALDDPHLTILGHPTGRLLLTREPYA
IDLDAVIAKAGEVGVAVELNADPHRLDIDWRACRVAREHGTLVSIGPDAHSPQGFENLEL
GVATARKGWLSPANVLNARSADDVLAFARARRA
>WP_014405369.1
MDNHEVAAILADIARLLELEGEDTYRVRAYRKAAHGVEALKGDINVYYRGRLQEIPGVGK
GIGDLITELIETGRSSLYEALKKEIPSELFEVMEVPGIGRKTAIKVHKALGATTIQEFKQ
AAREHRIRKLKGMGESVERRILDSIERYQRMETRLPLYRAREVARELLEHLKGC-GLERV
EVVGSVRRWAPLVSDVNIICLSEEPERAIDCFISSPIVSTVELASANKVKVATRYRVPAT
LEVVDPESWGLHMAFDTGSEKHLEELVEYAAGLGFSLSHEGLMDAVNLEQRKIAVERHLY
GALGLDYIPPELREGRGEVRAAAEHALPDLVELKDIRGDLHVHSSWSDGANSIHDIAMAA
RARGYEYVAICDHSPSLTVASGLSVERLREQMEEIDRLNENLEGFTILKGCEVDVMADGS
LDLPDDVLEELDIVVASVHKGLRQ--DDIAWRVFSALENPYVTILGHPTGRIIGRREAAM
VDVDRMIDLAVANGKVLEVNAYPDRLDLSDENVRKAVGAGALISINTDAHSLQELGFIEY
GVYNARRGWAPKNKALNALPYESLLKYL-----
>WP_031564236.1
KSNKEIANHLYQFSELLEASGANPYRVRSYRRAAHVVLNLEKPLVTLVQFNMTSLPWIGK
GIAEVLNKIIHTDEEPILKI--HPEKKSISELKAIPGLGEKRIELLNKKYNITTKRELLK
ALQSNQLNELKWMNKNLIDAIKSKVPVTRA-KSFIRLYHAIPIIELLMKHLKELPGVKNI
EWAGDLRRKKETFEQIDILIEANQPSKMIQQFINFQEVSDVYFIRSHFISVKLWSGMKVN
LHFVSKKSFGSALIHLTGNIIHVQQLEQLALERQYRLTPKGLFRD--KNYIAGEQEIDVY
QKLGLPFIEPELREGTDEIIQAKKDKLPKLISSNDIKGDLHSHTTETDGTETLEMMAKAA
EEMGYEYFAITDHSQNLAITNGLNKRRLLQQIKQIDKLNSKSDRILILKSIEVDILEDGS
LDLPNEVLKELDIVVCSIHSKFKLPEQIQTERILRAMDNPYFNILGHATGRLIRSRPPYA
IDMEKVLNKAKENGCFIEVNSQPYRLDINDIYCKMAKKKGVKVAISSDAHSIRGLNFIQW
GVYQARRGWLEKKDVLNTYPWDTLKKILRRD--
>WP_036769115.1
VDKKQLIKKLEQIGVYLELKGENPFKISAYRKAAQALESDDRSLSEI--EDFTAMNGIGK
GTATVIQEFIEKGESDTLNQLEEDVPAGLVPLLQLSGLGGKKLAKLYQELGVTDAASLKT
ALEEGKVEQLSGFGKKSAEKILQALEDAGSRPERLPIAVMLPLAEKIEGYLDTVDTIKRY
SRAGSLRRMQETIKDLDFIISTKSPEEVRDELLKIDNIKETVASGETKVSVVLAYDIGVD
FRLVQPHEFATTLHHFTGSKDHNVAMRQLAKAQGEKISEYGVEDVETGEIKTFETEEAFF
NHFGLNFIPPELREDDGEVEQFK--DEVTLLQHQDIRGDLHMHSTWSDGAQSIKEMADRA
REMGYEYIAITDHSKYLKVANGLDEERLRKQREVIDELNESYDDFHIFAGIEMDILPDGS
LDFSEEFLKEMDFVIASIHSSFNQDRETIMKRLNTALESPHVHMIAHPTGRLIGRREGYD
VDVEALIEGAKRTNTVLELNANPNRLDLAWKWLSHAQEQGVKVAINTDAHSYSMLEHMKV
GVGIGRKGWLQKENVLNTWTRKQLETFLNQNR-
>WP_041581184.1
ANKKDVIRLLETIAVYMELKGENSFKISAFRKAASALETDNRSLLEI--PDFTTLTGIGK
GTASVIEEYIQTAHSTVLKGLKEEVPAGLIPLLQLPGLGGKKIAKLYKELAIENAADLEL
ACREGKVQGLAGFGKKTEEKILASILQVGTRPDRFPIAVVIPIAEAIEAALANFDKVEKY
SRAGSLRRMRETVKDLDFIIATNDPNRIKEQLLNLPNIKEIIAAGNTKVSLTFAYAISVD
FRIVSPEQYASTLLHFTGSKDHNVKMRQLAKERGEKISEYGVENIETGEILTFENEPEFY
QHFGLPFIPPEIREDGNEVDNFS--DEARLITLKDIKGDLHMHSTWSDGAYSIEEMVEAC
RSRGYQYMAITDHSQYLKVANGLTAVRLRQQREEIKRLNEKYSDFTVLAGVEMDILPDGT
LDYDDELLAEMDLVIASIHSAFSQPKEKIMERLKAALLNAHVDIIAHPTGRIIGRREGYE
VDIDMLIELAKETNTALELNANPNRLDLKPEYLRRAQEAGVMLVINTDAHKIDTLAHMEI
GVAVATKGWIEKSSVLNALDKEELIAFLKRRDL
>WP_046497030.1
MNNQETAEILEKIADLLQIKEDNSFKVRAYRNAVSSIYHLDEDLKTIYQGRLDQIPGVGK
AIQGKIVEILETGSCQYYNELKKEIPASLLEWLAIPGIAHKTARQIYKKLGISTLDELYQ
AAVAQTIQNLPGMGAKSEEKIIKGIEYLKGVKDKTTLGEALPVARDLYNYLQAFANIEKL
SPVGSVRRGKSLVGDLDILVASRDEAAVRKYLRDYPWIKVIKLDESGHVTGILKTGLPFE
VIIVEPQEYVQALFWTTGSKEHCRVLLDNVK---------------PDLLRGVASEEELY
KRFNMDYIPPELRENRGEVEAAQTSSLPARLELHHIKGDLHVHTDWSDGKNSLEEMAEAA
RALNYEYLAITDHSRSLTVSSGLSPEKLLLQGEQIDRLNRKWDDFRLLKGIEVDILKDGS
LDLPDDVLAGLDIVVASIHSAFNLDKKAQTQRLVKAINNEHVDIIGHLTGRLLKRRPGYE
FDLDKILEESARNHKILEINSHPDRLDVDEDIARRAKDMGIKIAINSDAHHKNELSIIQF
GIITARRGWLEKEDIINTST------YLK----
>WP_051546172.1
KSNIFIAECLYKFADVLEESGDNPYKARAYRRAARTIIKLDKELITLLEFDITTLPWVGK
SMASIINYILSTNEIPKIK-YQNTKNKIINELKDIHGLGDKRIAEL-NKLNIRTKKSLLE
AINAQRLRHLKWITPAFEERLKNEIRKPRS-QKFIRLYHAHSIIEMLIKNLQEIPSIIQV
ECSGDFRRKKEISEQIDILASTPNASLVINTFIQFKEVKDVLLQNEHRVSVTIWSGVKVN
LYLVEEGSFGAALLYYTGSNEHFAALIKRASSQQCDLTKTGLFKG--NTCVASNHEAEIY
RHLNLSYIAPEIRENRGEIEAASHNKLPHLIKLEDIKGDLHSHTNETDGKATLETMVYAA
IKRGYEYLAITDHSKRLVITNGLDEKRLLKQIQEIDNLNARINNFLILKSIEVDILEDGS
LDICNDVLKELDIVVCSIHSKFKMSEEKQTERILKAMDNPYFNILGHATGRLIKSRPPYP
INIEKIFQEARDRNCIIELNAQPYRLDINDNYCKLAKEMGVKIAISSDSHSTRELDYMQF
GIYQARRGWLEKENVINTYHWSDLKKLIKRY--
>WP_069843797.1
MDSATILKQLKLQAALMELHDENSFKIRGYQNAVFNLDKSDVDLMALDLKELEQLDGVGK
GIAATIFEIATNGISEAMQQYLESTPEGIVELLDIKGIGPKKIKVLWKELGIESGHELKE
AANSGLVAKLKGFGEKTQLTIIEALEFKEANANKLHYAEAEVLSTEILEVLSAITLVKEA
STTGGLRRKLEVIDKIEILVAGDDFDQLEEGISGLEVFTQDV-ANSGPKTWFREHLIPCE
FTFTLPDTYIKDLFLRTGSTQHLSVPVLEK---------NTLRML--ANERSFASEQELY
LAAGMDYIEPELREGTFEIQAAKNRSLPKLVEMDDLKGILHNHSTYSDGKHTLEQMATYC
KELGYEYLGICDHSKSAFYANGLEENRVKDQHDEIDRLNEKLAPFKIFKGIESDILYDGQ
LDYDNDVLASFDFIVASVHSVLKMNKQKATQRLLTAIENPFTTILGHPTGRLLLRREGYP
IDHKAVIDHCAKHNVVIEINANPWRLDLDWRWVNYAIEKGVMLSINPDAHQMNGYHHMRF
GLLAGRKGGLTKEMTYNALSMEEISTQFKKKRD
>WP_077141155.1
MTIKDLIKLLNEIATYMELNQVNPFKIRAFNNASNALERLETPIDEV--EDFTAIKGIGK
GVNDVIIDYMENGESQVLAELKDSTPDGLVEMMDIEGLGAKSIAKFHEQLNIDTIEGLKK
ACESGEVSALKGFGPKKEQKILESIKALNNMPSRFPIHYMIKLNDYIESVLKDIQGIQRY
SVAGSFRRGAESSKDLDYVVSVNKEESVQRALKSGFKDYVEVVSGQTKLTMKIKYVVSVD
FRFVDDEAFITTLHHFTGSKHHNVEMRRIAKSRNESISEYGVTL-ADGTVKKFDSEREFF
EHFSLPYIHPAMRESGHEVNQSV--DIDAMIRMEDIRSDLHMHTTSSDGAHTLVQMIEAS
RALEYEYICITDHSKYLTVANGLNAERLLAQNEEIKSLNEQYDDIDIYSGIEMDILPDGT
LDFDDDVLSQLDFVIASIHSNFNQSEEEIMKRIESAMNNPYVDLIAHPTGRILHKRKGYV
VNMEQLIQLASDTNTALEINANPMRLDLSVDHLALTKDHDVFIAINTDAHHIDHLNFMKY
GVHHAMKAFVRKEKVINHMSKEAFKTFIKTPKS
>WP_079530470.1
IDKKKVIQLLETIAVYLELKGENSFKVSAYRKAAQALERNDHSLNEI--NDFTKIKGIGK
GTASVIQEYVDEGESETLKQLQAEVPAGLVPLLDIQGLGGKKLAKLYQQLGVTDAESLKE
ALEEGRVEQLEGFGKKSAEKILKTLEEYGSRPERLPISFMLPIAEKIEAFLNQCETIRTF
SIAGSLRRKRETIKDLDFIIASKHPEQTKEELLAYSGLKEIISSGDTKVSIIVDYDIGVD
FRIVEPKQFASTLHHFTGSKEHNVAMRQLAKQKQEKISEYGVENAETGEVVTFETEEQFF
HHFGLHYIPPEVRENKGEVEAFQ--ESVPFVESNDIRGDLHMHSTWSDGAQSIREMAERS
KNMGYDYIAITDHSKYLRIANGLNEERLRMQRQEIDKINNEMEGFHIFAGVEMDILPDGS
LDFEDAFLKDMDFVIASIHSSFNQSEDQIMHRLNTALQNPHVDMIAHPTGRLIGRRSGYQ
VQLEKLIEGARQTGTILELNANPNRLDLSWEWLMKAQDAGVTIAINTDAHSYPMLDHMEI
GVGSARKGWLRKESVLNTMTTKQLMKRLGRD--
>WP_084049718.1
VTRKDLAGVLKSTADLLDLLGQEAFRANAYRAAARSLEALDGEGTDLVASGFAGVPKVGR
GIAADLVAYAQTGTFGPLEDAASQVPPGVLSLFRVRGLGPKKIRALWNA-GIDSLETLRE
AAHDGRVAALKGFGPKSAASMLEAVEFALGAQERQHLSAGVRVSEGLMARLEG----LSP
RMAGDAARGLETVRAARVTVTGTA-EEVTSRLGSAEALAPV----EDRPVLRV-DGVPVE
IGFGPAKTRGALDLVMTGSRTYRKAWQAGAEANGLTLNGRGLKRG--DTLLPTPTEAALS
RALELPLRPAEYREPEHNALWET---LPELVTVANLKGMLHTHSVWSDGAATLPAMVEET
LQLGHAYLGTGDHSRAAHYANGLSLERLRAYVAEIRELQR--AGLPILAGAEVDILTDGS
LDYPDEDLAELDYVVVSVHSAFTLDRNAQTERLIRAVSHPLVTILGHPTGRLLLRRPSYA
LDLDRVLEACAQAGTVVEINANPYRLDLDWRDALRW-RDQLSFAINTDAHVPAGLCDARY
GVMVARKAGLTPAQVVNTLGQEAFLAFVKAQRA
>WP_096195995.1
MSNSTISEILELTSKLLTLHDRDENRAKALGAISFTIDRLTDSIFNLDTTEIQKIRGIGK
SVATSIEEIKTTGSLAELDGLIAETPEGVLELFKVKGIGVKKIKTLWKELGIDNLNELRI
ACENGKIAGTKGFGEKTQTSILESLVFIQAQAGKLRMDKGKELSDLVLAILVDVY--PQI
VVSGQIANKADVVDELCYIVPLKDFGGKK----RLDEFEEDY-AESSPFAWLQGNSMKIV
IHFVLEKDFVSSQIIYSSEEGHLKHVSENLG--------QNLFTF--LKNKSFSSQEEAY
ELFGSKFIPEELRVGLGEFELVKSTGLEELITFEDLKGTVHNHSTYSDGKHTLREMATFC
KDLGLAYFGIADHSQSAAYAGGLLPATLIKQWEEIDQLNIELGPFKILKGIESDILANGS
LDYENEILKEFDYVVASVHSGLNMDIEKATDRLIKAIENPYTTILGHPTGRLLLSRKGYP
LDFKKIIDACAANNVVMELNASPYRLDIDWRLIPYCLEKGVKISINPDAHSTAGLLDMKY
GVSVARKGGLTKAMTFNAMALSEVESFLKKA--
>WP_108824783.1
MTKNDIADVLREIAVLLELKGENPFKIRAYENGARTLESLTDDLGEVIAGKLSEVKGIGE
ALTQKITELHKTGRLRFHEELRTSVAPGLVEMLEIPNLGPKKIKALHDKLGISSIAALAK
ACADGLVAELPGFGEKTQQKLLEGIKHREAYGRRHLWWNAHAVAGPIVAGLRKLRGVKHA
EAAGSLRRGLETVGDLDFIVAAKAVGRIVDWFTARPGVFEVTARGETKTSVRYENGLQAD
LRIVPEEQFAFALHHFTGSKDHNVQMRQRALARGLSLSEWGLEPADGETRAKITSETELF
AALGLAFIEPELREGLDEIEAAENNRLPHLVEHTDLRGAFHNHTTASDGRSTLEEMIAAA
QTLGWEYIGIADHSKSSHQARGLDERRLADQVDCIQKINTSGRKTHVFAGTECDILTDGS
LDFDDLTLAQLDFVVASVHNAFSQGEEQMTARIIRAIENPRVTMLGHMTGRLLLRREGYR
VNAAKVIDAAIANGVIIELNASPWRLDMDWRLWHGAAARGLLCSINPDAHETGHLAFVRT
GVNIARKGWLSKQNIINTKPSPKCARGLKARRG
>WP_112326721.1
MTNKAVARILKETAALVELTGGNPYRARAFSNAARTLERLDEPVEALLEGELTRLRGIGD
GLAGPIRDILTRGSFDLRDDLLGSLPPGLLDVLRVKGLGARRARQLWQSLGITSLPELEA
AAEAGRLASLDGFGEKSQASILANTRLLRAYDTRRRYADALPHALHVLDRLRR--VVPRA
EIAGALRRKLETVDEAVFVAVAE-AAALPGALN-LAETVRIDPDDPTTVHTRLADGLPAR
IRCVPAEAFGTAWWRETGSEAHVRAYEAAHG-----------------APPPLSEETGVF
ERAGLAPIPPELREGADELEAAARGSLPTLITFEDLQGTLHNHSTYSDGAHSLRAMAEAA
RAMGLQYFGICDHSQSLKIAGGLSPQSVREQQAEIAALNEAFAAFRVFSGIEADILADGS
LDYDDDTLARFDFVVASVHVGLDMTEDVATERVLRAIRHPATTILGHPTGRLLLSREGYP
LDHARVIAACAEHGVAIELNANPYRLDLDWRWIREATRQGVLIAINPDAHSIDGLQDMRW
GVEVARKGWLTPEQCLNARSLEAFSAWLDARRS
>WP_116554124.1
MNKKEIVKALETIAIYLELKGENSFKISAYRKAARALEEDLRSMNQI--EHVEDLPGIGK
GTASVINELLETGQSSLLEELKKEVPTGLIPLLKLPGLGGKKLAKLYEQLNIIDAKSLQK
ACEENRIQHLPGFGKKSEEKILSVLKDFGKSPDRFPIAMVIPIVADIEQQLASIKEIDRF
AVAGSYRRFSETVKDLDFVIATKKPEVAAEKLLKLKHVSDVIANGETKVSVELIYPIGVD
FRLVEPHAYATALHHFTGSQNHNILMRQLAKKRGEKISEYGIET-ENGELITFESEEEFF
NHFQLHDIPPELRIGEKETERFK--EDVDLISIEDIKGDLHMHSTWSDGANTIEEMALAA
MEKGYEYIAITDHSQFLKVANGLTPDQIKQQREEIKRLNSSFSNFAILTGVEMDILPDGT
LDFDDALLEEIDFVIASIHSSFSQNRDKIMQRLIHALNNVHVDLIAHPTGRLIGRRSGYD
VDLDMLIDVAKETKTALELNSNPNRLDLAPKWLEKAQNKGVKLVINTDAHHELMLEHMKY
GIATARKGWVKSETVLNTYSIGELRKHLNLD--
>WP_119883539.1
MNKKKIIQVLEKIAILMELKGENGFKVSAYRKAAQALELDSRSLAEI--DDITSIKGIGK
GTGSVITELLEKGTSSELEELQKEVPEGLVKLLKVQGLGGKKIAKLHAELGIDSAESLQD
ALQNGKVAELDGFGAKTVQKLIKELEAFGEKRERQPIWVMEKIVHMIEHILGTISEIESY
SVAGSYRRTKETSKDLDFVVATENPEDVKKKLLEELPVNEVIAAGPTKVSVTLGEEIDVD
FRLVKPESYTSTLHHFTGSKDHHIVLRKIAKDQGKKISEYGVEQ-SDGSITYFDSEASFY
AHFNLPFFPPAVRENGQEFEKQS--ELDSLLTLEDMVSDLHMHSTWSDGAHSIREMVQAA
IELNYTHMVITDHSQFLKVANGLTVERLKAQAEEIHAIRKEFPEIHLLHGTEMDILPDGT
LDFPDDVLAELDFVIASIHSSFTQSQDKIMKRLETAMKNPYVHMIAHPTGRIIGEREGYN
PDVPQLIEWAAKYGKILELNANPYRLDLATEYLIQAQERGVPIAINTDAHSVEQLSFMDV
GVRYSQKAWLHKENVVNTWDLKRFLTYIQRK--
>WP_126867320.1
VNKKDIIRLLERIAVYMELKGENPFKVSAFRKAAAALETDDRSLSAI--NDFTALNGIGK
GTAAVIEEYVNDGKSTVLEELQEEVPKGLVPLLQLQGLGGKKIAKLHKELFINDVHDLRL
ACEEGKVRDLAGFGKKTEEKILAAIEEAGSRPDRLPLAFMMPIAADIEAQLENMDDIIRC
SRAGSIRRMKETIKDLDFIISTNSPASVKEQLLALPNVKQVIAAGDTKVSVTLGYEVSVD
FRIVEDKEFITTLHHFTGSKDHNVRMRQLAKEKGEKISEYGVEAAETGEVLTFAQEEEFF
AHFGLPFIPPEVREDGTEVEQFT--EAGKLVSLSDIQGDLHMHTTWSDGAYTIEEMIDAC
RAKGYKYMAITDHSRYLKVANGLTAERLREQKDIIHKLNQKYDDITILSGIEMDILPDGT
LDYDDELLAELDIVIASIHSSFSQPKETIMNRLKKALKNPNVDIIAHPTGRIIGRRSGYD
VDIDMLIELAKETNTALELNANPNRLDLAAPHLRKAQEAGVTIVINTDAHSIEMLEHMKV
GASAAKKAWIKKDTVLNAKDTGGLFAFLKRNDY
>WP_129721953.1
MDKKEVSVVLEEIALLLEMKGDNPFKIRAYTNAARSIELLDQDIEELVAGRLGEIKGIGK
ALQEKIEELVTTGTLKYYEDLKQSFPKGLFELLKIPGLGPKRVKIIYDNLGITTLEELEY
ACNENRLAGLPGFGYKTQENILNGIENFKEYKDKFLFSEAYREAEILIEYLKTCEFVDYI
DIAGSLRRKKEIIKDIDILVGSDHGEKVMDFFVNFTHIKEVVAKGTTKTSLRLESGIAVD
LRVVSTKQYPYALHHFTGSKEHNTAMRHYAKQKNIKMNEYGLFNVSDNSLILCYSEEDIF
STLGMQYIPPEIRENTGEIEIALKNQLPDFVIFDDIIGILHVHSNYSDGRCAISELAEYA
YKLGYKYIGISDHSKSASYAHGLNEEDIMQQHEEIDRLNKKFSHFKILKGIEVDILKNGS
LDYNTEVLESFDFVIASVHSNFSMNKEEMTERILKAMDNPYVTILGHPTGRLLLSRPAYE
IEMEKVFQKALENGVAIEINANPHRLDLDWRWCRRAKDLGIKFAICPDTHDLEGFSHMQY
GVGIARKGWLEKGDIINCYGVDNFI--------
>WP_133443847.1
MTKKDYIKLLETVGLYMELKGENSFKVSAYRKAAGTIEQSQTPIDDI--EDFSVLPGIGK
SVSELLDEYRTTGQSSLLDELKSQVPEGHIKMLKIRNLGAKKIVKLHKELGITTIDELQA
ACTEGRVKELAGFGAKTEETILKGIEELNTKRD-LSINEAVKLTSFINEGLENCASITRY
QVAGSHRRMKEYSKDLDYIVETDAPEHAAGEIESLDIVTHVEVSGSEKVSVTIMLETSVD
FRFTDHAGFTQMLNHFTGSKDHNVKMRQFAKARGEKVNEYGITT-KDGELIQYATEEEIY
QHYGQQFIPPEMRDTVDAFDV----DQSSILSLGDIKGDLHMHTTASDGAHELEEMIEAC
IKKGYDYMVITDHSKSLRVANGLTIERLLEQHEKIKVLDKAYSEIDIYSGTEMDILPDGT
MDFPDEVLAQLDYVIAAIHQSFSQSESRIMERLMNACHNPYVRQIAHPTGRLLGSRAGYP
VNMEQLIKTARETGTVLEVNAHPIRLDISSTVLKD--NPGLKIAINTDAHHINHLDLMKY
GVGTAIKGHVITEQVINTMTRSEFRKWLKEGKK
>WP_144543532.1
INKKDVIRLLETIAVYMELKGENPFKTAAFRKAALALESNDESLSEI--EDFTKLSGIGK
GTAAVIEEYIKEGQSSVLDELKEEVPSGLIPLLQLPGLGGKKIAKLYKELGVGNAADLEE
ACRNKKVQELAGFGKKTEEKILAALENAGSRPERLPLAFMLPIAEGIEAALADMKDIKKY
SRAGSLRRMRETIKDLDFIIATENPASVKEQLLNLPGIKEVIAAGDTKVSVVFDYDISAD
FRLVEPHEFATTLHHFTGSKDHNVRMRQLAKERGEKISEYGVENIETGEILTFSTEEDFY
AHFGLPFFPPEIREDGKEVDEFT--KDMALISLEDIKGDLHMHSTWSDGAYSIEEMIEAC
RARGYKYIAITDHSQYLKVANGLTAERLRQQKEEIKLLNDQFDDFTILSGVEMDILPDGS
LDYDDDLLAEMDIVIASIHSSFSQPKEKIMARLKAALQNAHVDIIAHPTGRLIGRREGYE
VDMGMLIELAKETNTALELNANPNRLDLAAEHIRQAQEAGVKIVINTDAHKIDTLNHMEI
GVSAAKKGWIKKESVLNAMETEDLLKFLKERK-
>WP_148205217.1
VDKQTVVSVLEGIATLLELKGENPFKSRAYRTAARVIDSLAEELDDLVAGRLKGIKGIGE
GIGEKITQLITTGSLPYYEELKKEFPASLLEILEIPGVGPKRAKILYEELGIKDIDSLEK
ACKEHRIAVLAGFGPKSEENILLGISQFRSFAAYHRYGDLINIVEELLDYLKKNPSIVHV
HVAGSFRRGKEIVKDLDFICTSGTPQAVMDYFVRFPQVSRIVNHGETKSTVLLEKGISCD
LRVVPDEDYAYALLHFTGSKEHNVALRQRAIAQGKKLSEWGLFRVSRESKIPCRSEKDIY
ASLGLAYIPPELRENMGEIEAAEKNEIPRLVEWEDIRGVFHCHTTESDGRSSLEEMAKAA
MDMGLEYLGIADHSKSSFQANGLSEERVYAQVEKIKNMNARWKNFRLLSGIECDILKEGK
LDFPDSLLKELDYVVASLHAGFSSDEDDNTQRLIKAMENPYVTMLGHPTGRLLLVRKPYP
VNMDKVIDCAAKTGCWIELNAQPMRLDMDWRLWKTARDKGVKCVINPDAHHFKEIAFFKI
GVNIARKGWLRKEDVINCLPLKEVIQALQIKGR
>WP_151680290.1
IDKRSVIRLLEQIAVYMELKGENHFKIAAYRKAASALEADGRDISEI--DNFLELPHIGK
ATASTIEEFLSTGKSSLLEQLKNEIPKGLIPLMQIQGLGAKKISKLYRELGIMDAESLRK
ACEEGKVETLKGFGKTTQSNILRALDALGAKTDRYPIGQMVPVLLMIEETLSQIRKVEKF
SRAGSARRFEETLKGLDYVIATFDPKPVIEEILQMNEVVEAVAVRLSKVTVKLKNGLQVT
FRVVPPDQYAAALQYFTGSKQHNRRMRQIAKERGEKISEYGVERLDTGEFLTFSSEASLY
HYFGLPYIPPEIRDDGSEIEMYK--G-TPFIQLDDLRGDLHMHTDWSDGKASLEKMVNAC
RRKGYEYIAITDHSKYLKVANGLSRERLLKQMEEIRHLNEKYPDILILSGIEMDILPDGT
LDFDDGLLSRLDFVIASIHSGFGQSRTQIMKRFRRAFENPHIDMIAHPTGRLVGKRQGYD
VDIDLLIQWAKETNTILELSGDPNRLDLSATNARKAQEAGVKIAINTDAHSIRELDNIAF
GVGTARKGWIEPKNVVNTFSREQFIRFLNEKRR
>WP_007571607.1
PSNAAIAELLDELGDLYELEGAVVHRVLAYRNAAKAIRDAPRSVAAMTRGRVTELPGVGK
TLEEKLTALVETGEIPALEKLRSRVPAGLVVITRLPGLGPKRARKLHDALGVDGPQALRA
AIEQHRVRDLAGFGAKSEERLLAALDAAGDAPKREILSRALAVGEALVAELRAHPSSDRV
ELAGSARRWADSVKDLDIIATADDPQALIDAFAASDLIAEISRSGVAGAHAIAQSGIAID
LRVVAPDQFGNLLQHFTGSKAHNVAIREAAVRRGLHVSEYGILDDETGQSERFATEEEVY
ARLGLPWIPPELREDRGELQLT---EVPPLIEQADLRGDLHMHTTASDGRASVREMAQAA
RALGLDYVAITDHSASHGFGDAVSPDRLRELIAEVRAVDDELDGITVLAGSEVNIGVDGS
LDYDDELLAELDWIVASVHTAFTSD---PTARIVAACEHPLVDVIGHPTGRKLEERFAYD
LDVDAAIAAALRTGTFLEINGSPRRRDLDDVHARAARDAGVLLTIDSDAHGPEALANTRW
GVATARRAWLSAADVANTRPWEELRKLRKGAR-
>WP_009579824.1
DHNKQLAAILHDLGSMYRYLGENLFKAIAYMKASQAIKGLPGDISVYLKGTVRDIPGVGE
SLEKDIREFTSTGTVTRFENLIKIVPHGLMELIDISGFGPQSLKRLHQDLHIETKEEVVK
ALEDGRIGQLKGFGPKKVENMLRGLKLHKHVEERMLLCDALEVSEKLLTLLKALPEVKRV
ELAGSLRRKKETIGDLDILAAVNIRKKVIAVFTDSKLAQKVLAKGDTRVSIIMKNAKQAD
LRMVDESEWGAALQYFTGSKDHNIHLRGIARDKGYKISEYGIFNIHNHKRIAGKTEEELY
SQLGMQYIPPEMREDNGEIELALKGKIPKLVELRDIKGDLHMHSDWSDGLQTMDELVDFV
KKNSYDYIAVTDHTKSSRIARGMEDKEFLEQIEAVKVINHKLGNDFLKAGAEVDILADGS
LDLADEVLLQLDWVVASIHSGFSRNN---TDRLVKACENPYVNCIGHPTGRLIGKREPYP
VDIAALIKAAAATSTALEINGQPDRLDLNDELASEARKAGVNLVINTDSHKYNDCSFMSL
GVDIARRAWCTADNILNTKPWYEIEKLTSKKKL
>WP_012773962.1
MKNGEIARIFSEIADILEIKEGNVFKIRAYRRAALNLDGFSRDLAQLTH-ELLEIPGVGA
DLAARIEEYLQTGTMAAYEELKQEVPAGVFALLAIPDLGPKTAKAIYDALQIASIEELEK
AALEHRLIGIKGIKQKTEENILKGIAAVKRGRERQPLGRMLPAALELVQVLKERAPLERV
EVAGSIRRRRDSIKDIDIVATSPDPAAVMAAFVDLPQVHDVIMRGPTRASVTIREGVQVD
LRVVDPISYGAALAYLTGSQAHNVRLREMAQKRGLKINEYGIFREEDNQRLGGVDEEDIY
RLLDLAFVPPVLREDRGEIEAALLGKLPRLVTQADIRGDLHVHSRWSDGAHAVSELVEAA
RERGLSYLAVTDHSQGLGVARGLSVERLREQAVEIKELNRELKGFRVLHGTEMDILGDGT
LDFPDEVLKDLDIVVASIHSGFNNSKEVMTSRIVAAMRNPYVSIIGHPTGRILGEREGYQ
VDMDEVLRVAKETGTALEINAYPMRLDLEDKHVRRAKELGVMIAVNTDTHAKLQFDFLPY
GISVAQRGWLEPADVLNTLEPDQLLKKLREKRK
>WP_014050434.1
PTNDELATLLEEMADLLDAQD-VAYKPSAYRRAAENVREHADPVEELAQDAVGEINRVGD
AIASKLVEYVETGEITELEELREELPVDMASLTSVEGVGPKTVGSLYEALGITDLEELEA
AAEAGEIQAVTGFGPKTEQNILDGIEFAKQARTRTLLGEARPLGESLREYLTESEAVETA
ELAGSNRRWCETIGDVDVLAASDDGEAVVDAFLDWEDGTDTIEAGSTKASVRTGSGIRVD
LRVVDPAEFGAALQYFTGSRDHNIRLRNRAIDRDLKMNEYGLFDISAGERVAGETEAGMY
EKLDLPLIPPELREDAGEVAAAADGDLPDLLEEEEIQGDLHTHSEWSDGDAPIEEMALGA
VEAGHDYLALTDHAAGPGVFGGLSPDELREQQEAVEAVREGQ-DLTLLHGVETNITADGE
LSTPDDLLEELDVVVASPHAALGQDRETATDRLVAAIKHPETDILGHPTGRLLNQRPGLS
PDFERLAEAAAESGTALELNANPNRLDLSSDAVRIAVEAAATVAINTDAHRPGAFSERRF
GVHTARRGWAETGDVLTAQPIEAVRSFLDG---
>WP_016419122.1
LHNRDIAGQFDEVADLLEIQGANTFRVRAYRNAARTLRDLPHSIIDMVEEKLTELPGIGK
DLASKIETIVKTGKFPQLDKLKKKVPAGLTEIKGIAGLGPKRVEKLYEALGVEDLKGLKK
AAEDGRVRELSGFGRKTEENILHELETRGSGTRRSLLSEAESRAEPLVDYLDSIDGVDKV
VVAGSYRRRKETVGDLDVLVSCTKNSRVMQRFIDYEDVEEVVSQGETRASVILRGGLQVD
LRVVASSSYGAALVYFTGSKAHTVQVRKMGQEQGLKINEYGVFEG--NKRVAGKTEEGVY
EVLGLPYIEPELREKRGEFEAALDNALPELVTLSDIKGNLHNHTKASDGSATLREMAEAA
KAQGWAYLAITDHSKALRIANGLDEERLAKQIDEIDALNDELSDITLLKSIEVDILENGS
LDLPDTILQRLDLRVCSVHSHFGLSRDKQTRRLLRAMDNPCFNILGHPTGRLIGSREAYP
VDMERVIDHAKENGCVLEINAQPQRLDLDDVYCKIACEVGVKLAISTDAHTPHHFGFMRY
GIDQARRGWATAEDVVNTRSLKGLRELMTR---
>WP_020569319.1
MTNPEIARHFNTLAKLMELHKDNPFKIRSYSSAYNKLRKMDEPLVGKTEEELQQIEGVGK
AIAAKIHELATTGVMETLEKWKAQTPEGIQEMLTIRGFGPKKVKAVWDGLGVTTVGQLLY
AINENRLIELKGFGAKTQETLREKLEFHQRSQGQFHFRTLDRVATPLIEQLQRQFPEERF
ARTGALRRACPTLAHLALITTLAPATA--PEIAGLENI-----ATQEDLTRATIDGFPVV
LHHCQKANFGSKQFRHTGAPEFLNAFVAEFPG---------------QDFQDLATEADLF
EKAGIPPIPPELREDDRWITPARNGKLPLLLETTDIKGVVHSHSTYSDGIHTLRQMAEAA
RDKGFGYLVISDHSKTAVYADGLSIDRVREQWAEIDLLNEELAPFRIFKSIESDILTDGS
LDYPEEILEGFDFVIASIHSGLNMDEETATARLLKAIANPHTTILGHPTGRLLLSRSGYP
IDHQRIIDACAEHQVVIELNANPYRLDMDWRWIPYAVKRGVLISINPDAHSMGGIDDIRY
GVLSARKGGLTAAGCWNARDITP----------
>WP_026369606.1
LSNQQVAQVFRDLADALEALGENRFKTQAYARAAETIAALPTSLYRYLEGTLDELPGVGP
AITAKLTELLTTGRLEFREQLREQVPDGVLAIMRLPGIGPKTALRLFRELGISDPEELED
AARQGRIRSVKGLGPRLEARILEALAQQTAAASRFLLGELLPLARELVAALREVPQLTAA
EVAGSLRRATPTAGDINLVAAAPQPLRVVEAFTTLPHLATITYRDVARVEGLLHNGRRCT
LAVTTPERWGVLLACWTGSAAHWARLMALAVARGLRLAEDGLWQG--DVPVSTPDEQTCY
AALGLPWIAPELREDRGEIEAALAGRLPRLITLADLRADMHTHTDWSDGRATLQQMAEAA
LARGYEYYIVTDHGAYMGMVNGLDAARLRQQRAAIDAVNDDLRRLRLLQGVEVDILPDGS
LALPDEVLAALDWVVASPHVSLRQERAVFTARLLRAIRNPHVDCIGHPTGRKLLQRQAAD
VDLEALIAAALEHGTALELDGAYERLDLDAEQVRQVIAAGVPICVDSDAHHPRDLVNIEY
GVLTARRGWATAADVLNCRPWAELQA---RR--
>WP_028989371.1
IHNADIAAVFEEIADLLELENANPFRVRAYRNAARVIRDWSRDVGEMAMEDLTVLPGVGE
DLAAKIREIAATGSSALHKMLRQQTPPALAELLKIPGLGPKRVQALYHELDVQTVEQLAR
AARDGRIRRLPGFGERTESRIRQSIEALAGSMRRFKLAVAAQYAEPLARYLRMVPGVKAV
EVAGSFRRCRETVGDLDILVAAAEDSPVMERFVAYEEVAEVLSQGPTRATVILRSRLQVD
IRVVAEASFGAALHYFTGSKAHSIAIRKLGAERGLKINEYGVFRS--RRRVAGETETSVY
ASVGLPCIPPELRENRGEIEAARAGRLPHLVELTDLRGDLHAHSKATDGHDSLREMAEAA
RRRGLEYLAITDHSRRLTVAHGLHPQQLLAQMDEIDRLNAGLEGITLLKGIEVDILEDGS
LDLPDELLGRLDLVVGAVHSRFDLSRDKQTTRILKAMDHPHFSILAHPSGRLIQEREPYD
VDMLRIIRHARQRGCYLEIDAHPERLDLQDVHAQMAKEEGVLVAVDSDAHGIQHFDNLRF
GVGQARRGWLEKDDVLNTRSLAELRPLLARTL-
>WP_033564256.1
MENKVIAKLFKLGSQLMELHNENPFRAKAMASASFKIDKLPFQAATATIEELSAQQGIGK
STAEKIQEILQKGSFAELDQLISITPEGLLEMLQIKGLGPKKVQVVWKELGIETVGELYY
ACNENRLIEAKGFGLKTQEEIKKAIEFSIANQGWFLFARVQPAAEALLNRITDAYPDTLI
SFTGDYRRKVEVLDHVGYLVSVTVDQ-LKQTLAGIPDIEQIE-NNQDHLVAKDSNGYLFK
LYSTTPKNFARDLLISTGSATHIGQLEVIQ-----------------NPIPQGMSETDIY
HELGLQFIAPELREGIDEIALAKKQALPDLITFEQLKGTVHNHSTYSDGVHSLAEMARFC
KELLLEYLGICDHSRTAVYANGLSIERLEQQWVEIDTLNQKLAPFKIFKGIESDILSDGS
LDYPDEVLSKFDFVVASVHSNLKMAEDKATERLIKAVENPYTTILGHPTGRLLLSRSGYP
LDFKKIIDACAANQVVIEINANPLRLDLDWRWHRYALEKGVLLSINPDAHRTEGLLDMHY
GVHVARKGGLSALNCLNAFTLEQVTHFFKTRKA
>WP_045459748.1
MGNQEIINIFKLTASLMELHEENSFKIRTYQNAVYNLDKISSDLASLSLEELASLEGVGK
SIAGKIQDLNATGTFPELSSLLAQTPKGVIDILNIKGIGPKKVRSIWKELDIVSTEALLE
ACNENKIATLKGFGEKTQESIKKELMFASAQKDKWMYAEAEATALKLEKDLSALN--LKV
SLAGDIQRKSETLDTIQLIVGENQPKKVFDAVSGIKTLEQNI-KASGPFVWDLLTEIKVE
VKICPEERFGNFTYLNSASSLHLKADLGNS---------SNLFQL--LTSKDFKNEQEIF
THLNFPFIVPELREGYDEIEKARENKLPELITYKDLKGTLHNHSTYSDGVHTLEQMALYC
KELGFEYLGISDHSKSAFYANGLQEFRIVEQHAEIDALNKKLTPFKIFKGIESDILNDGS
LDYEDSVLASFDFIVASIHSNLKMDKAKATERLIKAIENPYTTMLGHPTGRLLLKREGYP
IDHKKVIDACAENNVIIEINAHPRRLDMEWKWVRYALEKGIMISINPDAHEMEGYLDMHY
GVHVGRKAGLTKKMTFNALSMEEAEQYFNKKKS
>WP_051748425.1
IDNAGIAAIFEEVADLLELKNDNPFRIRAYRNAARSVRAFTPDIATLIGQELPKLPGIGD
DLAAKIHEIVDTGSSALRERLRRQVPPALVELLAVPGLGPKRVQRLYHELGVETPQQLHD
AAKSGRIGQLHGFGRKLQDKLLQAVEMKLQTGKRMPLALAAPTAEKLLGYLRQAQGAAEV
VVAGSYRRMRDTVGDLDVVVAAAASAKIMQHFLAFPEIGEVLASGPTRASVLLRSGLQVD
LRVIDKEAYGAALVYFTGSKAHGIAIRRRAQEQGLKLSEYGVFRG--EQRIAGGTEASVY
RALGLAEIPPELREDCGEIEAAEKGRLPRLLELQDLKGDLHAHSKATDGANTLEEMAAAA
RDAGLQYLAITDHSRRLKIAHGLDADALLQQMERIDTLNGQLKGITLLKGIEVDILENGD
LDLPDEVLARLDLVVGAVHSHFALPRARQTRRILRAMEHRYFTILAHPLGRLIGEREMLD
VDLPEVIAGARRRGCALELNAQPQRMDLFDIHCRAAKEQGVPICINSDAHRTGDFTNLRY
GVGQARRGWLEKGDVLNTRTLPQLRQYLKQCFV
>WP_055588464.1
RRNKEVEALLQEYADLLLITGGDAFRARAYEKAARALGSHPTDVADLDVKGLREIPNVGK
SIAEKVAEYLATGRLPAVEEVREQIPAGVRELLAIPTLGPHKAMTLHEELGISTVAELSD
AIRQERLRGLKGFGPRTEENILHGIELLQASGGRVPIDAAMEVAEEIVAALSQVAGCEGC
TYAGSLRRMRETIGDVDVLVAALDAEPFMRAFTELPQVAELVVGGAKKTSIRTTKGLQVD
LRVVPPESWGAGLQYFTGSKAHNIRTRELAVRHKLKLSEYGLFDTESGDLLVSRTEEDVY
ARLGLPWIPPTLREDRGEVAAGLKGELPDLVTEDDLRGDLHSHTDLTDGLATLEQMVEAA
AARGYAYFAVTDHAPDLAMQR-MTDAKMLAQREQLRALDGRHRRMRLLHGTELNIGPDGG
VDWPEEFLRGFDLCVASVHSHFNQPAEAMTRRLIRACEHPCVNIIGHPTTRIIGRRPGVD
ADLDAFFAACARTGTALEVNAQPDRLDLCDEHILRARRHGVKFAVNSDAHSTPALDAVRY
GVGTAQRGWLTKDDVINTWPLTRLRRFLHKGGK
>WP_059841861.1
IHNAECAAVFAEIADMLEIQGANPFRVRAYRNAARTIADYGRDIPSMLAGELVRIPSIGP
DLASKLREIAQTGTCELQQTLRRALPGAIVQLLDVPGLGAKRVKALHDALRIETLEQLRV
ETKNGHVRALPGFGAKTEAQLLDALDERLRTPRRCLLPVATDVLAPLLERLRAVPGVIEA
VAAGSVRRRRETVGDLDILVSARDAAAVADAFTRGDAVERVLAKGKTRSSIVLACGLQVD
LRVVDAEAFGAALVYFTGSKAHNIALRRIAQAAGLKINEYGVFRG--EERIAGATEASVY
DAIGLQWVPPELREGRGEIDAARAGTLPTLIERSDLHGDFHVHTDASGGRDGLHAIAEAA
RSRGLSYLAVTDRAPDASRGRTADFTWLLRQLDEIDRLNASFDDFVLLKGVEAGIRDDGS
LDVPADVLDRLEIVVGAVRDGFDLPRDAQTARMLRAIDDPHLTIVAHPAGRLLGERDGCD
VDLPRVIAHAAARGCSVELDAQPQRLDLPDVWCREAAKAGVPVAIGSDAMSVDELGYLDG
GVDQARRGWLTPRDVLNTRTLAQLRPLLARAAD
>WP_066402112.1
MDNYQIAEQLNLLSKLMDIHGENSFKSKSYSSAAFAIEKLPQALSTLPENKISSIRGIGE
SVAKKIVELVQTGELSALKELLTITPEGVLEMMSIKGLGPKKIHTIWKELHIATIEELKE
ACQEHRIAKQKGFGDKTEQKILEAIHFQQQNKGKFMYAEIESFAEALQTKLSEKYSQAQT
SITGAFRRQLEVIETLEWVTTLSKEN-LIHFFPK-EETEILD-ESDAHIHFLANGSIRLY
FHLASPENFIQKLFTTTASPAFLEAFGA---------------------VITSESEEAIF
STKGLPFIPPYLRENSDVLHKIKEQGVPDVVQVKDIKGLIHSHSTWSDGSYSLEEMANEL
IRLGFEYLVISDHSKAASYANGLSEERIKEQHREIDALNKKLAPFKIFKSIECDILGDGS
MDYSNEVLSSFDMVIASIHSNLDMDEEKAMQRLMGAITNPYVTILGHMTGRLVIRRKGYP
VDHKAIIDACAANNVAIEINASPYRLDIDWRYIDYALEKGVLLSINPDAHALEEFANIKY
GVLVAQKGGLTKQHNLSSYSREAFEAFLQNRKA
>WP_070365266.1
VTNNTVADRLEEFAALLEAQD-VEYKPRAYRNAAANVRSHPEPIEDLAADAVTAIEGVGE
AIGEKIIEYVETGSIEELETERANLPVDMAALTRVEGVGPKTVGALYEALGIETLDDLEA
AAEAGEIQSVSGFGAKTEQNILANIPFARQAGERVLLGNARPVGEDVLAFARGLDGVERA
ELAGSLRRWRPTIGDVDVLIASDSKAAVTTRLTDWERVESVAESGETKTSLRV-ADMQVD
FRLVDPGEFGSALVYFTGSRDHNIALRNRAIERDRKVNEYGVFAVTEGTRLAGEDETAVY
EALDLPWIPPELRENRGEIAAAGEDSLPDLLEAADLRGDLHAHTDWSDGENTIEEMVTGA
AEYGHDYLVISDHAAGPGVFGGLEDDEIREQIEEVRAVAADA-PIEVLTGIEANVGPDGT
VETDTAVLAELDVVIASPHADLRDD-ADRTERLIKAMENPAVDVLGHPSGRLLNQRPAME
FDADRLGAAAAENGVALEVNANPHRLDLWGSAVKAAIEAGATIAIDTDAHAPSEFAYQRF
GVHTARRGWAEATDVLNTRDIDGLREFLH----
>WP_078670730.1
------------------------------------------------------------
--------------MKSPLKNSPPIPASLAPLGRIRDITPREVFAIQEQLGVNSIRDLIV
AINNKRLETVDGLKPVQIKNIKRAFKLYKTAGSRVPLWDARLAGDELLRALSQFPEVEKA
ALTGSLRRGKDTIGDIDILVQLNEARKLLYKLARMAQTDHIIAIGPHHVCIVLRNQLQAD
IRLATHKYFGASLLYYTGSAQYSDTLKSLATAKGFRFGPEGLADSQTGEYVAGERETDIY
RQLGLDYLEPELREDHQSMTAL--QSLPPLISFNQLKGDMQIHTNWSDGSESIAAIAKYL
SHTQYQYIVITDHVSAKRPNHVLPPEDIFRQTAEINRVNGLMGSDYIKKGVETDILESGD
PELANDILQQFDWVVASIHTDFT---RDNTDRLIRACENPFVHCIGHPSGRLIGIRPPYP
VNWEAVFEAAARTGTAMEINSRPNRLDLNDNLVRLAVDKGVKLVIDSDARTLAHFDFVKL
GVSMARRGACCKKDILNTGRWEEIAAFKAAKLQ
>WP_093026699.1
VHNSEIAAMFDHVADLLEVQSANRFRVRAYRNAANTIRDQSRPMARMVEADLSQLPDIGD
DLAGKITEIVRTGHLELLDELSEDVPEAIVEATRIPGVGPKRARALFEELDLKSLDDLRQ
AAEQGRIADVKGFGERTQAKIREELAEGDITERRFRLDTAEDFAEPLVAYVRRIDGVQKA
EIAGSYRRRKETVGDLDILAAGEDGGAIIDRFVEYDEVDKVVSKGKTRSTVTLRAGLNVD
LRVVPEASWGAAMHYFTGSKAHNVAGRRRAQDRSLKLNEYGLYDG--ETRISGATEEGVY
EGIGLPWIEPVLRENRGEIEAAEKGELPDLIKPDDIRGDLHAHTTASDGRNSLLEMAEAA
MERGYGYLAITDHSRSQTQAGGLSADKLEAQIDEIAELNEGFEGFRLLASCEVDILENGD
LDFPDKLLARLDLVVASVHSKFNLGEEAQTDRIIRAMDNPAVSIIGHPTGRLLGQRRAYP
VDMERLIEAAGERGCVLELNANPNRLDLSDIQCRMAVERGVKIAISTDAHATGGLAHMRY
GVDQARRGWLSADDVANTLDWSDLEKMLKRG--
>WP_096091146.1
MTNDDITDALELTAKLMDLHNENPFKSKAYTNAAFRLSKLRYDFEGKSQADIEAIEGIGK
GISAKIFELISTGTIAELKKLEDSTPQGVIDILGIKGLGPKKVRQLWIDLQVESVGELLY
ACNENRLITLKGFGEKTQAAVKQNIEFKLSNANKFHYASLEKPIASLVELIQEHQSELQI
AVVGQLARKSEIIDRIEVLIDGELSFDIT----EV--------QKSIP--------LKIK
FVQCEPGEFFYKYVELTSTPEHLDKINFTS-----------------LDTKEFSDDSEIY
QALNLQYIEPELREGLGEVALAEKEAIPQLIELSDLKGILHNHSTYSDGVHTLKEMADYC
RDLGYSYFGICDHSKTAVYANGLPIDRVMDQQYEIDKLNEGYTNFKILKGIESDILNDGS
LDYPEEVLKSFDFIVASIHSNLKMTLEKATERLIKAVENPYTSILGHPTGRLLLARNGYP
IDHKKVIDACAANKVSIELNAHPYRLDIDWRWIPYCLEKGVMISINPDAHHKEGFHDMYY
GVCVARKGMLDKENCLNALSLEELVLKFKK---
>WP_099365316.1
MTNKDIAKVFKLCGQLMELHNENSFRTKAMANASFRVDKLPFAASTSNLEELSEQPNIGK
STAEKILQVLTTGTFPELEKLIEKTPEGIIEMLKIKGLGPKKIQIIWKDLEIESVGELYY
ACNENRLIEAKGFGLKTQEDIKKSIEFSIANQGWFLYARVMPFAENLIKNLQEKTS-NKL
SFTGDYRRKMEVLQQVQILCAGTSEE-ALHLVKSLEFEMDVN-QESGRISFREENGFAFE
VIPTPASDFAKDLLLTTGSPQHIQQLENLG------------------KLKSLPTEEEIY
QSLGLAYIEPELREGNQEIELAKTNSLPTLITYQDLKGSLHNHSTYSDGVHSLADMANYC
KNLGLEYLGICDHSRTAVYANGLSIERVEEQWREIDQLNQELAPFKIFKGIESDILGDGS
LDYPAEILSKFDFVVASIHGNLKMEEEKATNRLIKAIENPYTTILGHPTGRLLLSRAGYP
IDYKKVIDACAANQVVIEINANPLRLDLDWRWQQYALEKGVLLSINPDAHRKEGHLDMEF
GVYVARKGGLTKEKCLNAFSLSEISSYFTNNKK
>WP_106859650.1
MENKEIARLLWETADLMEIAGEDSFRIRSYRNGATAVEGYPERIADILRRNVTEIPGIGK
GLAAALHEIVERSSCEKRDALLQKFPPTALEFLKIQGLGPKGIALILEHYRISTIDEIER
LCLEQKLRVLPRMGAKLEEKVLRSISQYRQRSGRYLLSYAETMAAELMETLRQVPGVTDI
TPAGSLRRGRETVGDLDLLVTGP-ADAVIERFLAFPRVEEVLARGENKVSAKVREGLQVD
VRALPPDTFGAAMQYFTGSKDHNVAIRTRAVKMGFKLSEYGLFRVEDESKVAGATEAGVY
EALGLPWIPPELRENCGEIEAAAEGRLPELVELAHIRGDLHMHTTETDGRATLEEMAQAA
LARGYQYIAITDHSKALAMANGLDEARAVAFAKQVREINRNGLGIRVFSGIECDILKDGT
PDLANDALAELDLVIFSVHSHMNLEAAEMTDRLLRALECPHLRVLGHPTGRLLLQRDPFP
FDFDRIVAEAVRRGVWLEINASPERLDLNGTLARSARAKGARFTISTDAHHPQHLASMRY
GVLTARRGWLGPADIMNTLPADRFAVALRTR--
>WP_110626515.1
RSNDEVAALFQEYADLISITGGDAYRARVYEKAARSVGGYHADVSTLDAKGLQEIPNVGK
SIAEKITEYVRTGGVSAVEELRARIPAGVRRLTAIPTLGPKKASVLYEELGIASVEELAD
AIHAERLRGLKGFGPKTEENILHGIALLRSAGDRVLLDAALDLAEDVVARLSAVPGCRRC
AYAGSLRRVRETIGDLDVLAAAADSAPLMRAFTELPYVTEVIAHGTTKTSVRTTKGLAVD
LRVVPPDSWGAALVYFTGSKAHNIRIRERAVHHKLKLSEYGLFDTETGEKIVSATEEEVY
DRLGLPWIPPTLREDRGEIEAGLKGELPELVTEADLRGDLHTHTDLTDGLAPLEEMVAAA
ADRGYSYYAVTDHGPDLYMQR-MTDERMLAQRERVRALDGRFGGMRLLHGAELNIGPDGD
VDWPGEFLAGFDLCVASIHSHFRQDRDTLTRRLVRACENPYVDLIGHPTTRLIGKRPGID
ADLDAVFAACARTGTVLEINAHPDRLDLRDEDILRARRHGVKFAVDSDAHATLHLAHMRY
GIGTAQRGWLTADDVVNTWPLSRLRRFLAQGRP
>WP_121249051.1
MENKPIARTLRFLSQLMELHEVNPFKIKSIANAAFKVDKLPFPIAGKSLAELEKIDGIGK
SIAAKIVELLENGTMVELQDLLAQTPEGIVEMMGIKGIGPKKVAIIWKDLGIENVGELYY
ACNENRLVEAKGFGLKTQEEIKRLIEFRMAGNGKFLYSQVEQEVKGLMEEIRGIFPDALK
HVAGEFRRLNEIISELAIVVGSINQEIAYQSLSQLDTLRNVV-LSGTHINAELRNGLLVD
IICVDKADYYYELFVNTGTTDHVEEVLSRIN----------------IPLEQPETEELIY
QKAGLAWMQPELREDKNFIQEAAENKLPTLISYHDLKGTLHNHSTWSDGVNTLEEIALYC
RDLKLQYLGICDHSKSAFYAKGLSIERVLQQQEEIDHLNKKITGFHIFKGIESDILNDGA
LDYPDEILNKFDFIVASVHSNIKMQQDKATARLIKAIENPYTTILGHPTGRLLLSRKGYD
IDYKKVIDACAANNVIIEINANPVRLDLDWRWHQYALQKGVMLSINPDAHRNSGFHDMHY
GVNVARKGGLTKEMCLNALALEDITQVFEKKKA
>WP_123178039.1
VHNAEIAAMFDQAAELLEIKGDNPFRTRAYRRAARVLESLPKSVAAMLREDLAELPGIGE
DLASKIATIVETGKFDLLESLKRELPGDLGEIAAIPGLGPKRVKLLIEKLGVRSIEDVRR
AAKRGRLGELPGFGPKLQQNILAALAKP-VAAKRFKLPFAEAEAGALIDWLSRGLDGGRV
VAAGSFRRRRDTVGDLDILATTTRAAAVGDRLVEYEDVAKALAHGPTRTTVILRSGIQVD
LRVVKEESCGAALMYFTGSKAHNIALRNLAVDRGWKLNEYGLFDE--DSAIAGETEEGIY
KKLGLQFVPPELREDRGEIALAQKNALPHLVQLSDIRGDLHVHSNWSDGNATIAEMTQAA
KARGYAYMALTDHSRRVTIAHGLDRARLLRQIDEIDRLNAKLRGFTVLKGIEVDILADGS
LDLPDEVLSRLDIVVAAVHYKFDLSRDEQTERIIRAMDNRHVSILAHPTGRLIEERAPYD
IDMDRVMTAAKERGCCLELNAEPDRLDLTDVAAKAAKELGVQIAISTDAHSTAGLAYMRY
GVDQARRGWLEPGDVINTRPLRYLKKLIRR---
>WP_124956029.1
IRNEELAAQFDELADLLEAQD-VEYKPIAYRRAADNIREYPENVATLATNAVERIDRVGK
AIASKVVEYAETGEIDELAEKRAELPVDMAALTSVEGVGPKTVGRLYEALDVRTLDDLET
AAKNEKIQTVSGFGPKTESNILDNIDFARQSQDRQLLSDAAPIGAAIVDYLTQTVAVQRC
EVAGSLRRWRPTIGDVDTLVASTDPQAVVDAFTDWPDTGRVIEAGTGKASVRT-NDVRVD
LRVVDPSEFGAALQYFTGSKDHNVELRNRAIERDLKVNEYGVFDISEGDRIGGATETDVY
DALDLPPIPPELREGRGEIDAAAANELPDLVTLDAIRGDLHLHTDWSDGRNSIEEMVEAA
TNRGYEYVCITDHAKGPGMVGGLTDDQLETQLSELRAVGDDA-EIDVFAGVEANIGPDGR
LSVADAVLEQLDCVVASPHAALDGD---GTDRLIAAAEHPAVDIVGHPTGRQLNQRSGLD
IDVPALADAAAKAGTAVEINANPRRLDLHGSAVQAALEQGATITIDTDAHGPESYDYLRY
GVHTARRGWAEPSDVLTTWPTADVRAFLDA---
>WP_130418553.1
MDNISIARVLEETASLLEIDAADPFRIRSYRRAAEAVEQQTAQLASLADKQLLAIAGIGK
GMAANIVDILSTGSTPLRDELLKKYRPSMLELLRLPGMGPKTVALIWSALNVCDIDALEE
AAKAGHLNKLPRMGEKFTTKLLKGIEDYRKNSSRFRIDQAREHAERISALIREFPGIDEI
TPAGSLRRGRETVGDLDLLVTGPAVAAAVEHVASLPLIDKLLARGQNKVSFTLRNNLQVD
VRLLPRASYGAALQYFTGSKMHNVALRQRAIKRGMTLNEYALLRVEDNSIVAAATEELIY
RALDLDYIPPELRENSGELDAAANHALPELITLTDIRGDLHMHTVETDGAHTIREMAEAA
LSRGLQYIAITDHSKNLAMTNGMDDRRAIAHIQRIREIDTEMRGIRVLAGIEVDILAEGE
LDLSDDTLAQMDIVVASVHSRFDQPVEQMTDRILRAIENPYVRILGHPTGRKVLKRDPYA
VHIETILKRASELGVAVEHNASPARADLNDLHLRLAKQHGCRIVVNTDAHSTTELDQIRY
GITQLRRAWLTAADILNTQPSEALLAQLRPR--
>WP_134273535.1
MTNVDIARHFRELARLMELHQDNPFKIRSYNNAYNKLRKDDRPLASMTEEELQQLDGVGK
AIAGKIHELATTGAMATLEKWREQTPEGVREMLNISGFGPKKVKAVWDGLGVTSIGQLLY
AINENRLVELKGFGAKTQASLKEKLEFHQRSQGQYHYRTLEKPARELLAALKEAFPDARH
ELTGALRRACPTLTHLAVLTTAAPAAI--AQLDNLVVS-----GQEEHLTRGSYQDYPVT
IHHCAAENFGSKQFRFTGSGEFLRAFIAAFPE---------------TDFTGLTEERAVF
DKVGATYLPPELRESDWGLNLSTTDRVPELLEVTDIRGVVHSHSTWSDGIHSLREMAEAA
RDRGYAYLVITDHSKAAFYANGLDEGRVREQWAEVDQLNEELAPFRIYKGIESDILADGS
LDYPDEVLAGFEVVIASVHSNLNMTEESATERLLRAIANPHTTILGHPTGRLLLSRAGYP
IDHTRIIDACAEHGVVIELNANPYRLDLDWTWIPYAMERGVPISINPDAHAMGGIDDIRF
GVLAARKGGLTKAACWNTSDAPPLG--------
>WP_144639583.1
RANEEVEALLREYADLLAITGGDAFKARAYEKAARAVAGHHDDLSKLDLKQLRAIPGVGR
SIADKIAEYFERGSVAVVEEARARIPAGVRELIEIPTLGPKKAMLLYRDLGISSIEQLVD
AIHDERLRELKGFGPKTEENILHGVELLRQSGGRVLIDVAMELAEEIVARLSSVDGCVRC
TYAGSLRRFRETIGDVDILAAAADSAPLMAAFRELAVVAEVIASGEKKTSIRTGRGLQVD
LRVVPPESWGAALQYFTGSQAHNIRTREIAVRAKLKLSEYGLFDVETGELIVSRTEEEVY
QRLGLPWIPPPLREDRGEIEAALRGELPELVREQDLRGDLHTHTDLTDGIAPLEEMLDAA
AARGYAYYAITDHAPNLFMQR-MSDEKMLAQRERVRALD-RRSGMRLLHGTELNIDPDGG
VDWPAQFLAGFDLCVASVHSAFTQSRADTTRRLVRACENPHVNILGHLTGRQIGHRAPVD
ADFDEVFRACARTGTALEVNSFPDRLDVRDEHILHAKRYGVKFAIDSDAHSTRDLAQIRY
GVGTAQRGWLTPDDVINTWPLTRLKKFLRKPSA
>WP_145363358.1
MQNPTIAEKLNDVADLLELEGANSFRVRAYRNAARTIESLTQSLSDMVEEDLEELPNIGK
DLAEKLTALVNEGELKQLQELKQRVPPGVLDVLRIDGLGPKKAATLWKELGVTDLDQLQA
AAESGDVASLKGFGKKTAEKILANIDRVS--DRRFLRVDARNMLEPILETLRAADGIDQV
SPAGSYRRRRETVGDLDVLVTAKESKVAMDTLADHEIVVETLSRGDTKMRVRLENDLELD
LRVVPEQSYGAAMHYFTGSKAHNVRVRRRGQERDLKINEYGVFRG--DERIAGATEEEVF
EAVDLRWIPPELREDRGEFEAAEAGELPDLIELSDIRGDLHMHTTASDGKNSIREMAEAA
KQRGLDYIAITDHSKRVSMANGLDAKRLRKHWKEIDEINADLDGIEVLKGIECDILEDAT
LDLDDEVLSEGDWVIAVLHYGLKQPSKQIMKRLLAAIENPHVHAIGHPTGRILEKRPEAE
IDFGEFFAAAKEHGVLLEINAGPERLDLDDVRAKAACEHGIPLVINTDAHSTRGLANMQL
GVDQARRSWLTKSDVANTRTLKQFQKLLRKS--
>WP_149526760.1
MTNKDIAKVFKLCGQLMELHNENPFRTKAMAGAAFRIDKLPFAASGSNLEELSEQPNIGK
STAEKIMQVITTGTFPDLEKLLEKTPEGIVEMLKIKGLGPKKIQIIWNDLAIESVGELYY
ACNENRLVEAKGFGLKTQEDIKKAIEFSIANQGWYLFAKVLNSAHTILASLKASLKDYQV
EFTGDFRRKAEVLQHVELITDAPNEV-AIEAIRALDNEFAVD-TEHLTLNFRDENNTPFK
VHLSKTDDFAKNLLLTTGSALHIELLKGFG------------------EIPSLDSEDAIY
SALGLAYIEPELREGTNEIELAKNSALPRLITYADLKGSLHNHSTYSDGVHSLKEMAQYL
RDLKMEYLGICDHSKTAVYANGLSIERLEQQWAEIDRLNAELAPFKIFKGIESDILSDGS
LDYPDDVLAKFDFVVASIHSNLKMDEEKATTRLIKAIENPYTTMLGHPTGRLLLSRAGYP
IDFKKVIDACAANNVVIEINANPLRLDLDWRWHQYALDKGVLLSVNPDAHRKEGFLDMEF
GIYVARKGGLSAERCLNAFSLEEITTYFNNRKS
>WP_003755222.1
TTKKEVIQLLEKIAVYMELKGENPFKISAFRKAAQSLEMDDRSLSEI--DEFTKLPGIGE
RTGEIITTFVETGESPELEQLQKEVPKGLIPLLDVQGLGGKKLSRLYKELGITDKDSLLK
EAENGKIAALKGFGQKSVDKMVEAVREIGTRPERYPIYDALKIADQIEAYLDTIPAIETY
SEAGSLRRLRETVKDLDFVIGTTDVEKVKTALLEFPLIQEVTNDGNTKVSVELKIEIAVD
FRLVSPEDFPTTLHHFTGSKDHNIKMRQLAKEQDEKISEYGVEN-KAGKNLHFKNESAFY
DHFSLPYLPPEVRKDGQEIERIK--RQSTFIEEKDIRGDLHMHTTWSDGAYSLPEMIEAC
IAKKYEYMVITDHGGFLKVANGLEKERLLDQVQKITTLKKEYPEIDIYAGVEMDILPDGT
LDFEDDVLKELDFVIASIHSSFSQTEAQIMKRLETACKNPYVRLIAHPTGRIIGKRPGYQ
VNMEKLIQLASETGTALELNANPQRLDLAAAHLEAAKAAGVKIAINTDAHDKKHLDFMKI
GVRAAKKGWLEQGDILNSMTKQAFRQFIQNK--
>WP_010037727.1
MSKDEVADALDEIGTLLELKGENAFRTNAYHNAARVVQQLPGDLKQLVAGKLGAVRGIGE
ALSLKITTLVTTGKLPYLEDLRASIPAGMVELLRLPGLGPKKVKALHDLLGIDSIEKLKA
ACESGQVAKQKGFGAKTQDKILEGIRFRDQVGHRVRIDYALPLGTALLEQIRGFPGVIRS
ELCGSLRRRKETVADLDILVSSADAQPIMDRFVKLPEVLQVLGQGPTKSSVLAALHMQAD
LRVVEDDQFPFALHYFTGSKEHNIRMRQRAIDRGLTLNEYALANDS--RSVPCKTEEDIF
AALGLPYIEPELREDTGEIEAGEVKKLPALVADRDIRGVFHNHTTYSDGVASLEDMALAC
KKLGWEYFGVADHSQSLTIARGLPPGAVRKQWAEIDRLNAQLSGVRIIKGSEVDILEDGS
LDYSDELLAGFDYVVASVHSLFNMPEADMTARVCKALSHPAVTMLGHATGRLLLKREGYK
INLDEVIKTAATFGKMIEINAQPSRLDLDWKYVKQARAMGVPIVINPDAHSPWELGLYTF
GVQVARRGWLTKDDVFNTRGLDDVMKELARRKG
>WP_012692683.1
VTRKALVGVLKTTADLLDLLHLEAFRAQAYRSAARSLEATETDVDALLDSGFAGVPKVGR
GIASELQAYAASGAFGPLEDAASQVPPGVLGLFRVRGLGPKKIRTLWDT-GIDSLETLRE
ACRDGRVAAIKGFGARSAAGILDAVEFALAAQERQHLSTALDVSEMLTAQLEG----LDP
RISGEVGRGLETARAALVTVTATA-AELQGRLAGLEDLQTE----ADQPLLHI-DGVPVE
VAYAPAEARGALDLLMGGAATYRDEVEGRAQAQKLTLSREGLHRG--ATLLPTPTEADVL
RALELPYRPAEYREPEHDSIWES---LPKLVTVADLRGMLHTHSVWSDGAATIAHMAEEA
LRLGHEFLGTGDHSRAAHYANGLSIERLRAQLREVRELQA--AGLPVVAGAEVDILEDGS
LDYPDDILAELDYVVASVHSHFTLDAARQTDRLVRAASHPLITILGHPTGRLLLRRPGYA
MDLDAVLEACEVAGTVVEINANAYRLDLDWRDVLRW-RGRLTFAVNTDAHVPAGLADTRY
GVAVARKAGLTPAQVVNTLSRTEFLTFVQRQRA
>WP_014453539.1
MNNFKVAKELLEIKTLLEISG-NTRDAYTFEHSALSILALENSLEKY-----TNFNFLPP
FVKEEVFNLQGLGYSPLKEQLEAKIPKVLKQLASIPGIRVSDVLRLYHSLNIDSFAELEK
AMKKGIVKRF--FSDKFEEHLRRALFYYESSIRELSLFYACAYANAVKLALAG---FGNI
SVAGSVRRGKEVVNNIDFVYDFEEDN-LIENINSFDIV-NFVRKG-NLIQFKI-DGVQLK
FFRVPKEYFYSGLQYYTGSKQHNKEIQEIAKSKGFDISKSGYV------LLRASSEEEFY
DRLSLQYVPPELREGEVEIELSITHSLPKLITLSDIKGDLHVHTSFSDGLSTISELHEEG
GFLDYEYLAITDHSKGLKVANGVSQKTYLKESTLIDRINAEKYSPYLLKGIEAEINFDGT
VDVDEVVMSKIDFVIGGLHQ-FSNTRFENTERVKKAIKSGIINIVAHPTNRIIFVRKSIE
VDIEEIFNLASKYGVSLEVNLFPNRMDLSTGLIKEARRANVKFSVGTDAHNRGHLYFMKY
GIKLLRRAWMKKEEVLNTYSLEELKDLLCVKTH
>WP_019177086.1
TDNKRAAEHFYDLALAMEIQGE-HWRATSYLKAAHSIEELGESVRSISEGELQKIEGVGE
SIESKLDEYLATGKIETLENVRDVLPEDITLFRNIPTLGTKRTADLDIVLGVRSVDELLR
AISEDQLPKVPDLSEEIERKTMEWLVWRREEAAEVPTPRAVRSANLIMSFLKAGGEVGRV
ALVGPARRKASTVANITLIFASDRPDLVVSRFALCPEVLELTVVERDQAVGKTASGAACM
IRWVKDEAFAYELVRSTGSDAHVKDLAARAKELGHRFTVGGLGKG------TQCSEEEIY
EVLNLPPLSPELREGRA---------LPDVAEARDLLGDLHVRAASIDGTQRVSEIAAAA
KELGHQYVCFCDRVGGRR----MDLPALERRNAAIDRAADAV-GIDILKGAEVDIAPDGR
LDFPSSALDRLDLVIGSVNTKLSMGGEETTRRVLRALDDPNLDVLGHPTNRVIGLREPSA
IDLKAVAAKAAEVNAALEINAYPDRLDLYDDVIYNLYEQGASYSIGTDAAFPNEIMYWDW
GLAMARRALLPPQRLLNSRTADELRG--RRK--
>WP_041587422.1
MDKKTVINILNEIGLLLELKGENPFKSRAYYNAARTIEVLDDDIEKLIKDRLKDIKGIGD
ALNKKLTELVTTGRLEYYDNLKASIPEGLIEMLKIPGLGPKKIKTLYDKLDIKTVGELEY
ACIENRLVELPGFGEKTQKKILEGIQFIKQFSGKHLFMDAYLDATLLKQYLIDSGLIIRC
EIAGSLRRREEIVKDIDILATTESPEKLMDVFTKYEGIRDIVAKGETKTSITLKSGINVD
LRVVKDEEYPYALHHFTGSKEHNTAMRHRARQMGIKMNEYGLFKGD--LLIKCRDEEEIF
NNLNLSYIPPELRENMGEIEAAEKGLLPVLIEEKDIKGVFHVHTIYSDGANTLSEMVNAA
RDRGYKIIGITDHSKSAFYANGLKEEDILRQLDEIDELNHKYADIKILKGIESDILRDGS
LDYDEDILKRFDFVIASVHSSFKMSKDDMTERIIKAIKNRYTKIIGHLTGRLLLARDGYD
LDVYKVIDSAAEYGKIIEINASPYRLDMDWRYIKYAKEKGVKFAICPDAHRIEGLDDIKY
GIGIARKGWLEAKDVINTYDFDELNKIFNKS--
>WP_066461978.1
MNKKTIIRTLEKIALYLELRGENPFKVSAFRKAAAALEGDERSLAEM--DDVTKLKGIGK
GTAAVITELVETGVSSVLVELEEQTPKGLIPLMKLPGLGGKKLAKLYNELGIDSAEALQA
ACEEGKVQQLAGFGAKTEEKILKELANFGTRAERLPIWQLEPVVLEIETLLQSIVEVESA
SVAGSFRRVKETSKDIDFIVATSAPQAVREQLLASLPVLEIVAAGDTKISVVLDEPVSVD
FRLVTLDAYASALHHFTGSKDHNVRMRQLAKSMNQKISEYGVEQ-EDGSVVTFDSEEAFF
AHFNLPFIPPTVRESGNELERLE--ELSQLASRADIQADLHMHTTWSDGAHSVAEMGEAL
IAQGYSYSVITDHSQYLKVANGLTPARLQKQRVEIDAFNEANGQFRLYAGTEMDILPDGS
LDFSDDVLKELDFVIASIHSSFSQPQEQIMARLEAAMTNPYVHMIAHPTGRIVGERPGYD
PDVKTLIEWAKAYDKILELNANPYRLDLAVEHLQYAMELGVKIAINTDAHAIDQLRFMDL
GVRYSQKAWVKKELIVNTWTKEQFEAYIRRNK-
>WP_073346651.1
MDKKLIVDILNEIGLLLELKGESPFKSRAYYNAAKTIETLDQDIETLVKDKLKEIKGIGD
ALNKKLTELVTTGKLDYYEKLKASIPTGLIDMLKIPGLGPKKVRALYEKLNIKSIRELEY
ACMENRLVELQGFGEKTQRKIYDGIQFIKQHTGQYLYAEAFNEAVRLKKFLESTGLVQRC
DIAGSLRRRKEVVKDVDMLASSHYPGELMDAFVSYEDVREIIAKGDTKSSVILNSGINTD
LRVVKDEEYPYALHHFTGSKEHNTAMRHRAKKMGIKMNEYGLFHGE--DLIICRDEEDIF
NRLNLSYIPPELRENMGEIEAAERGEIPSLIQDDDIKGIFHVHTTYSDGSNSLYDMVQAA
RASGYKYIGISDHSKSAFYAGGLKEETVLRQLDEIEELNRSFSDIVILKGIESDILPDGS
LDYDEDILEKFDFVIVSVHSHFKMSREEMTERLIKAIKNKYTKILGHCSGRLLLAREGYD
FDVYKVIDTAAEYGKIIEINANPYRLDLDWRYVKYAKDRGVKFAINPDAHNIGGLNDIKY
GVGIARKGWLEARDVLNTYDVDIVGSYFVYL-D
>WP_077215407.1
VNKKDVVRLLESIAVYLELKGENSFKIAAFRKAANALEADEHSITEI--SDFTKFPGIGK
GTAAVIEEFIETGTSSVLKELQQEVPKGLILLLQLPGLGGKKIAKLYKELGIENVDDLKQ
ACLDKKVQGLTGFGKKTEEKILAAIQQVGSRPERLPLAYMLPVAEKIEEILKDMEDIESF
SRAGSLRRMRETVKDLDFIIATTNPSNVKEQLLKLSGIKETIAAGDTKVSVVFEYDVSVD
FRLVKPAEFATTLHHFTGSKDHNVRMRQLAKERGEKISEYGVEQIETGEILTFSSEEEFY
RHFGLPFIPPELREDGSEVDHYS--PELELISIEDINGDLHMHSTWSDGAHTIVEMVEAC
RARGYKYLAITDHSKFLKVANGLSVERLKKQKEEIKALNQKYDDITILSGVEMDILPDGT
LDYDDDLLEELDIVIASIHSSFSQPREKIMGRLKTALINAHVDIIAHPTGRKIGKREGYD
VDIDQLIQLAKETNTALELNANPNRLDLASEHLRKAQEMGVKIVINTDAHKMDTLIHMEI
GVAAAKKGWLKRTSVLNALSAEELLEFLHNR--
>WP_079563175.1
MNKKTIIRTLEKIALYMELQGENPFKVSAFRKAAAALEGDERSLSEM--EDITKLKGIGK
GTAAVIEDLITNGESSLLKELEDIVPKGLLPLLKLPGLGGKKIAKLHQELGIDSAESLKA
ACEACKVRELAGFAAKTEEKILKELANLSNRSERLPIWQLEPVVLQIEALLGSMEAVERF
SVAGSFRRAAETSKDIDFIVVTEAVEAVREKLLNELSVQEVVAAGDTKISVILDEPVSVD
FRLVRDVEYATALHHFTGSKDHNVRMRQIAKARGEKISEYGVEQ-ADGTVLTFKDEAEFF
AHFDLPFIPPSLRTGTTEFDKTD--DIQHLVKLEDIKADLHMHTTWSDGAYSVAEMGEAL
IARDYQYSVITDHSQFLKVANGLTPERLTKQRVEIEAFNEAHPDFHLYAGTEMDILPDGS
LDFEDDVLRELDFVIASIHSSFTQSQDKIMARLLTAMQNPYVHMIAHPTGRIIEDRTGYN
PDMEQLIAWAKEYGKILELNANPYRLDLCVEHLEMALTAGVPVAINTDAHDIAHLRFMDI
GVRYANRAWLKKDMIVNTWTREQFEAFIRRNK-
>WP_084053709.1
MDKRMIITIFTEMATYLELKGENQFKVRAYQNGARIIDNLEKDLRKLVEGEITKIPGIGK
TLTGNIIELITTGDLAEYHEIKKDIPSGLLEIIKIPGLGPKKAYRLHQSLGIENLAELEY
ACLENRLTVVKGFGEKSQKNILQGIEQLKKHRGKFHYIEAIVEAQKIVDELKIAPDIKQI
SIAGSLRRGKEIIKDIDIVASSDNPTSVMDYFTSLPQVDNIIAKGVTKTSITLKSGINVD
LRVVKDEEYIFALHHFTGSKEHNTALRHLAKKSDIKINEYGFFTAE--TKVEIKTEEEFF
SYLGLEYIPPELRENTGEIEKAREDNLPKLVTNTDIQGIFHVHSKYSDGNDSLYDLAEAA
KNSGYKYLGISDHSQTAVYANGLKVDEIYKQHEEIQKLNEKFTDFFIFHGIESDILPDGS
LDYPDEILRIFDFVIGSIHSGLNMTQEKATERILKAMDNPYFTMLGHPTGRILLGRPGYE
LDLEKIFQKAKEKKIIIELNANPHRLDLDWRHLKNAKSKNVLISINPDAHRKEDLDQTYL
GVKVARKGWLEKKDVFNSWSLDEIKKYFASKKI
>WP_089285441.1
MDKKEVSKILEEIGVLLEIQGENPFKTRAYFNGARVVEQLEEDIGVLVEDRLHGIKGIGK
ALQKKITELVSTGKLHYYDDLRAKTPEGIFEILKIPGLGPKKVKVLYDELDITTVGELEY
ACLENRLIDLKGFGEKTQNKILEGIDHIKKYRGQHLISTGMIFGNKVIEDLKKHEAMIRI
SLAGSIRRQKEIIKDIDILGSCDKRKEIMDFFTSLEDVEKVIAKGNTKSSVVLWSGINVD
LRLVDDEEYPFALHHFTGSKEHNTAMRHRGKAFGLKINEYGIFKED--KRIDVKDEKEFF
SVLNLQYIPPELRENHGEIEASEKGMIPNLIEVQDIKGVLHVHSNYSDGVNSIEELVIAA
IEKGFQYIGISDHSKSAFYANGLKEKTIKKQHEEIEKLREKYPEIKIFKGIESDILPDGS
LDYEDEVLATFDYVIGSVHSHFKMDRDQMTKRLMTAVENKYLTILGHPTGRLLLSRKEYD
LNLEEVIESCGKNAVAIEINSNPHRLDLDWRMCKYAKEKGVKLVIEPDAHRISGIDDIFY
GIGIGRKGWLEATDVLNTSLVEDIHRFLKKGDI
>WP_096202746.1
MNKKDVIKTLELIAIYFEIKGENPFKISAYRKAAAALESDNRTMNEI--EEPEKLKGIGK
GTAEVINELRQEGKSSLLEELQEELPSGLLPLLKLPGLGGKKIGKLYQELNVTDLASLKQ
ACQDEKIRELAGFGKKSEEKILAAIDEVETRPERLPIAFVLPIAEEVEAQLSQMEGIIRY
SRAGSLRRMRETVKDLDFIIATNNIDEVREQLVNLDRVSQIIANGETKVSVELAYPISVD
FRLIEEKAFATTLHHFTGSKDHNVKLRQLAKQRGEKISEYGVENTETGEVKTFESEAEFF
EHFGLAFIPPEAREDQGEVEAAS--ESLQLIEMEDVKGDLHMHTTWSDGANSIIEMVEAA
KERGYSYIAITDHSKFLRVANGLTEERLKEQHEEIKRLNETMDDFTIFTGIEMDILPDGT
LDYDDSILEEVDFVIASIHSSFSQDRETIMKRLKNALTNHHVNLIAHPTGRLIGRREGYD
VDLDMLIEVAKETDTALELNANPHRLDLSPTWLKKAQDAGVKLSINTDAHRDDMLDYMGI
GIGVAKKGMIKKETVINTWTSEELSNWLKRKQ-
>WP_102026833.1
VDKKQVIKLLEKIAIYLELKAENPFKISAYRKAAQALESDDRSLSEI--EDFTKMKGIGK
GTAAVIQEYMEDGFSDTLNQLIEEVPAGLIPLLDLQGLGGKKLAKLYQELGVIDAASLKE
ACESGKVEGLSGFGKKTAEKILKSLESFGKRPERLPIAFMLPIANKIEEQVKKIKEIEKY
SKAGSIRRLSETVKDLDFIISTTKPEVVREALLALEGIENVVAAGETKITVIFNYEVSVD
FRIVSPAEFATTLHHFTGSKDHNVAMRQLAKERNEKISEYGVERLDTGEILTFNTEQAFF
HHFGLPFIPPEVRENVGEIQATE--ENLNLLTLSDIKGDLHMHTTWSDGAQSLEEMVHKA
REKGYEFIAITDHSKYLRVANGLDETRLRKQREEIDRMNEKYEDIHIFAGVEMDILPDGT
LDFSNDFLKEMDFVIASIHSSFNQPKEKIMSRLRTAMESPFVNLIAHPTGRLIGKRSGYE
VDYEQLISWAKETNTALELNANPNRLDLSWKWLMEAKKNGVPIAINTDAHNYMMLHDMEI
GVQFGRKGWLKKEDVINTWNLEDLKEFLKK---
>WP_116786104.1
LDRKTAARTLRAIAQLTELDGGNPHRVRAFANAARSVERLDGDLAAMVAGDILTVPGIGK
GTAAVLADLAGGREPEALIELERKTPPGVRELLEVAGLGPKRARTLWQELAVTSIGELEY
ACRENRLLGLAGFGAASQQRLLDALRFHRSSRERRLVHQAWRAADELTAALVAAPGVERV
EVAGELRRGCETVAVLDLVVVGDCET-VGGVLRALRDVEPMSDGG-TGIAV---DGLPAR
VRTADGGRAAWALVEATGSAAHLEALRRRASVAGLRIDDGRLWSG--EDAVAIAAEAELY
AALGCQWVPPELREDGSEVEAAARHRLPVLAELRDLRGALHNHTTDSDGAASVAEMARAA
GNLGWQLLGIADHSPAAHYANGLTADRLRAQWRVIDELNAAG-GPRLFKGIEADILPDGR
LDVPEGCEDGLEYVVASVHSSFRMTAEAQTERVLAAIGHPACRVLGHPTGRLLLGRPGYE
IDLERVLEACAERGVAVEINASPYRLDLDAAWARRAIEGGVLLAVNPDAHDAAGLADLRW
GVTVARRAGAEARHLINCGDIEG---WLARS--
>WP_137482256.1
ADSRTVAKLLREYAKRTALRGGNPYRAKAYSRAADSLAALAVPLDVLIEDRLTEIPGVGD
AIADIIRKLHRTGSHPSLETLRKEIPASVLELLTVPGLRPEKVLRLYKDLGITSLVELET
AAQQDRIKKAKGLGAALQTKILQNLTIAKSGEGCLHLHRAAVLLEHGKMSLDARPDLRRV
TFAGDFRRGCELVADLALVAVAQTAA--------------------DRPAAVASGG--LK
VHLTDGKHFGATLLHATGSARHIDELRVLADRKGMKLESDGLRKG--RH-LISAKEEEIY
DALDLPFIEPELREGRGEIELARKGRLPKLVTDGDLHGILHCHTDASDGTETLETMALAT
RKRGFQYFGVADHSRSAHYAGGLSTEQIEQQHRAADRLNRRFGYFRILKGIESDILVDGS
LDYPDDVLDSFDFVVASIHGRFKLDRKAQTERLLRAIANPYTTIIGHMTGRQLQRRPGYE
VDVEKVLRACAKHGVAVEINAHPWRLDLDWRWHQAALNFGCLLSINPDAHSIVELDHMHW
GVEMARKGGVPAKRVLNAMPLPEITRYLRTRRR
>WP_148205602.1
VDNLTVAEALYEIADLLEFTGGDPFKVRAYRKAAETLGLLPEPVAQLVRGRLTRVPGIGK
AIAAKVTEMVETGRIGYLEELRQAVPPGVLDLTRVPGLGARTAMLLYRRLGVDSLEALEL
AAREGRLRDLPGLGPRREAALLQAVTRVRRRPDRLSIGVAAPIAEAVATQLRSHPAVVRV
AVAGSIRRRAETVADIDLVIATRDPDAVKLYLDRLPPLP-----------------LPVD
PALVPPDAFVVTLFERTGSAAHLEELARLAPAGSLPRNAARAAAQPPDGGSADADDAPVY
QALGLPYIPPELREGRGEVAAARSGRLPRLIARTDLRGDLHVHTAASDGTAGLAEMAEAA
RALGHRYLAVCDHSQSLHVAHGLSPERLREHVAAIRRLD-QWPDFRLLAGAEVDILRDGT
LDYPDEILAELDVVVASIHSHLHLPEAEQTERLLRAIANPHVDIIGHPFGRVIGRREPMA
LDLPRILEACARTGTALEISASPSRLDLSAEHARTAKEFGVKLVINTDAHSVRELELLPY
GVAQARRGWVGPEDVVNAMDLPDLLAWLNRR-A
>WP_014108962.1
ANNNDIANIFEEIADILTLQGANFYRIRAYRKAAAQLRDMSVDVAEYVEQDLSQLPAIGT
KLAQKIVEIIQQGRCSALETLREQSPFGLTELLHIPGLGPKRVNALVHVLGVHTQEQLLQ
AAKDGRVSSVAGLGQKIQANIIHTIESNLKRKTRLSRAIAKQYAEPILAYLKQIQGVEHA
VIAGSYRRCKETVGDIDILVTTGNEDSVTHAFINYDQVRDVLSTGPTRSSVILYSGLQVD
LRVVPNDCYGAALYYFTGSRSHNIALRLRAKARGLKINEYGVYKD--KRHIAGETEESVL
AAIDLPWIPPELRENSGEIDAAQQRQLPTLVIRDDIKGDLHSHTTASDGHHSLEQMAEAA
KKAGLEYLAITEHSKRLSLVHGLDERRLIEQIDEINQLNSRFKGFTLLKGIEVDILENGE
LDLSDTVLSKLDLVIGAVHSNFHLSRNKQTERIMRAMDRPHFTMLAHPSGRLLGSREAYD
LDMKRIIQHAKQRGCFLELNAQPLRLDLNALHCRMAKSAGVLVSINSDAHQLTDFNNLQY
GVDQARRGWLEKADILNTRSLSDLLKLLGHT--
>WP_020577198.1
RPNDEVGALLQEYADLVAITGGDAYRARVYEKAARSVAGYHADVSTLDAAGLRRIPNVGT
SIADKIVAYFRTGHIDVVEELRAKIPAGVRELTAIPTLGPRKAMVLYDKRGISSVPELLA
ALDAGKLTGLKGFGPKTEENLRHGIELLQQIGSRVHINVAMEVAEGIVAELSAVTGCDRC
TYAGSLRRMRETIGDIDILAASRHPQRLMETLTHLDAVSEVIAHGETKTSVRTTHGMQVD
LRVVRPEAWGAALQYFTGSKPHNVRTREIAVRQKLKLSEYGLFEVGSGKLIVSKSEDEVY
ARLGLPWIPPPLREDRGEIEAALAGELPTLVTQRDIRGDLHTHTNLTDGVASLGEMVAAA
AARGYSYYAITDHAPNLSMQR-MTDEKMLAQRAEVRALEGRYGKLRLLHGTELNIDPDGE
VDWGPEFLAGFDICVASVHSHFTQSRDEMTKRLLRACENPYVNIIGHPTGRLIGQRPPVE
ADLDAVFKACARTGTALEVNAFPDRLDLNDECVLRAKRYGVKFAIDTDAHAVAHLDMLRY
GIGTAQRGWLTRDDVINTWPLRRLKAFLRKGRS
>WP_034263133.1
VSNDEVAAALTELAELTSISGGDAFKARAYEKAARAVAGHQVEVRTLDAAQLRQIPGVGK
AIADKIVEFCHSGTFPALEMQRTAIPAGLRQLIDIPTLGPKKALVLYQELGITSVDELVD
AVQAGRLDELRGFGPKTAENIMHGVEILRHGAGRVHLDVALSAAEQIVEVIGAVPGCTRC
AYAGSLRRFRETIGDVDVLAAADDPKPLMRALKAMPDVADVIASGPTKTSIRTTAGLQVD
LRVVPPESWGAAMQYFTGSKAHNVGVRTIAVRAGLKLSEYGLFDAGTDELIASRTEEELY
ERLGLQWVPPPMREDRGEIAAAQEGTVPGLVTESDIRGDLHTHTDLTDGIASLPEMVQAA
AERGYAYFAITDHAPNLYMQQ-MSTDKMLEQRQQVRELNRAYKRLRLLHGTELNIDPDGG
VDWADDILAGFDVCVASVHSHFNQPADAMTRRLIKACENPYIHVIGHPSTRILGRRGPVA
ADWDAVFRAAARTGTAFEINASPNRLDLNDEHIIAARAAGVKFAVNTDAHAVPHLDNLRY
GVGTAQRGWLTPDDVINTWPLRRLQAFLRDVSR
>WP_040302600.1
MDHKTILKKLKLCIQLMELHEENSFKVRSYQSALNSLDRGNDDLMDLSDSELQKIPGIGK
SIFEAIIALKETDSFPLLDELLEKTPTGILEILQIKGLGPKKVKLLWEELGITSTHELME
ACQSGKVANTKGFGAKTQETIIQNLEFKASNAGKWLYADIEETIEKLGQELKGLYPDAEI
AIVGEFARQMEIIAEAEWLIGLESLFGGKEKLKKWEIIDWDM-SASGPFAWVKDIDLQIT
VHFSSKKDFAGRKIALSSSPMHLAELVDDK---------GSISDR--LALKNFSSEKEFY
QINELQFIPAELREGYGEVALAKEKKIPELLTDQDLKGILHNHSTYSDGKHSLRQMAEAC
RDLGYEYLGISDHSRTAFYAGGLEVERIQKQHREIDSLNEEMAPFKIFKGIESDILPDGS
LDYPDEVLASFDFIVSSIHSVLNMDIKKATTRLLRAIENPYTTILGHPTGRLLLRRAGYP
IDHRIIIDACAKNNVVIEINANPWRLDLDWRWVRYALDQGVKLSINPDAHEIDGYADMKY
GVLVGRKGGLGKEMTFNSMSLSEIEKYFSDRKK
>WP_067884807.1
RSNDVAAQELREMADLIAISGGDRYRVRSYEKAARAIAGCPVELDTLDRKGLLAITDVGA
HTADRLLELRRTGHITDLDELHAQLPAGLRALLGVPGLGPKRAHQVYQELGISSMPELMT
ALQAGELARLKGWGETSERNLARAIRSMREAGQRTPIAVALDLAEDLVAQLSAMPEVGRA
DYAGSLRRMRDTVGDIDLLATADDAPAVMDRFCGLPLTDRVLAHGPTKSSVLTTAGIQVD
LRVVPAATWGAALLYFTGSKAHNIRIRERAVHAGYKLSEYGLFRVEDDR-LVAGTERDIY
AALGLRWIPPTLREDRGEVEAAAGGGLPELVRVCDIVGDLHVHTDLTDGLASAADMVAAA
AARGYRYCAITDHAPALAMQR-MTRAKALAQRAELRTLAQRS-GITVLHGSELNIAADGT
LDWDDEFLSGFDVLIASLHSHFDQSPAVLTRRLITAMENPYVKIIGHPTTRILGRRPPVQ
FDADAVFAAAARTETALEINAFPDRLDLDDELVRRARRYGVVFAIDTDAHAVGHFDHIRF
GVATAQRGWVERDEVINTWPLDRLRRFLRA---
>WP_089731426.1
TLQDDVADRLEEMANLLEADD-VEYKPNAYRRAAESIRDYQGSFDDLVADAVGELDHVGD
AISSKVVEYAETGDIEELEELRERYPVALDALLRVEGVGPKTVGTLYDELDVRSLEDLES
AARGERIRELHGFGPKTEENILENIEFAKSAGERTLLGDARPLADDLVDYLSDASPVEHV
EVAGSLRRWRATIGDVDVLVGTDDGAGAIDALLDWPAADDVIEAGTEKASVRS-DGMRVD
LRVVVPDEFGSALQYFTGSKAHNVALRNYAIDRGLKLNEYGAFDVSEGDRVAGTDEASMY
DALGLPWIPPEIREDRGEIAAAAADDLPDLVTEDDVRGDLHTHTDWSDGAESIESLLDGA
AAFGHDYIAVTDHATGPGVVGGVPDEELLAQADRIRDVAEGY-DLEVFTGVEANITADGE
LSVDDDVLAELDVVVASPHAALDGD---GTDRLVRAMEHPAVDILGHPTGRLLNQRSGLD
IDAGALAQAAAREGVALEINSDPHRLDLSGGPVKVAVDAGATIAIDTDAHRTPSFGYARF
GVHTARRGWVEAADVLNARGADGVREFLH----
>WP_091397496.1
MTNKEISHQFKLLASLMELHQESPFKIRTYQNAVRTIEKFARPFKDMTPQEMLEIPGIGS
AVGQKTSELLTTGHIKVLDQFIEKTPSGIIEMLGVKGLGPKKIEIIWRELGIENLGELLY
ACEENRLMLLKGFGQKTQDNIKAAILFFQDQKGQFLYAQVESLAHELDQMLKTASPANRI
QMAGQFIRQLPVIEKLEWVTTLNETE-LRAVFTN-PDVKKLY-PANPSLAWHSDKLPDLS
FTLMSEHRMNQQAFLQNGSPAFIEAVLRKYA-------KPSFSD---YTQNGTFTPADLF
KKLGIHFIPVPQREFPQILEKASKEILPPPIQTSDIKGIIHCHSRYSDGGQTLKEMALAA
KEKGFEYLMISDHSKSAGYAGGLQPDRIVEQHAEIDQLNEQLAPFKIFKSIESDILRHGD
LDYPPEILQSFDLVIASVHSVLKMDQNDATARLIKAIEHPFTHILGHMTGRLLLSRQGYP
LDMEKILDACKQNNVVIELNANPRRLDIDWRHIGQALDRGIRISIDPDAHSIAGLDDIRY
GVLVAQKAGVTPAQNLSSFSLQQMEQYISKNKI
>WP_093098217.1
MTNKEIAKVFKLCSQLMELYNENPFRTKAMASASFRIDKLPFAASQSDLETLSEQPNIGK
STAEKIIQVITTGTFPDLEKLLAKTPEGILEMLKIKGLGPKKIQIIWNDLEIESVGELYY
ACNENRLIEAKGFGLKTQEDIKKAIEFSIANQGWFLYAKVMPSALEVIQHLEKTLPLAPI
SFTGDYRRKSEVLQHVQILIAAEPSQ-VHQAIKTLEYEFDIN-KENKRISFKDQNGIPFE
VLTCGVDEYAKNLLISTGSEEHIKQLEEIA------------------EIQNLDSENEIY
RSLGLAYIEPELRESGNVIELAKENKLPELITYADLKGSLHNHSTYSDGVHSLKDMALYC
KELGLEYLGICDHSKTAVYANGLSLERLEQQWIEIDELNKKLAPFKIFKGIESDILSDGS
LDYPDEILAKFDFVVASIHSNLKMDQDKATDRIIKAIENPYTTILGHPTGRLLLSRAGYP
LDFKKVIDACAANKVVIEINANPLRLDLDWRWHQYALEKGVLLSINPDAHRKEGFLDMEY
GVYVGRKGGLTKEMCLNAFDLQKIETYFNNRKK
>WP_106930405.1
MKNKEIIRSFRLAVSLLELHDENPFKIRTYSNAVANLERVDVPLESLQISDLEHLEGIGK
SIASKIFELNQTGSFPELDALLAATPPGVVDMLRIKGIGPKKIRVIWKELGVETAEDLLQ
ACENNQIAALKGFGSKTQETIKNGLLYSESSKGKVHYATVEKYSNELVSFLQTNLQTNLV
AVAGEVRRRLEIIETMLFIAAPPDPLQVPVLLQQRPELQFDE-VKSGPFVWETQTGVRVE
VKIVAADSFYNALFQYTGAAAHLNSLYNDT---------DCLLQL--VNQQKFASEEEIY
QQAGLPYIQPELREGRQEIAWARENQLPDLITDEDLQGILHNHTTYSDGAHTLATMATYC
RDQGYHYLGICDHSKAAFYANGLVEHRVKEQHREIDELNQKMSPFRIFKGIEADILADGS
LDYNDDVLRTFDFVVASIHSNLKMEEKKATERLLGAIQNPFTTILGHPTGRLLLQREGYP
IDYKTVIDACAFYKVIVEINANPWRLDLDWRWVDYALSQGVLLSINPDAHSTGGYHDMHY
GVQVARKGGLTKEMTFNAWPLEKVTNYFEERRI
>WP_110641047.1
MINRDIARIFNEIAYMIQASGRSSFEANAYLRAARSLESLQDDIETIYREALMKIPGIGK
GIADRIAEYIDSGTIKKYEDLRKNYPIDFETLTKIEGLGPKRILMLYRSIGVKDLNDLKK
AIEDHRIRDLPGFGEKSEEILSQSLKIYESSAGRIPLPLGYARAVEIRDYLIQTGLAERI
EIAGSTRRMKDTLGDIDILAVTEKPLQMMDAFTSMPKVKSVIAKGEKKSTVALDIGTTCD
LRIISRESFGAALQYFTGSKDHNIRMRKIAIDHGMKLNEYGLFRDQ-ENVAAGHDEDYIY
RTLGLSYIDPELREDRGELEAAQMGKLPNIVKYDSLNADLCVKFDISKAQDKM-------
RAYGYAYILAYAGSEDER---GIF---------RIRSYNR----NDSVEGTETTFRCADA
SSFKDDVD-----------------------SLIKYIRDGKVRFLTNLDA--IGT--PGE
EKVSKIIEACTASRCSIMIDSKSMRPSSD--FLFSLRKNDVRIAIASFAGNPDELSYIRF
GIGITRRAWISTDRIDNLLPVEELA--------
>WP_115687999.1
VQNAEIAAMFDQCADLLEIKGENQFRVRAYRKAARTVEGLPRSVSVMLAEDLAELPGIGK
DLASKIADIVAKGRFGLLEQLKKKLPGDLGAMAGLPGLGPKRLKLLYDKAKVRTLDDLKR
ALKSGKLHGLHGFGPLTEKKLVAALEKP-AAVQRFRLSVAEAEAEALVAYLR---DTGKV
VVAGSYRRRRDTVGDLDILVTAKQGAAVGDKLVGYDNVTEVLAHGPTRTTVVLRSGIQVD
VRAIPEESYGAALLYFTGSKAHNIALRGRATKRKWKLNEYGLISG--TRRVAGATEEEVY
QRLGLSYVPPEMREDRGEVALAAKGPLPRLIEVGDIRGDLHVHSNWTDGTASIAEMVAAA
RARGYAYMALTDHSRRQAMSHGLDPAKVVRQGREIDKLNDKLKGFTVLTGIEVDILKDGD
LDLPDTTLAQLDVVVASVHTYFDLPREAQTARIVRAMGNPHVHIIGHPTGRLIGTREPYD
IDMDQITSAARDLNCCLEINAEPDRLDLNDLHAHMAKSKGVKIAISTDAHAVNAFQYMRY
GIDQARRGWLTADDVVNTRTLPQLRRMLKR---
>WP_121250285.1
HTNADIAARLDELGDLYELDGAVSYRVIAYRTAAKAVRDSSVSIMGLTRGKVTSVPGIGK
TLEEKLRALDETGDIPSAVKLRAKFPAGLVEMTKLPGFGAKRARQLYDALGVDSLEALRA
AAEQEKVRAVKGFGPKGEENLLKALAAHEAAAERVVLSRALPIAEQIAGALRDHPASDQV
EVAGSARRWGDSVKDIDIIATASDAKALVDTLASLELVESVQQSGPAGARVVTHSGMKVD
LKVVEPDQFGNVLQHFTGSKAHNVQLREAMVRRGLHISEYGVLDDESGETTRCATEEEVY
ERLGLPWIPPELREGRGELEAALKGELPELVTLADMRGDLHCHTTLSDGRNTLEEMVAAA
QARGYEYLAITDHSASHGFGNHVTPEQLEARIDEIAALNERLDGITVLAGTESNILPDGS
LDYPDELLQRLDWVIGSVHTSFGMDEAAMTERMITAINHPWLDAIGHPTGRKIEQRPAYA
IDMSRVIEAAAANGTMIEINAAPDRRDMNEVYARAAAAAGVLILIDSDAHGADTLANLRY
GVATARRGWLTPAQVANTRSWAEFAPLRKRAR-
>WP_136602040.1
SRNDEVSALFEEFADLLEAQD-VSYKPNSYRRAAENIREDPRPIEDVAADALEDIDGVGD
AISAKILEYFETGEIEELEEARADLPVDMAGLTRVEGVGPKTVGKLYEALGVETLDDLEA
AAEDGRIREVKGFGKKTEANILENIPFARQSRERSLLGEARPVADDLLAYLRGNDAVVEA
DVAGSIRRWRETVGDIDVLVASDEPNRVVAAFADWDGATGVIESGTKKAAVRA-NGERVD
LRVVVPDEYGAALQYFTGSKEHNVTLRNRAIARGLKMNEYGVFDVFDGERVAGHTEEEMY
AALDLAWIEPEMREDTGEVDAAAAGDLPDLVTTDEVRGDLHTHTDWSDGRATLEEMLAGA
EERGYDYHAVTDHATGAGMVGGLSDEELEEQMSVVVEAAERV-EIDVFHGVEANIDADGG
LSVGDDLLDALDIVVASPHAALDQGREEATERLVAAVEHPAVDVLGHPTGRLLNRRKGMD
LDYERLAEAAAEAGTALEVNANPHRLDLSGTGVRAAVDAGAVVVVNTDAHAPSEFDNVRY
GVHTARRGWAESTDVLNTWSVEEVRAFVDG---
>WP_138323024.1
ITNKEIASILSKTADLLEIKGENPFKVRAYRNAARIVENSSKDFNKLVKFDLTRLPGIGK
DLSSFIKEIVETGKFHKLEELQKEIPPGLVDMLSIEGLGPKRIRQIYDAFKVTSLDELKK
YAENGELDKLPGFGPKLIEKILKGVKQIKKAGIRFLWADVEEIAEDIRKYLFKFKGVEIV
EIAGSYRRKKETVGDLDILVVAEDYPKVSEYFIKYKKVKEVHSAGLTRSTVFLDNDLQVD
LRAVSKESYGAALHYFTGSKAHNIEIRKLAIEKGLKVNEYGVYRG--DKRIAGKSEEEVY
EAVGLCFIEPELRENRGEIEACLNNYLPKLIRKEDILGDFHMHTSYSDGANYIEEMVKKA
INLNYKYIAITDHSKRLKVANGMSEEELLSQLKEIDEIQKKYKEIKILKGIEVDILEDGS
LDFSDEILEKLDIIVGAIHYKF---EGDQTKRILKALEK--IDILAHPTNRIINKRSEIN
ANFEEIFHKAKEKNVILEINSQPDRLDLPDTYIKMAKEIGCKFAINSDAHNCNMLEYIKY
GINQARRGWLEKEDVVNSWKLEDVIKFLKIH--
>WP_141961153.1
RPNDEVAELFQEFADLLSITGEAAYKVRAYEKAARAIGGYSEDVSKLDLKGLRKIPNVGE
AIAKKILDYQETGTIRQLEAVRAKIPAGVRALTAIPTLGPKKALVLYEELGISSVDELAE
AIPAGRLEGLKGFGAKTEDNILHGIELMRRAGDRVLVDVAMGVAEEIIEALSPLAG--RC
EYAGSLRRCRETIGDVDILATADEPGPLMAAFVELPLVAEVIARGEKKTSIRTVKGLQVD
LRVVPAESWGAALQYFTGSKAHNIRTREIAVRAGLKLSEYGLFEVESGDLVVSATEEEVY
ERLGLPWVAPALREDGGEVDAAIKGELPRLVQLGDLRGDLHSHTDLTDGTASLEDMVAAA
AAHGWEYFAITDHAPNLFMQR-MTDEKMLAQREAVHALGERYPDLTLLHGTELNIDPDGE
VDWPREFLSGFDVCVASVHSQFTQDREVMTRRIVRAVETPGVHVLGHPTARLIGRRAPVD
ADWDEVFAACARHRTVVEIDAFPDRLDLPADLIRRALRHGVKFSIDSDAHATGHFANLRY
GVGTAQRGWLTPDDVVNTWPLKRLLAYLRGE--
>WP_144734725.1
LTNAEISDILRKISFLLELEMDNDFKNRAYIRAADQIDNLPLSIESLYRNGLLQIPSIGK
AISSKIEEYIKTGKIEYYEILKSKYPIKIDDFLSLEGIGPKTLRVIIDRLPVRNLSDLER
AAKEGKLNEITGISKKKEEKILKRIELHNIGKKRHLLGDIYPLVKQIEEYLKNMESASMV
TAVGSFRRMKETIGDIDFLVVSDNPDSIINSFVNMPEVKEILSKGGTKAFINFNNGLDSD
LLVVPKESYGAALQYFTGSKEHGIALRRLAQSKELRLNEWGLFDIKSDQKISGESEEHLY
NALGLEWIPPEMRENKGEIEMARKGKMKRLLKYGDIKGDLQVHSNNTDGKMSIEEMAYFA
MTNDLDYIAITDHTKSLRIARGLDEQQLLDQAHKIQEFNDSIKDFRILSSAEVNILSDGS
LDIPNNILDKLDIVGAAIHTNFSQPIEVQTSRLIKAAQNPSVDIIFHPTGRIINKREGHP
VDIPKLMTIAKETNTILEIDSHYNRLDLRDEYIRTAVQNDVKLVIDSDAHHPFHYAFLEF
GIGQARRGWAKRDDILNTLPVKELLEKLK----
>WP_145370061.1
MQNAEVARVFEELADLLEIQGANAFRVRAYRNAARTIEDLSETVSALVASELTELPGIGK
DLAEKIITIVETGELPQLAKLRKEVPPGVVEMLRIEGLGPKKVAKLFHDEGIDSLQQLRE
AAERGDLEKVKGFGKKTAQNILEGLERIELVGTRTFLSEAKAAADEVVADLLELNAVNQA
NVAGSCRRRKETCGDLDVLVTAASADEPMDRLAKHRLVEKVLERGETKQRVRLRDGLELD
LRVVSDESYGAAMQYFTGSKEHNIVMRRRAQKRGYKLNEYGLFKD--DELVAGKTEEDVY
AKLDLPWIPPELREDRGEFQLAEDDKLPTLLELDDIRGDLHMHTTATDGTASIREMAEAA
KERGLKYIAITDHSKRVSMANGLDAERLRAHWKEIDKVRKDISGIDVLCGIECDILEDAT
LDLPDDVLAEADWVIAVLHYGLKQPREQIMKRLMTAVKNPHVSIIGHPSGRIVGKRPGAD
IDYEELFKAAADHEVLMEINAHPSRLDLDDIQTRAAKEHGIPIVISTDAHSTTGLDVMQY
GVYQARRAGLEKKDVANTQTFKSFRKLLRSQ--
>WP_147646897.1
MENVTIARLLDETADLLEIDAADPFRIRSYRRAAEAVEQQTTQLATLVDKQLLAIAGIGK
SMASNIVDLVKSGSMPLREELLAKYRSTMLELLKLPGMGPKTVALIWSALGVADIDSLET
AAKEGKLNDLPRFGQKQVDKILKGIEDFRKNTGRYRIDDATATAERIAALIREFPGIDTV
TPAGSLRRGRETVGDLDLLVTGPAVAAVVDHVAALPLIANLIAKGQNKVSFNMRNGLQVD
VRMLPKSSYGAALQYFTGSKMHNVALRQRAIKMGYTLSEYALARMDDSSIVASATEQEIY
NALGLDYIPPELRENNGEIEAAQAHTLPRLIELADIRGDVHSHTIASDGRQTIREMAEGA
LAKGYKFLAITDHTKNLAMTNGLDDARALEHIAAIREVDRELEGIRVFAGIEVDILGDGA
LDLEDSTLAQMDVVIGSVHTLFNQPYEEMTARILRAVENPYLRILGHPTGRKVMAREAYT
FDLERVLRRCAELGVMVEHNAGMPRLDLSDRNLRLAKELGCRISVNTDAHAVSDFEQMPF
GITQLRRAWLTPADVINTYSPEEFLAALRPRP-
>WP_149696523.1
HCKEYLAEIYHNMSACYRYQGR--TVARAYERIAIEVSKLKNDISNYLHSGKENPLHLPD
TVMKDLNEFATTGTLRKYMRLIQKVPVELLEILEVNGFGSKLVRKLYEELNINTIEQLKD
FILSGKLKRVRGISNAKIDHLKRSLKLYKSKGTRLLLWDAILQGNEILRVIRLIPEVEAA
SLSGSLRRGGETVGDIDMVVNVAEEERFLQHLMQVPQVQNIAAAGRKRVSAVLYNDTQLD
IRIADDSSYGAALLYYTGSLEHAVQLSERAQKKGFNLTADGLFDVETGAWVAGRTEEEIY
RRLGLSSIPPELREGGREIFRAARNMLPELINASQIKGDMRIHSVYGKGEEAISSIAHYA
LNAHYEYIVISDQ---------LPAEVYPEQFAEIDRVNNILGFPFLKKGIVVDIAEDGG
TGIPDELLQQADWVTAVINET---DADCYRNKLVQACEHPYINCIANPTGRIIGQHEPGP
QDWPQIFRKASLSGTALEINAQPQRLDLSDHLLKGAAEKGVKIVINSCAQLCSHYDYMQM
GVTMARRGWCSRGNVLNTLPWDEVQRFKQLSAV
>WP_003868128.1
MDKKEIANILNDIGLLLELKGENPFKSRAYYNAARTIELLEEDIETLVKDRLKEIKGIGE
AINKKITELVLTGKMEYYENLKASIPEGLVEMLKIPGLGPKKIKIIYEKLNITTIRELEY
ACIENRLVDLPGFGEKTQKKIFEGIQFVKQFSGQHLFAEVYTEALKLKEYLDMTKTALVT
EIAGSLRRKKEIVKDIDILASASDSSKVMEAFVNYQDVREVIAKGDTKTSVTLKSGINTD
LRVVTEKEFPYALHHFTGSKEHNTAMRHRAKQMGIKMNEYGLFKGD--KLIECKSEEEIF
NKLGLLYIPPELRENMGEIEAAEKGELPKLIEEKDIKGVFHVHTTYSDGANTLVEMVEAA
RKLGYKYIGITDHSKSAFYAGGLKEEDLVRQWEEIEELNKKYNDIVIFKGIESDILPDGS
LDYGEEILKQFGFVIASIHSHFRMSKEDMTKRMIKAIENKYTTIIGHVTGRLLLARDSYE
IDIYEVIEAAAHYGKIIEINANPYRLDLDWRYVKHAKEKGVKLAICPDAHSIEGLNDVKY
GVGIARKGWLEAKDVINTYEVHEICGFFQKMQN
>WP_012871782.1
MDNREVAEQLRQFADLLEIKGENAFRVNAYRRAADAVEREPEPLEAIIAEELTAIEGIGP
GLAAAITEIVQTGRYSATEELLDEVPGTLLTLLGIPGVGPKTVGRLYRELGITTLVQLEA
AARAGQVRQLKGFGPRAEARILEGIAFLHRRTNRLSIGTADPVARRLVEHLRRELGV-PV
EIAGSVRRQCETVGNIDLLAAVESPAAIAPALESAPRVTQIEEVNDAFVVAALEIGSSVR
VVAAAPAVFGTELVRWTGSRAHVAELVRVAG----------------GTLPHVAEEAEVY
AALGLPWIAPELREARGEIAAAQAGRLPRLIEVSDLRGDLHLHSEWSDGRATILQLAEAA
RDRGYEYLCIADHSGGLRVARGLDVDRLREQWREIERVNELVPEVRLLRASEVEVRRDGS
LDFPDEILAEFDLVVASLHSGLRQPREELMKRILGVLRNPHVDIVAHPTGRIIERRPGAE
YDWEEVFRVARETGTAIEINADPARLDMNDEHARMAQEAGVLIAIDSDAHDIPSLDHIRY
GVSVARRAWIGPESVVNTRPLPDLLAWLNR---
>WP_014553009.1
INNKEIAKILSEFADLMAIKGENDFKIKAYTNAARQIESYQTKISELVANELKEIKGIGS
GIAETITELLENGSISEMEAIKAELPPGVIEMTNIQGLGPKTAHRFYYELEIEDLERLEK
ALQTGKIQKLKGFGKKSEAKLLKALKNHEKYVDKINLNKALKTANQIIKKIKHQVDFSQI
EVCGSSRRAKEMTGDLDILIATSQPEAIAAKLKNLDFTAEVIGAGKTKVSIRTEAGVQTD
FRLVSQAEFPSALHYFTGSKAHNVRMRQLAKNNNLKLSEYGLFKK-DGSKKLIESEADIF
SILGLDYIIPELREDEGEIEAAQKGELPTSIELKDIKGDLHLHSNYSDGVFTIKEMAEAA
KKRNYRYLAVTDHSQSLTIAGGLSVAKLEKQLTEIEELNQKIDDFTILKGIEVDILKNGQ
LDFEDQLLAKLDFVIASVHSNFNLSEAEMTARIIKAIENPFVNLIGHPSGRILGGREAYA
VNLDKIIAAAAKNKTALEINASPQRLDLNSKWARKAKKAGVKISLNTDAHHYKEYQDIEL
GIATARRAWLEKEDVINTFSLAELRAFIK----
>WP_019242851.1
VNKKDIIKLLETIALYMELKGENPFKIAAFRKAAASLESDQRSLKEI--DDFTQLSGIGK
GTAAVITEYIEKGESETLHQLQSEVPDGLLPLLKIAGLGGKKIAKLYKELNITNAQELQA
ACEAKKVSALAGFGAKSEEKILAALQEQSSGPERLPLAYVLPIAEEIEAFLATIPEVEKF
SRAGSLRRMKETVKDLDFIIATNNSLAVKEKLLSIENVKNIIGAGNTKVSVTLAYDVSVD
FRLVKPEEFYTTLHHFTGSKDHNVRMRQLAKDRGEKISEYGVENVETGEVRTFNSEEEFY
AYFDLPYIAPEFREDGSEIDSFA--GK-ELLSQGEIQGDLHMHTTWSDGAYSIEEMIEAC
RAKGYKYMAITDHSKYLKVANGLTEERLREQIKIIKELDKKYDDILILAGIEMDILPDGT
LDYDNELLQELDIVIASIHSSFSQSREKIMDRLKTALQNPHVDLIAHPTGRLIGRREGYD
VDIEELIELAKETNTALELNANPNRLDLSVEHLKKAQAAGVNIMINTDAHNMDMLDHMSI
GVSNAMKAHMKSATILNTKSTDELLAFLKRND-
>WP_026476160.1
MDKYDISKIFEEIGMMMELKGENPFKIRAYYNGARTVELLEEDLKVLVENRLNTVKGIGR
ALEEKIIELVKTGKLEFYEKLKAETPEGLMEMMRIPGVGPKKIRELYQKLEITSIGELEY
ACIENRLVDLKGFGEKTQGKIFDGIQQLKKYQGQFLISTGLKYGGYVLNQLKELPEIIDI
SLAGSIRRRKEIIKDIDIIASCDSRGKVMDFFTSIEGVEKIIAKGETKSSIGLNIGVNID
LRLVEEDEYPYALQHFTGSKEHNTMLRHRAKKLGLKVNEYGVFRGE--DRLPASTEEEIY
NLLELEYIPPELREGQGEIEAAEHKQLPRLIDVGDLKGVLHVHSHYSDGKNSIEELVSAA
IDKGFKYIGISDHSISAFYAGGLKEENIIKQHEEIEELRIKYPKIKILKGIESDILVDGS
LDYDDEVLASFDYVIGSIHSHFNLDEETMTKRILKAIENRYLSILGHVTGRLLLSRKGYQ
LDIEKIIEACGKNQVAIEINSNPHRLDLDWRLCRFAREKGVKLVIEPDAHSIEGIDDIYY
GVGIGRKGWLEEKDVINTMEPEEIIKYFSLKR-
>WP_052273423.1
VSNSELSRLFSIFAELLLLHDKNVRLAGLLPGAAYRLKRMNAEVMEVAVKEL--AAQFRP
QVAGIIRELKNTGTISALDELITLTPPGLFEMVSIRGLGGKKLSSLWKVAKIDTIEGLHD
AARSGKLRNVPGFGAKTEQNILKAIETYNVSRDRFHYATVADSADALVKQMQKVFSTKLV
SLCGEVRRQTLTVEGIEIIAAVPALKFALRKSL------VALTSAKGISHAHTFDEIPVT
IYHTTQKKFTGELFIRTGSAAHVEKVMAKIKSDG-----------------AFASEEAIY
KKASLPFIVPEMREDLAEWNFKS--KTPRLVTHDDIKGVVHNHTTWSDGVDSLPDFVNGC
KTRGYEYVVIADHSRNAHYAGGLKEERALQQLKAINDLNKKLKGFRIFKGIECDILVSGE
LDYGRDLLKQYEVVIVSVHQLLKMDESKATKRLIQAIENPFTTILGHMTGRKLLLRPGYP
VNAKKVIDACAANNVIIEINANPYRLDMDWTHIPYAIKKGVMISIDPDAHSIAEIDNIRW
GVSAARKGGLTTDMTWNAMPASGVVKWLKENRK
>WP_058307157.1
VNKKDVIKLLDKIATYLELKGENPFKISAYRKAAQALERDDRSLSEI--DDFTKLQGVGK
GTASVITEYIEKGESDTLAQLEKEVPEGLIPLLNLQGLGGKKLAKLYHELDVVDETTLKE
ACENGKIQALKGFGKKTEEKILEALNSVGNRPERLPVPMVVSVVEKIETFLYTINQIQRF
SIAGSMRRYRETVKDLDFIISTNEPAIVRDKLLQFEDRIDTIAAGDTKVSIVVEYEISVD
FRLVTDKEFSTTLHHFTGSKDHNVLMRQLAKSQGKKISEYGVEDVETGEVETFESEEAFY
QSFGLHFIPPEVREGKDEIELAK--ESFDLVDEDSIQGDLHMHTTWSDGAQSLEEMVVRA
KEKGYAFIAITDHSKFLKVANGLNEERLRLQREEIKKVQEKHPDIHIFAGIEMDILPDGR
LDFEDDFLQEMDFVIASIHSSFQQPQEKIHERLKNALENPYVHMIAHPTGRLLGRRDGYA
IDVEWLIDKAKETNTILELNANPNRLDLSSKWVELAQEKGVHLAINTDAHNYQMLEDMTT
GVGTGRRGKLRKDTVVNTWNKDKLIKFLSRK--
>WP_066500600.1
MTKRDIIRTLNHIGLLLEIKGESFFKSKAYYDAARKIELMQEDIFELVKGKLGHIKGFGK
ALTEKIGELVNTGKLKYYEDLQSSIPEGLIQMLKIPGIGAKKIKILYDKLGISTIQELKQ
ACLEDKLLIITGFSKKGQEKILEGIIVIEKYADKFHFPVGDIIAQEIIKSFEDVSYIKRY
AVAGSLRRKKEIIKDIDILVSSDEPDKVMDIFTSHYYVVEVTSKGNTKSSVILQNGLRAD
LRVVTDKQYPYALHHFTGSKEHNTALRHLAKQKGLKINEYGIFSDE--KLIECKDENDIF
KVFGMDFIQPEIRENNGELQAAIEGKLPKLIESKDIKGLVHVHTNYSDGSATIKDLAREC
IKRGYKYLGITDHSKSAIYAGGLKKDDIIKQHNEIDQLNKKYLSFQILKGTEADILADGS
IDYSDEVLKTFDFVIASIHSSFKMDEKKMTKRIIKAIENKYVKILGHPTGRLLLSREPYN
INIDEIVKACVKNNVIIEINSNPYRLDLDWRYIKAAKEKGAKFVISPDAHSIKDLDYVRY
GINVARKGWLEKSDVANAS--EDLSLYFK----
>WP_069963765.1
MTKTDIAAVLTEIGVLMELKGENPFKIRAYQSGSRLLEAMSEGLAQRVEGTLEEVKGIGE
ALAQKISELHRTGRLEFHEKLKASLPPGLLEIMAIPGVGPKKVKALYDKLGIDSIAALQA
ACVAGKVATLEGFGEKTQEKILQGIANREAYGRRHLWIEAQEAGAPILAGLRALPQVQQV
ESCGSLRRRMETVGDLDFLVATTEPGPVVAWFVGQAEVKEITAQGDLKASVRLKSGLQAD
LRLVPPEQFVFTLHHLTGSKDHNVLMRQRALERGLSLSEWGLFPAEEPKSLPAKTEADLF
AALGLAFIPPELREGLGEIEAAEQGGLPELVTVADIRGVFHNHTTASDGHNTLEEMTAAA
EALGLEYLGIADHSKSSFQARGLDEARLLEQVAAIRKLNESKQKTWVFAGTECDILPDGR
LDFSPEVLAQLDYVVVSVHSSFKQERDVMTARIIKALESPHVTMLGHLTGRLLLEREPYA
VDIDRVIDAAIANGVAIELNASPMRLDLDWRHWRKAAAKGLLTSINPDAHRTAQLEYFRV
GVGTARKGWLTKKSVLTTKPLEEMKAWLAARR-
>WP_079708318.1
INKKDVIRLLETIAIYLELKGENSFKIAAYRKAAQGLEADNRSLTEI--DDFTAINGIGK
GTASVITEYIANGQSDTLTALEQEIPAGLVPLLQIPGLGGKKLAKLYQVLNVVDATTLKE
ACLSGEVAELKGFGKKTSEKILRALEEANSQPERLPIAAMLPVVDKIEAYLQELESVQRF
SRAGSIRRMRETVKDLDFIIASVEPSLVKEALLAIDNIKEVVAAGNTKVSVIVAYDVSID
FRIVKPKEFATTLHHFTGSKDHNVAMRQRAKAQNEKISEYGVENIETGEVQTFETEEAFF
NHFNLTYIPPEVREHAGELTAFE--SDISLIKHVDIKGDLHMHTTWSDGAQSVEEMVQAA
VNRGYAYIAITDHSKFLKVANGLDETRLRKQREEIERLRPLYPSITIFCGVEMDILPDGS
MNFANEFLQEMDYVIGAIHSSFNQTEEEIMHRLFHACENPYVTLIAHPTGRIIGRRKGYQ
ANVKQLIEKAKETGTVLELNANPNRFDLAAPWLREAQEQGVNIAINTDAHSEASLAFMDD
GVRVARRGWLQKDTVINTWSVEKLRQLFQSKR-
>WP_084097482.1
LDNKEIVRVLKLTMQLMELHEENTFKIRGYQSAINSIEREGKPLSGLDQRQLQDFPGIGK
SIAEAISTIQASGTHPPLEKLLRDTPEGILEIMELKGLGPKKIITLWKELDITSTHELME
ACQSGQVAKIKGFGKKTQDSIIQALEYRASNKGKWLYADIADHGENLRRELAKILDADHI
AAVGPFGRMAEIVENVSFLLKTDQARSTLEKVNRISGMRQEE-SLSSPFRWWQEQDVPVI
IHLASEANFLRQKLLKTSSPAHLMVPTADG---------TQLGQH--FYQSDYFSEPEAY
EKAGFPYIPTDLREGNGELEWMQSHSMEELLTYADLKGPLHNHSTYSDGRHTLKEMAQHC
QSLGFEYLGIADHSKSAFYANGLDEDRIIQQHTEIDELNKTLAPFRIFKGIESDILMDGS
LDYAPDVLASFDYIVASIHSGLSMDIQKATSRLIRAIQNPYTTILGHPTGRLLLRREGYP
IDHRAVIDACAANKVVIEINANPWRLDLDWRWVRYAIEKGVSLSINPDAHEKNAVTDMKY
GVIAGRKGGLTKAMTLNAKSSSELAAFFDSRKR
>WP_089531906.1
VNKKDVLKLLEKIAVYLELKGENSFKVSAYRKAAQALERDDRSLSEI--DDFIKIKGIGK
GTSAVIVEYIEDGKSDTLAQLESEVPRGLIPLLNLPGLGGKKLAKLYQELGVTDANTLQK
ECQSGEVEKLPGFGKKTAEKILQALEDANSRPDRLPIAMMLPIAEKIESYLTTIKEIVTF
SRAGSLRRMRETVKDIDFIIASTQPFEVRDALLAMDNIKEVIAKGETKVSVTLDYAINVD
FRIVEPKEFATTLHHFTGSKEHNVAMRQLAKKRFEKINEYGITHSESDEIITFETETQFF
NHFDLPYMPPEIRENQGEIELFT--DKTILLEPTDIRGDLHMHTTWSDGAQSLEEMVNQA
RKMGYEYIAITDHSKFLVIANGLNETKLRKQRIEIERINNKYDDIHVFAGVEMDILPDGS
LDFDNEFLQEMDFVIGAIHSSFNQSQEKIMYRLESAMKNPYVTFIAHPSGRLIGRRSGYN
VDMEKLIELAKETNTVLEINANPNRLDLSAEWARKAQDNGVNIVINTDAHSYQMLDHMKH
GVGIARKGWIEKDNVINTWSKEKLTKLMNHKR-
>WP_091005229.1
-----------MIAVYLEIKGENSFKTSAYRRAAQALESDDRNMEQI--GDPSKLKGIGK
GTATVITELLETGKSSLLEELQAAVPSGLLTMLDISGLGGKKIAKLYQELGVTDIKGLKE
ACEKEKVRGLAGFGTKTEEKILAAIEELGKRPERLPIAFMLPVAEKIEEQLKDIKGILKF
SLAGSLRRFRETIKDLDFILAVSDAAKVKKQLVQLEGVTDIIAKGDTKVSLQFHYPVSVD
FRLVSQEQYASALHHFTGSMEHNVKMRQLAKERNEKISEYGVENTETGEITTFSTEEEFY
GHFGLQWIPPEVREGGDELEKFR--EPQRLIEPEDIQGDLHMHSTWSDGANTIEEMAEAA
REKGYSFMAITDHSQYLRVANGLTAERLREQRKEIDRLNGKYSDFKILAGVEMDILPDGT
LDFDDELLAEMDLVIASIHSSFSQNRETIMKRMKTALKSHHVDIIAHPTGRIIGRRPGYD
VDLEMLIDVAAETNTALELNAHPSRLDLAPEWLKKAQDKGVKITINTDAHYRDTLGHMDI
GVSVARKGYIRRENVLNAMTLDKLTSFLKRNDK
>WP_092486195.1
MRNMEIAWVFYEIADLLEFKGEEFFKIRAYRRAARAIAGLDRPVKELYAGALKEVPGLGK
NIIAKIGELLDSGECRLHKELKEEIPASLTEMMSLPGLGPKRARLIYEQLGITTVTELDK
AARAGKIRELPGMGAKIEQELVRNISRMKKQARRLPLGAARELALALHEYLEQMVKVEAV
TVTGDIRRWAELVDSIDLLAVVRNPDEILDAFLLHPGLGEATWRDKDRVQAVSRWGVPVE
LIAVPREQYWFTLLWSTGSEQHFRRLQMTAWRQGWRLDRFGMVSRRDRQTAPVSSEEDIY
RLLGLQYVAPELRENYGEINAAARGELPRLLELADIRGDLHVHTDWSDGACSIEEMVQQA
REKGYSYLAITDHSTSLKIARGLSRERLLAQHEKIRELNKKWEDFYVLTGVEVDILADGS
LDHPDEVLARVDLVIASIHSGFKQDKDRITRRILAAIENDHVDIIGHPTGRLLGHREPYA
VDVEEIIEAAARHNKVLEINASPDRLDLSEFYVQLARESGVPVAINTDAHDRRRLDEMVY
GVSVARRAWLEPSHVLNTLPLPDLLRVLRK---
>WP_094923241.1
MNKKDIIKTLELIAFYLEIKGENPFKTSAYRKAAAALEGDLRSISEI--EDVAKISGIGK
GTAGVINELIETGKTEVLETLKEEVPEGLLQLKKLPGLGGKKIAKLYKELNITDIASLKE
ACEQEKVQKLAGFGAKTEEKILEGLASLGIRPERLPLSFVLPIAIEIEAKLKTMDEVVKF
SRAGSLRRMRETVKDLDFIIASEKPAVVKEQLLTLPHIKNVIASGDTKVSVELEYDISVD
FRIVKPVEFVTTLHHFTGSKDHNVKLRQIAKQRGEKISEYGVENVETGEVLTFESEAQFF
NHFNLPYIPPEARESGKETELEE--RMNDIISLTDIQGDLHMHSTWSDGAHTIEEMVERA
RSKGYKFVAITDHSQFLRVANGLTVERLLEQRKEIERVREKFSDITILAGIEMDILPDGT
LDYEDEILEELDFVIASIHSSFSQNQETIMKRLETALRNPHVDLIAHPTGRIIGRRDGYD
VDLNKLIQLAKETNTALELNANPNRLDLATEWLMKAEEAGVILAINTDAHHLDMLEDMEI
GVSYAKKALLSKSSVMNTWDEEKLLSFLKRND-
>WP_107138108.1
-----MVGVLKTTADLLDLLGDNAFRAQAFRSAARSLEGLDTEAEALINAGFAGVPKVGK
TIAADLLAYARGGAFAPLEDAASLIPAGVLSLFRVRGLGPKKIRALWDA-GIDSLEGLRE
ACRDGRVAALRGFGAKSAAAFLGAVEFALAAQERQHLSTACEVTEGLCRRLAA----FEP
RPAGDVRRGLDTVRAARVTVTGSP-ADLSAALAGVEDLSPL----EGQPVLRV-DGVPVE
VAYAPTDQRGALDLLMGGSAPYRESLQAAAKAQGLELGGHGLLRA--GQPLATPTEASVA
QALNLPLRPAEYREPEHDDLWQT---LPELVTVAHLRGLLHTHSTWSDGAASLAEMARET
LRLGHRYLGTGDHSRAAHYAGGLSIERLQAQLKEIRELRA--AGLPIVAGAEVDILEDGT
LDYPDDVLEELDYVVASVHSLFTLDAARQTERLIRAAQHPLVTILGHPTGRLLLRRPGYA
LDLDAVLAACAARGTVVEINANAYRLDLDWRVALRW-RERLTFAINTDAHVPAGLGDTRY
GVMVARKAGLMPAQVVNTLDQEAFLAFVAAQRA
>WP_113657397.1
MNNKQIANTLHQLADFLEMKGENTFKVQAYRRAARAVESSRVSLTEIQ-DQLEQISGIGK
GTASIIREIIETGQLAMLEEIRLQLPPELPKLLHLPGLGPKSIYTLYQQLGITNINELKE
LAEQQKVRSLPGFGPKKEEKILAAIENYSEGPARIYVHQAMFVAESLRVKLSTIDQVEQV
ELAGSIRRWKETIKDIDFVVATVHPIEVGKQIVSWSEVKQVIGQGETKVSITVDIVMGVD
FRLVTPEQFASSLHHFTGSKEHNVRIRQRAKQYGWKVSEYGIEDTKTKQMMTFQDEQALF
AKLELPWIPPELREDRGEIEKAEQNQLPTLVQLSDYRGDLHMHTLYSDGANTVREMAEAA
KELGYEYIAITDHSRSLKVARGLSIEEVYEQWEEIDKVNQMVEGITILKGAEVDILTDGT
LDYPDDLLQGMDIVIASIHSQFRLDEKAMTRRIIRAIEHPLVNIIAHPTGRLLLRRDPYE
VNMDELFQAARDTGTILELNANPYRLDLKDTYLQQAKEEGLKFTINTDAHAIGGLSQIQF
GIATARRGWLEKEDVINTYSLSELKQVLRKK--
>WP_116900680.1
MTNKRVAALLEEIADLVEIDGTDARKAGAYRRAARTVSALRDDLRQYLEDRLLSLPGIGP
AIAAKIRDFYATGSTRLLDELRARVPAGVQALLAVPGLGPRTAARLFHELGIDSPAALRE
ALEDGRVAALPGMGEARARKLREALDRLDREGRRLNLGEALAVATAVAEELGRQPGVAEA
LPVGAARRGVEQVEAAEVLVLAEEPAVAAAAVAAWPAAAPVGPDGDGTLRVTTGEGWPVR
VTVAPLAARAAALIYTTGSQAHWRQLRQRARQRGWELEPAGLRSPGGGREGTSGEEASLY
RSLGLEPVPPELREGQGEVEAAAAGRLPRVVAVAQLRGDLHVHSRWSDGAASIAEMAAAA
RARGYLYLAICDHSRSLKVAHGLEIAELEAQWAEIDRLNGELADFRILKGAEVDILKDGR
LDYPDEILARLDVVVASVHTHLQLDRQAMTERLLAAAEHPHVDIIGHPTGRRLGFRDPYD
ADLEAVIAAAARYRTALEINASPERLDLPAVWARRAAEAGVWLVIDTDAHAPEQLEQVVL
GIKVARRAWVEPGQVLNTLDRDALLAWLEAPKG
>WP_120115512.1
VNKKDVIRLLEQIAVYMELKGENPFKTAAFRKAAAAMEADDRSLSEI--EDFTKIPSIGK
GTAAVIEEFIEDGVSSVLQELQETVPKGLIPLLQIPGLGGKSIARLYKELEVVDVVSLKE
ACETGKLRTIKGFGKKTEENIKEALASMGKQPDRLPISYMIPMAESIEASLKEIKEISSF
SRAGSLRRVRETIKDLDFIIATEHPQTVKEKLLELEGAGEATASGNTKVTLLMEYRISVD
FRIVAPYEFATALHHFTGSAEHNVRMRQLAKARGEKISEYGVENTETGEVKTFQSESDFF
HHFDLPFIPPEIREDGKEVEEYD--GNRKLIHIDDIKGDLHMHTTWSDGAFSLEEMVEAC
RKKDYQYVAITDHSQFLRVANGLTVDRIKRQNEEIKELNEKYDDILILSGIEMDILPDGS
LDYDDELLGELDIVIASIHSSFSQSREKIMERLRNALENPHVDIIAHPTGRLIGRREGYD
VDVKRLIELANETDTALELNANPARLDLAAEHLRHAQEQDVKLVINTDAHNIRNLDFMEL
GIAFARRGWVQSSSVMNTWEPDELVKFLQRND-
>WP_123314991.1
INKKDIIKLLEKIAIYLELKGENPFKIAAYRKASQALERDTRSLGEI--EDFTAIKGIGK
GTSTVILKYLETETSPVLEQLEKEVPEGLIPLLQVPGLGGKKLAKLYQELNVVDAASLKD
ALTSGAVQELPGFGKKSVENILAALKEIGKRPERLPIAMVLPIAEQIEAYLQTIPDIHQF
SLAGSLRRMKETVKDIDFIIACENRHSVKEALLEMSAIKEVIAQGDTKVSVTLEYDMNVD
FRLVSPEEFATTLHHFTGSKDHNVAMRQLAKSRGEKINEYGIEVEETGELLTFSTESDFF
THFNLTYIPPEARENAGEIATFT--ETVDLVQLDDIRGDLHMHTTWSDGAQSVEEMVNQA
RNKGYEYIAITDHSKYLRVANGLDETRLRKQREEIHKMNDLYDDIHIFAGVEMDILPDAS
LDFSDDFLKEMDFVIAAIHSSFNQSQALIMKRLMQALENPYVSLIAHPTGRLIGRRDGYD
VNLSQLIEKAVETNTTLEINANPNRLDLSSEWAREAQKQGAQIAINTDAHSFHMLEHMKY
GVGTARRGWLQTDTVINTWTKEQLIAYFERNK-
>WP_127018193.1
MDKKEVSKILHQIGVMLELRGENPFKARAYYNGAKKIEALDEDINQVVRGRLREIPGIGA
TLAENIEELVMTGQLSYFEELARDLPEGLFDILRLPGLGVKKVSKLYRELGISNLGELEY
ACIENRLIELSGFGEKTQRKILKGIKTLKKFQGQYLYANIIDYAIKIIEIIRTWPEVKKA
ELAGSIRRKKELIKDIDIVVVTFEPEKVMERLIKADFTEEVIGSGPTKTSVRLKEGLNLD
LRAVKPDEYVYALHHFTGSKEYNIAMRARAKNMGLKINEYGIFRDD--KRIECKDESEFF
KTLGLTYIPPELRENMGEIAAAENDELPELITREDIQGVFHVHTRYSDGVDTIPELVRAC
RERGLKYLGISDHSKTAFYAHGLKVSDVKAQWEEIDALNAELEDFYIFKGIEAEILPDGS
LDYSEEILKGFDFVIASIHSNFNGTEEEMTNRLLKAIENPYTTMLGHLTGRLLLSREGYP
VDIYRVIRACAEHQVIIELNANPYRLDLDWRYCKYAIEEGVLISINPDAHRISGLDDLNY
GIAIGRKGWLTKENVFNALSIEEVKAYLKRRKE
>WP_129892121.1
MDKSEVIQQLEDTATLLALKNSSVFEARAYENAARALGTLNGDIEQLVSGKLKGTPGLGP
TLIKRIEEMVTTGRFSFLEELRASTPAVKIEMLRIPGMGPKRINTIYDQVHVNSIAELEQ
ACKDNKIAVLPGFGKKTQDKILQGIAFMQEHANRFLYSVGEQEAEQIRTALAKLPQIVRL
QVAGSLRRRRETVKDIDMVVSVADDNAIMDFFTSQPSVKAITGKGETKASVILSTGIAMD
LRVVGDSQFPYTLHHFTGSREHHIPLRRRALSLNMTINDYGLFKVESEELVPCKDEKDIY
AALGMEYIEPELREDTGEIEAAIHKQLPVLVQESDLRGVIHAHTTWSDGKNSLREMAEAC
MARGFSYVGITDHSKIAAYAGGLSEDDLRRQGEEIDRLNEEFARFRILKGTECDILRDGS
LDFSDEALASLDFVIASIHSIFNLPPAEQTQRMIRAISNPYVDIIGHPTGRILLGREGYT
LDMEAVIEAAAKHGTCIEINANPLRLDLDWRHLHRARDLGMKIPIGPDAHNLAGLDDMRY
GIGVARKGWLRASDVLNTLETEPLLQFFHSRRS
>WP_148593794.1
METSRIARLLDEMGTILEIQGENPFRCRAYHNAAQALGNLPEDLSEMIAGSLAEVPGIGE
TMHAKIVQLATTGRLPAYDKLRKSVPSGILALLRVPGLGPKKIKALKDSLDVDSLADLRA
AAEAGQIARIKGFGAKTEANILEGISFLEKSGGRILQHEALALVSPIFELVRNHPKVKRA
EICGSLRRRAETIGDLDILFSADDPAPVLKEFVGLPQVMKVLGHGTTKASVMLDQLVQCD
LRGVEDRQFPFALHYFTGSKAHNIAMRKRALARGLSLNEYALSGEA--KDVPCETEEDLF
RALGLAYIPPELREDAGEFAAAEEGALPDLIALEDLTGTFHCHTNWSDGEATLEEMAEAA
RSMGLSYLGIADHSRSLRMAGGLTVERVRDQWAKIDALNEKLGKFRVFKGTECDILADGS
LDFPDEVLDGFDYVVASVHSRFGMPRGEMTARIIRAVSNPRVTMLGHPTGRLLLSRDSYA
VDLDAVIAAAAEAGTMIEINANPHRLDIDAAHCRRARKAGVGIVINPDAHSTAGLADLAF
GVGVARRGWLSADDVFNAASPSAVVKDLDRRRK
>WP_007703371.1
TTNAELAARFEEFADLLEADD-VEYKPRAYRRAAENILAHPVPIAEAVEDAVDDIEGVGD
AISSKIVEYVETGEIEELEDLRAELPVDISDLTRVEGVGPKTVGTLYRELGIETLDDLET
AAEAGEIQDVKGFGAKTEQNILENIDFARTVGQRHLVGEARPLADDVLGYLEGIAGVERC
EVAGSIRRWRETIGDVDVLAATDEPDAVVDDFLAWDSIDDEIESGPAKASVRV-GEVRVD
LRLVVPDEFGSALQYFTGSKAHNVRLRNYAIDRGMKLNEYGAFDVSKGERVAGETEESMY
DALGLPWIPPELREDRGEIDAAEAGELPDLVVEADIRGDLHTHTEWSDGNNTIEEMVAAA
EERGYDYYCVADHAEGPGVVGGLSEAEILDQVDEIRAIDDEY-DVHVFAGIEANVDADGG
IGLSDEVIDALDLIVASPHSALGQDAETAGERLRRAIENPAVDVLGHPSGRLLNEREGLA
IDAGALGDAAAANDTALEVNANPRRLDLWGSAVQAAIDEGAKIAIDTDAHRPATLEFMRW
GVHTARRGWAEPDDVVNTWDRSTLESFLH----
>WP_012875026.1
ISNHDIAEKFRLLADLLEIKGEASYKIAAYRKAADSIDHTPEPLSTLRQGKLETIPGVGK
AIAQKIEDLLDTGTFELLEEVTSEYPPTLRELLQVPDLGPKRVKLLWGELKVGSLDALEL
AIEDGRIYKVKGLGPKAIERIIEGLKSLKGRDIRIPIGKARELGKRIVQQLEKTDKVEKI
ELAGSIRRFRETAGDIDIVAASEHPEDIIDTFCSLPMVQDVNMKGENRCRVMIEGGIQVD
LICLPAQHWGTLLLHFTGSRDHNLHLRDLALERGAHMSEYGFKK--NEQLITFSTEEEVY
KFLGIQYVPPEMREDRGEIELSLIHQLPKVIRQKDIRGDLHMHSTWSDGKCSIRDMALAA
RSLGYEYICITDHSQSLGIARGLTPERIVEQRKEIESLNKELAPFKILQGIEMEVLSDGS
MDLPEEVLRDLDLVIASVHSGLRQGREKVTSRALAAIRHPLVDILAHPTGRIIGSREGGD
FDLETIFREAARTGTILEVDGDPNRLDLRDVNAQEAVDSGCLISISSDAHSIEGLYNMEY
GVGTAARGWIRPQDVINTRPLDEMLKLLKRNRS
>WP_014140999.1
RPNEEIAGLIQEYADLLSVTGGDAFKARAYEKAARALGGHHADVSRLDVRQLREIPGVGA
SIAEKVAEYFRTGHIPALDERRTRIPSGVRELIRIPTLGPKKAMALHEDLGIASVDQLSA
ALDAGRLHGLKGFGPKTEENLRHGITLLRQAGGRIPLDQALQTAEDVVAALSAVPGCVRC
AYAGSLRRMRETIGDVDVLVAAEDSAPFMTAFTELPCAAEVIAHGGTKSSLRTAEGVQVD
LRVLPPAAWGAGLQYFTGSKAHNIGLRTIAVRHGLKLSEYGLFDADSGELVVSETEEEVY
ARLGLPWIPPPMREDRGEIAAALAGELPDPVTEADLRGDLHTHTDLTDGLAPLEDMVTAA
AARGYAYYAVTDHAPDLYMQQ-MTAEKALAQRERVRALDRRHRGMRVLHGTELNIGPDGE
VDWPDDFLAGFDLCVASIHSHFQLDRAAQTRRLIRAAENPHVDIIGHPTTRHLGRRPGID
ADLEAVYAACARTGTALEVNGQPERLDLCDEDIRAARGHGVRFAVDSDAHTPVHLPYVRY
AVGTAQRGWLTADEVVNTWPLRKLKSFLRTAG-
>WP_016701367.1
RSNEAVADMLTEFAELLAISGADPFKIRAYERAARSVRGHTADLAGLDRPGLRAIPGVGD
QLATKIRQYLDTGTVTELDTLRAEVPAGVRALLAVPGLGPRRAHQVFRERGIASTAELHD
ALHHGRLRDLRGWGPRTEDTLAAALRETHAAGHRIPLALALDLADRALGALSGLPGVQRA
EVAGSVRRRRDTVGDLDLLVATTDPGTVMRAATTLPGVDRVLGSGGTKTSVRTRAGVQID
VRAVAPQAWGPALLYFTGSQAHNIRVREIAAHAGLTLSEYGLVRVRTRRPVPADSEEELY
ARLGLDWVPPPLREDTGEIQAAHQHRLPRLLERRDLRGDLHTHTNLTDGVASLEEMVRAA
RDAGHQYCAITDHAPLLRLQR-MTTEKALEQRRRIRRLERDA-GIHLLHGTELNIQPDGG
LDWDDDVLRGFDIRVASVHSHFRQSRHDTTTRLVRAVRHPLVDVLGHPTTRLIGHRRALD
ADWDAVFAEAARHDTALEINSFPDRMDLDGDLTRRARSFGVRFSVSSDAHAVGHLDQVRL
GVGTAQRGWVGPDEVINTYPWDRLHRFLTRPRP
>WP_020648749.1
VSNAAIAAVFEEIADILEIEGANPYRVRAYRNAARTVSAYGTELAPLLAATLPKMPGIGE
DLAGKIAEIAATGSCALRERLHREVPAAIVSLLQVAGIGPKRVKLLYHDLGIETPEQLLE
AARAGRVQRLHGFGARTEARLMEALQRQLAPGRRYPLADVAAQGEALAAALRGCRGLRSI
TVCGSVRRMRDTVGDLDLLAVTRTPATVMRRFLGLPAVGEVLTRGPTRATVMLRSGLQAD
LRAIAPEAEGAALVYFTGSKAHNIAIRRRAQKRRLKISEYGVFRG--ARRIAGATEAEVY
AAIGLPPIPPELREDRGEIAAAAADQLPRLIERADLRGDLHVHTIGSDGTADLEAMAQAA
RRAGLQYIAITDHSRSTRVAHGLDEARLLRQLDAIDALNARLDGVVLLKGIEVDILADGR
LDLPDRVLGRLDIVVGAVHAHFDLPRRRQLLRLQRALDHRHFHVLAHPSCRLIGTREPLD
VDISAVIRSAAQRGCGLELNAQPQRMDLLDTHCREAQAQGVPISIASDAHGPRDFDWLHY
GVGQARRGWLRREDVVNTRTLDELRQWLGARSS
>WP_035072441.1
MDNKSIIKKLKLAIQLMELHEANPFKIRSYQSALNTIDRGDISLEETDPENFQDINGIGK
SIAEVLKALLDTGTFPYLEELIAQTPEGLLEVMEIKGLGPKKIRTLWQQLGITSTHELLE
ACQSGQVAAIKGFGVKTQETIIASLNFRDANKGKWLYGQVDHAISDLKLKLEAVFGEGNI
KTVGEFARNAEIIETVEWIVKSNDTPYAIMLINKESYLIHDK-KSSSPYTWLISPEIKIV
IHFIHENKFINELLIRTSSRAHLHALAKDQ---------TPLATV--FRSRPFGTEQEAY
EAAGLQYIVPELREGFFEIDLAKDNKLPVLLKESDLKGVLHNHSTYSDGKHTLRAMAEYC
QSMGYEYLGISDHSRTAIYAGGLDIDKVTKQQSEIKALNEAMAPFKIFSGIESDILGDGS
LDYPDDVLASFDFIVASIHSILNMDKKKATTRLIKAIENPYTTMLGHPTGRLLLRRDGYP
IDHKAIIDACALHNVVIEINANPWRLDLDWRWVHYAISQGIKLSINPDAHDKVDFAHMKY
GVLVGRKGGLTKEMTLNAMSLTEISSYFNNRKA
>WP_052273391.1
MDNYAIADQFSLLSRLMDIHGDNPFKSKSYSSAAFNIEKLPVQLADTPAEKISSLKGIGD
SSARKIIELIETGKMTVLEDLIIKTPSGILEMMALKGLGPKKIATIWKEMGIESMGELLY
ACNENRLLMYKGFGEKTQESVKQSINFYLHNKGYFLYAETEDFAHEFENVLKQYFTGEEV
SLAGDVLRQSNIITQLELITTIPQAS-LYAFLQA-QNFNPEQ-PDEKFITAIGATGIRII
IHFTSKEKFIAARFASSCSELFLDEFISATGY---------------DAGTTFTSEADLF
AACGIHPIPVNQRELPETVRKALNGPLPTPIEVSDIKGIIHTHSNWSDGLHTIEVMAKAC
IAHGYEYLVISDHSRSAAYANGLSADRIREQHAYVDELNAKYAPFRIFKSIECDILGDGS
LDYPDEILASFDLVIASVHSNLKMTEEKAMQRLLKAIQHPATTILGHMTGRLLLSRPGYP
IDHKMIIDACVDHNVVIEINAHPRRLDLDWSWIPYALEKGCLLSIDPDAHQVEAFSDVKY
GVISSQKGGLTKERNLSSFSLEQFVEFLSKSK-
>WP_070966430.1
VHNNEIADIFEELADLLEIEDANPFRVRAYRNGARTVRSCGKSMHDLLNKDLSTLPDIGE
DLAEKIKVIVETGKLPLLEEIESRTPSALSDLMKIEGLGPKRVKTLYKELRIKSLDDLKR
AALSGKIRELKGFGRKTEQRIRERVEHFAGEAPRTRLTEAEEIAATLVDYLRNTEGVKDV
IVAGSYRRRMETVGDLDILVTTSRNSPVMDRFSDYDEVDEVVSKGKTRCTVHLRSGMQVD
LRVVPQVSYGAALHYFTGSKAHNIAVRKLGVKKGYKINEYGVFRD--DERIAGRTEEEVY
EQVGLPYIPPELRENRGEIEAARDDRLPELIRLEDIRGDLHCHSNASDGHHSLKQMAKAG
VECGYEYLSINDHSRHVTVAHGLDKKRLLEQIKEIDKLNERLDGIVLLKSIELDILENGS
LDLPDSVLKELDFTVCAVHYKFNLSRSKQTQRILRAMDNPYFNILAHPSGRLINEREPYE
VDLEKIMEAASERECILELNAHPDRLDLTDERCMMAREMGVKMSISTDSHSTSDLDFMRF
GINQARRGWLEAKDVINTLGLAELKKLLMRDG-
>WP_078832760.1
MDNYSIADHFSLLSKLMDIHGDNSFKAKSYAAAAFTIEKLPVELSTLPHEKIFSIKGIGD
AIGKKIIEQLETGQLSALTEYLEKTPQGIIEMMNIKGIGPKKIATIWKELEIETLGELLY
ACNENRLTLYRGFGEKTQLNIRNAIEFYFSTLGSYLYQQIESYATVLDQKLKEVFRGQQF
FLTGEYRRQLEIINRLEWVTTVPAGA-IKDFFTE-QEYEITA-SDGNFISLKGRENVSLS
FYSCTPEAIHRQLFLTSCSEEFLQAWKKLHDI---------------EAVADYPDEEKIF
EAAGITFIPAYRREKAAILEQARNGVLPEVITPQDITGIIHCHSKWSDGASALDDMAQAA
IDQGYQYLVISDHSKSAFYAGGLNEEKVMAQHKQIEELNSRLAPFRIFKSIESDILNDGS
LDYSNEVLASFDLVIASVHSNLKMSEEKAMMRLIKAIENPYTSILGHMTGRLLLSRNGYP
VDHRKIIDACAANQVVIELNAHPRRLDIDWRWIDLATEKGVLISIDPDAHAIDGFNDCRY
GVFVAQKAGLRREQNLSSFSLAEFESFVQLQQR
>WP_084120019.1
MDQKSILRQLKLIIKLMELHDENIFKIRSYQSAVNTIDRGDVSIEGKNLQELQEINGIGK
SIAEVIHALETTGTSPYMEELLAKTPIGILEVLEIKGLGPKKVKVLWEELNITSIHELME
ACQSGQVAKTKGFGEKTQESIIQSLEFRASNQGKWLYADIEDAMIRFQEKVKSVKGVEAV
TPVGEFARKLEIIESVEWLIATTDHTAVISDFSSMENIEQNK-KSSSPFKWMLDPEIALL
IHFTQPTEFIKEKIIRTGSKAHLLYPLMDH---------KPFIEL--LREGDFYNEEEAY
RKAGLPWIPEELREGYFEFEWAKENKIQNLLEEKDLKGILHNHSTYSDGKHSLRQMAEYC
KELGYEYLGISDHSRTASYAGGLEIEKVQLQQKEIDELNKELAPFKIFKGIESDILLDGS
LDYPDEVLKSFDFIVSSIHSSLGMDRKKATARLLKAIENPYTTILGHPTGRLLLRREGYP
IDHKAIIDACAKFNVIIEINANPWRLDLDWRWIQYAMEKGVRLSINPDAHEMEGYADMRY
GVLVGRKGGLTTDMTFNALSLAEMEDYLMNRKN
>WP_086900678.1
MQNADIARTLNRLANMLDIEGANAFRVRAYRSAAQTIESHPRALQEMVAEPLTELAGIGQ
DLAKKITELINTGRLTVLEEAEKRLPPGLLQLMRVSQLGPRRVRQLHEALGIDNLEALKK
AALEGRIRALEGFGEKTEAGILKEAERLDDAPPRTRLDEAHQAADDLIAWLEHARGAQRI
SAAGSLRRGRETVGDLDILVSSEDGPTIMTHLMDYPEIAEVVSHGKTKSTLRLHSGLQVD
VRVVADESFGAALYYFTGSQAHNIATRKMATDRGLKINEYGIYKG--RQRLAGRTEEEVL
ARIDLAWIPPELRENSGELEAALEGTLPELVTLDDIRGDLHMHTTASDGKAGLEDMVHAA
RRRGYRYIAITDHSQRLAMANGLDARRLREQMAEIDALNERLKNFTVLKGNEVDILEDGS
LDLPDDVLKELDVCVFSVHSKFNLSREQQTARILRAMDNPHVNILAHPTGRIINGREGHE
VDIEAVLRGAKERGIFLEINAQPARLDLADRWARMARDIGVMLAISTDAHATDQLGHMAL
GVTQARRGWLERKDVLNTRTVTQLRKLMRR---
>WP_091461768.1
IDSNAVAEIFERIALLLEIKGEDRFKINAYRRVAESLRNETRDIYALYKGRLKEIPGVGK
AIEQKICELLESGKLEFYEKLTEEVPDKLLSLYEIPEMGPKRIKTVREMLGIETPEELER
AAREGKLKDLPGFGPKVERKILEGIKAFKEKSSRFPLGEAWKYLQVILDHMKNCEGIIAI
CPAGSLRRMKETVGDLDILVAAEASEKITNTFTNLGIMDEVILSGPTKTSVRLKGGLQAD
LRIVEPARWGTALQYFTGSQQHNILLREAALKKNLSLSEYALTDTISGVEILCPKEEDVY
GRLGMSWIPPELREGTAEIKLALEKKLPKLIETEDIKGDLQIHSNWSDGKRPLKEMVEKA
CELGRSYILITDHSQGLGVAKGLTPDRLTQQWREIDELNEMLAKIVILKGTEVEVKADGS
LDYDYELLKSFDVVVAAVHSNLRQDRDQLTERYIRAISHPLVHILAHPTGRLFGSREEAE
ADWEEIFQTAASTGTLLEINAHPSRLDLSEKRIRQAFNLGCKFVISTDAHDIYEQEYMFF
GVAQARRAWLTVEDVANAQSLDAFLGLIKKRSG
>WP_093116331.1
LRNVDIAEMLERLAALYELDGADPYRVNAYRQAAESVRHATVSVAELARGRATELDRVGP
TIARKIRDFVETGTTPALERLQAKYPRGLLEVMRVPGLGAKRARLLWERLGVGSLEDLER
ALETGQLSELPGFGERTVARLRAAVERLRERRPLLLISHAEDAARRIAEALAATAGVQTS
HAVGGLRRGVEATGDVDLLAVAPSSASELAGLLARPRLTGVRSDDVGRALVVTHDGIEVD
LWSVQPAAHYAALQWLTGSRAHNERLRQIAQEKGVELGPAGVRRG--GKPLQVASEDDVY
ELLGMAWVPPELREDRGEVEAAQVGSLPDLITVEQLRGDLHCHTTLSDGRADARTMALAA
RERGYEYLAITDHSASHGFGNAVSPAELEQQIERIAALNAELEGIRLLAGSEISLRPDGS
LDYPEELVARLDWVIASVHTSFALSEREMTARIAAAMENPLVDAIGHPTGRLIGRRDPYA
VDVERLIEVAAATGTMLEINSNPDRRDLSEVWARLAAEAGVMLVINSDAHSVEGLDVVRY
GVATARRAWLAPRSIANTLSWDQLARRRKRVRA
>WP_096328697.1
AANLRVAAVFGEIADLLEVEGQNPFRIRAYRNAAHELGGLGRDLAAMVADDLTELPGVGE
DLAGKIAEIVDTGRCAVLDELHRAWPPTIHDVMRVPGVGPRRARTLFERLAVRSLADLQA
AAEQQKIRELPGFGATSERNILDALAGLLGTGRRLPLAEARVHGERLLARLRGAPGVLEA
VIAGSYRRALATVGDLDFLVTARSHNGAIAALVGAPDVVHVLAEGPTRATVVLRSGLQVD
LRVVGRDSFGAALHYFTGSKAHNIAVRRLGVARGLKINEYGVFRG--ERRVAGRTEASVF
AAVDLPFIPPELRENRGEIAAARAGALPELVRAEQLRGDLVLVEAGDEPSAVVAAAAAAA
RARGQQYLLIVHEVPGRA---KLDDARVRAAAAACAEH-----DLAPLQGLELDLSQRTC
P----E--VQVDFRAARLSHAARAGSPPALLR-----------IVGGPR------EAEAA
RDPTALVRLAVD--GALAVVGDPSRLPALEPELQAARAAGVPVVLGSGGEPGGGQARLEL
AVSQARRAWIEADGVINSRSLAEVRQHLSPRRP
>WP_104420457.1
MTNPEIARHFHELGKLMELHGDNPFKIRSYTNAYNKLRKDDRDLAAMSEAELQKLEGVGK
AIAGKIHELATTGKMETLEKWRAKTPEGVREMLGISGFGPKKVKAVWDGLGVTTVGQLLY
AINENRLVELKGFGLKTQESLKHKLEFLQRSRGRFLYRTAALAAEALLEQFTTLFPEERF
EATGALRRACPTVKGLDFLTTLAPARA--AQIPGFNVS-----ASDEKATVGEVDDLPLT
LYHCQPENFGSKLFRYTGSPEFLQAFIAAFPD---------------TDFSGIAEEDEIF
PRTQVQRIPPELREQDWPLAPAREHALPELVKVEDLKGVIHNHTTYSDGIHSLRQMVDGA
RERGYSYILITDHSQAAFYANGLQPERVREQWAEIDAMNAELPQFRVLKGIECDILSDGS
LDYEAELLAGFDLVIASVHTNLNMDEEKATDRLLRAIENPFTHILGHPTGRLLLSREGYP
IDHRRVIDACAEHGVAIELNANPYRLDLDWSWIPYARERGVMVSINPDAHSIGGLDDVRW
GVAAARKGGLTKRDCLNALTLDELMSWARKNLT
>WP_107216119.1
MENKAISRSLRTLSQLMELHEQNPFKIRSVANAAFKADKLPFRLDSKSEEELSKIDGIGK
SIASKISELLTTGSMREMDELFALTPAGIVEMMGIKGIGPKKIAIIWRTLGIETVGELYY
ACNENRLIEAKGFGLKTQEEIKKAIEFKLAGNGRFLYARAEPAATALHQALHPLDEHALL
GLGGAFRRCDEVIDGLDFILATSRREEVESRLPQFEDVPLIP-AGESHYAGQTTDGMQVN
LFFCDLRDFYIEYFRKTGSAAHVEAVLSRVA----------------AR--HFENEAAIY
AAAGLAFVAPELREDDTYLSQAEAGNLPELIRLEDLKGSIHNHSTWSDGVHSLEEMAVFC
RDLKLEYLGISDHSRTAVYAHGLYEERVAAQHLEIEALNARLEGFKIFKGIESDILSDGA
LDYPDDVLKTFDFVVASIHSNLKMDEQKATQRLIKAIENPYTTILGHPTGRLLLTRSGYP
VDYRKIIDACAANGVVIEINSNPLRLDLDWRWHRYALDRGVMLSINPDAHRNEGFHDMRY
GVLVGRKGGLSKTACLNALNRSEIEAYFNDRKS
>WP_123352817.1
MTNGEIAKMLAMTADLLEIKGENPFKVRAYRNAARIVENSSKDFDKLVKFDLTRLPGIGK
DLSEYIKEIVNTGKFHKLEELKKEIPQGLVDMLSIEGLGPKRVKQIYDAFGVTSLEELKK
YAQSGELDKLPGFGPKLIEKILKGIKQLKKAGIRFLWAEVEDIAEDLREYLLKFEGVEIV
EIAGSYRRKKETVGDLDILVVAKDYPKVSEYFIKYPEVKEVHSAGLTRSTVFLQNGLQVD
LRAVSHESYGAALHYFTGSKAHNIEIRKIAISLGMKVNEYGVYKD--DKKIAGESEEEVY
KAVGLCYIEPELRENRGEIEACRENRLPKLIKREDLRGDLHIHSNYSDGANTIEEIAKKA
IELGYEYIAITDHSKRLKVANGMDEKKILRQFEEIDRLNEKFKGIYIFKGCEVDILEDGS
LDYDEEILEKCEIVNAAIHYKFDLPRELQTKRVIKAINNPFVTTISHPTGRILHKREEMS
LDFELIFSEAVKNGVFLEINSQPDRLDLNDVLIKQAIEKGVKLVINSDAHNLKSLNFVKY
GINQARRGWCEKKNVINTLSLKELKGMLRE---
>WP_128226369.1
SRNDEVARRLEEFADLLEAQD-VEYKPRSYRRAAENIRDHPEAVETLAADAVAEIEGVGD
AISSKIVEYFETDEIEELEALREELPVEMAALTAVEGVGPKTVGTLYEELDVRTLEDLES
AARAGEIQNVSGFGPKTEQNILDGIEFAKTAHSRQLLSEARPRGEAVRDALLEEQTVERC
ELAGSIRRWKPTVGDVDVLVGSENPEAVVDAFSDLSKADEVIEAGTIKASIRI-EQVRID
LRVVDPAEFGAALQYFTGSKQHNVTVRNRAIDRDLKVNEYGVFDISEGELVARENEQEVY
SALGMGWIPPELREDRGEVAAAAEGNLPELLELSAIGGDLHTHTDWSDGGATLEEMIEGA
AEFGHDYLCVTDHATGPGMVGGLDDDRLREQLGEIHAVAGDA-PIDVFAGVEANIREDGS
ISVDDDLLAELDLVVASPHAALDGD---GTERLVTAAKHPEVDVVGHPTGRYLNSREGLS
VDIEHLAEVAAEHDTALEVNANPNRLDLAGHAVKRAIEQGATIVINTDAHRPSSFEFVRF
GVQTARRGWAETADVLNTRDADGIREFAGMD--
>WP_145379595.1
MQNSEIARAFDDLADLLEIDGANAFRLRAYRNASRMIADLPESMTAIVERSPSELPGIGK
DLAEKITTLVETGTLPQLDEMRDKIPPGVVEMLRLPGMGPKKAAILFHELSITTLEDLKQ
AAEQEQIRALKGFGKKTEESILEGLAHAQQSAGRVFLADAKIQADAIFESLSQLPSVQQI
AAAGSLRRRRETVGDLDMLITADDSTEPMDALADHELVEKVLARGETKQRVRLRSGLEMD
LRVVPAESYGAALQYFTGSKAHNIVVRRRAQERGLKINEYGVFRD--EDAVAGQTEEEVY
AAVDLPWIPPELREDRREFEWAENNALPTLIEIEDIRGDLHMHTTATDGTASIADMAAAA
KKRKLKYIAITDHSKRVTMAQGLDAKRLRAHWKEIDKVNAETSGIEILKGIECDILEDAT
LDLPDDVLAEADWVIAVLHYGLKQPQDQIHKRLLTAIKNPHVSIIGHPTGRLIGKRPGAE
MNMQEILKAAADHGVMMEINAHPSRLDLDDVAAAAAKDLGIPIVISTDAHATTGFDVLQY
GIYQARRAGLEKKDVANTKTWGQFKKLLR----
>WP_146570536.1
MTNREIAAAFDTIADLLEFQGANPFRVRAYRNGARKVKDATQSLAAIATSALTELDGIGK
DLAEKILELAESGRLSLLDELREQVAPGVLELLRVPGLGPKKAAALHKELGIASLEQLKA
ACEAEQVRAVKGFGKKTEEALLAGIAHAAAAGERLRWADADLVVARLLEHLDAEPAIQRR
EPAGSYRRGKETIGDLDLLVDPDRVARVMDRFGDFEGVTETIARGETKMSVRLESGLQID
LRIVPSDAFGAALQYFTGSKEHNVEVRGRAKALGLRLNEWGVFPADHAHAVAGRDEASVY
AAIKLPLFPPERREARGEFAEAEAGELAPLVELSDLRGDLHMHTSATDGAATLDEMVAAA
QERGLEYIAITDHSQRVTMAHGLDPERLRAQWREIDRVNQRLNAFRVLRGIECDILEAGG
MDLPDDVLAEADWVIASLHYGQSQTRAKIMARLLGAIAHPAVAIIAHPTGRLINKRPPYD
LDVDELIAAAAEHGKLLELNANPLRLDLDDQHCAAAKARGVGIVISSDAHSVSGFGVLRH
GVQQARRAGLTAADVANTRPLAELP-LAGSGQK
>WP_147652673.1
VRNAQIAAVFDEIADLLELQGANPFRVRAYRNAARTLEAWPEEMAEWATRDFDALPGIGK
DLAGKIGEILQRGTCAQLDRLRAQFPRGITDLLQVPGLGPRRVHALYHELGIRTPAQLLD
AARAGRIRTLPGFGQASERRIAEAVAGHLERSTRWPIAHVASDVEALLAHLRAAPGVSEA
MVAGSYRRRRDTVGDVDILVAAPPGHALADRLQSFDQVARVLAHGSTRASVVLRNGLQVD
LRVVRPESFGAALVYFTGSKAHNIVLRGIARARRLKINEYGVYRA--GTRIAGETEASVY
AAIGLPYIPPELREDHGEIEAAREGRLPVLVERADLRGDLHAHTDASDGHESLERMAQAA
REAGLEYLAITDHSAGLKIAHGLDARRLLAQCEAIDRLNAGLRGITLLKGIEVEILPDGR
LDLPDDVLARLDLVVGAVHSAFDLPRAKQTARILRAMDHPHFSILAHPNGRLFGTRGPCD
VDMERIVRHARERGCALELNSQPERLDLFDLQCRMARDAGVPIAISSDAHRGADFRWLQY
GVDQARRGWLEKGDVLNALPLGRLWKWLAATRT
>WP_151446707.1
VHNSDIAEIFSEIADMLEIQDANPFRVRAYRNAARLLQSYAPNLQTMLQQPVPHLPGIGT
DLMGKIREIADHGTCALRDQLRRELPPGLRQLLAVPGIGPRRAKLLHEVLGVDSLEQLAD
ACREGTVAGLRGMGTRGQQRILQAVEDRLSKSRRFGIALATELADTLVRHLRASDAQAKV
EVAGSFRRGRETVGDLDLVASSSRPTALIAAFAAFDGVGQVLAKGSTRASVVLRQGIQVD
LRVVAPVSFGAALHYFTGSREHNIALRGLARRNGLKINEYGVFSA--EERIAGETEASVF
KAVGLPWIAPELRENRGEIEAAQQEQLPDLVQLSDLKGDLHVHTRSSDGRNSLREMALAA
QQRGLDYIAITDHSSSLAVAGGLDADGLARQIDDIDALNAELHGIVLLKGIEAEIRVDGS
FDLPDDLLRRLDLVVGAVHSKMDLPSERQTARILKAMDHPCFTLLAHPSGRLLGEREPYA
LDMNRVIRHARERGCFLEVNSQPSRLDLNDQYCMQARREGVMVAIDSDAHSVLDFDNLRF
GIAQARRGWTGPDNVLNARSLTALRKLLLKARG
>WP_004037957.1
TSNREVARLLGEIGALLEIQGENPFKIRAYTRAAEQIDHLAEPISSLSTEDLEAIPGVGE
AIAGKIQDILNAGTCAELERLRAATPPGLIRLLDLNGVGPKTVRKLWTGLGVDGIEALEA
AARSRRIRALKGFGAKKEDDILKAIAEAREGAGRMNRAEAERLAAALTAAIP-----GDS
WVAGSLRRGRSTIGDIDIVTTAP-PRETSLALRR--IADAVIDEGERKISVTV-GGRRAD
IRFADPGSIGAMLIYLTGSKAFNIRLREIAGRKEMRLNEYGLTDRGSGNLQIFPTEEGVF
SALGMSQVPPELREDRGEVEAALSGALPPLLDEAGIRGDLHVHSDWSDGVLSLEEIAAEG
ERMGYEYILITDHSAGIGITHGLDARRLEKQRQAIRAENRTS-SCTLLAGVEADILPDGR
LSLPDATLEACDLVVASVHSAFRQDGDTMTRRVIAALENEHVDILGHPTARLIGHRPGTA
LDIGRVIEAAAATGTALEINASPARMDLDDIYIRQAKERGVILAIGTDTHRKPEFAHMRY
GVALARRGWCGPHDVLNTRTAEALLEMRR----
>WP_010244223.1
MDKHEVSNILNDIGLLLEIQGESFFKSKAYYDASRTIELLDEDLEALILDRLKEIKGIGN
ALTQKITELVTTGKLEYYENLKKSIPHGLVEMLKIPGFGPKKVAAVYKQLGITTIGELKY
ACEENRLIKLAGFGEKTQKKILEGIENLNKYSNQFYYPFAKTLADMIIATLKESGQVIRV
CEGGSLRRKKETVKDIDILASSNNAEAVMALFTNHPLVSSVTSKGETKSAVILKDGINVD
LRVVSDDEYPYALHHFTGSKEHNTALRHIAKQQGIKINEYGLFKGN--ETIKCSDEKDIF
KVFGMDYIEPELRENNGELEAASNNQLPCLVDHNDIEGILHVHSTYSDGANTIEELVKFS
MNKGYTYLGITDHSKSAYYAGGLVEDDIKRQHEEIDKLNEKYTNFTILKGIELDILPDGS
LDYTDNVLSSFDFTIASVHSSFTLDEDKMTERVLKAISNKYVTILGHPTGRLLLSREPFK
ININEVIKACASRKVILEINANPHRLDMDWRLLKGARYEGCKFVICPDAHRLEGIDDIKY
GVNTARKGWLEKDDIVNTRSIEDFLKLIGR---
>WP_012898833.1
MNNHEAAEVLAGIARILELEGEDAYRIRAYRKASRSIEALQDDINEYYRGRLQEIPGVGR
SIGELLAELLETGRSSLYESLKKEIPPELFEIMGVPGIGRKTAIKVHKALGVTTVEEFER
AARMHRIRKLKGMGEKAERRVLDSIGRYRRRETGIPLYRAKGVADEAAHYLEDC-GFERI
EAAGSVRRWAPMVSDVNLVA----GPGPMDCFLNSPLVSAVQSNDRGGARVMTRYRVEAT
LEEAGPDNRGLELLFATGSERHLEALTEYAAGRGISLSREGYVDAVTLEQRKFAAEEDLY
RALGLEFIPPELREGRGEVEAAAEGGLPRLVEMADIRGDLHVHSDWSDGANTIQDIAIAA
RAMGYEYVAICDHSRSLAIANGLSVERLRDQMAEIDRLNDTLEDFTILKGCEVDIKADGS
LDMPDDILEELDVVVASIHSGMRQEAEEMTGRVISALQSPYVTILGHPTARILGRREPTR
LDIDRAIEAAVDNGKVLEVNAYPDRLDLSDVNVRKAVEAGAHISIDTDAHSLFELGFMEY
GVHNARRGWAPKESVLNALTYEGLLDFLSGRQ-
>WP_014560334.1
TNRKEIINLLYNIADVLEFKGENPFKINAFRNGANIIRQLGDKFDIYLKKRLGEVKGIGK
GLQSVIYEYAEKGESSELKSLLENIPESLLELFTIHGLGPKKIKVLYDQLGITSIGELEY
ACKENRIALLKGFGKTTQEKILAELEKRKYFSKYILLNQADKIAKEIEAELSTIKSVKKF
SRTNELRRIREIISQIEFVVLIDKEKTFIEHF-------EIADKKENRIFIKTNYQIPVS
IYITKDESYEKTLFKTTGSEEFLS-------KSGFDFI-----------KLKGKGETEFF
KSIKMEFVIPEMREEEY-FSLKEKNRKNSDLDFSNMQGLLHFHTTFSDGRDTLESMINKA
KELGFNYAAVCDHSKSAFYANGLNEERILEQKKVLKQITAEK-NFVVFQGIESDILTDGS
LDYSNDFLKNIDFVVASVHSQFNLTESDMTKRIIKAVENPFTDLLGHPTGRLLLSRDSYK
VDVKKIIDACAANDVAIEINSNPRRLDLDWRWIYYARNKGCKFSINADAHSTEDLLYTNY
GISIARKGGIQQTEVINCLSLNEFKKFLKRKAE
>WP_019391247.1
MNKKEIIKLLEKIAVYMELKGDNAFKISAFRKAAGALENDERSLSEI--ESFTSLAGIGK
GTSAVIEEYIQDGQSTVLEELKKEVPEGLIPLLDLPGLGGKKIAKLYQQLNVTDMVTLKA
ACEEGKVQGLSGFGKKTEEKILAAIEEYGTRPERLPLAIMLPLVEKIEEMLADMKGIIRF
SRAGSVRRMRETVKDLDFIISTEEPSLIRDSLLAIPSIKEVIASGNTKVSVVLEYDISVD
FRLVEDKAFPTTLHHFTGSKDHNVRMRQLAKERGEKISEYGVENIETGEVRTFSSEEEFY
NYFNLPFILPEMREDGTEVDKLT--KEDRFISLQDIKGDVHMHSTWSDGAYSIEEMVEAC
RARGYEYMAITDHSQYLKVANGLTPERIRKQREEIKKLNEKYDDFTILSGIEMDILPDGT
LDYDDEILQEMDIVIASIHSSFSQSREVIMERLKTALNSHHVDIIAHPTGRLIGRRGGYD
VDMDLLIELAYETNTALELNSNPHRLDLASHHLKKAQEQGVKLVINTDAHNLDMLEDMKV
GVSTAVKGWIRKESVINTYPLEELRAFLKRND-
>WP_026486184.1
MDKKLIVNILNEIGLLLDLKGESPFKSRAYYNAARIIETLDRDIEQLVKGKLKEVKGIGD
ALNRKLTELVTTGRLEYYESLKASIPSGLIEMMKIPGLGPKKIRALYEKLNITSVRELEY
ACLENRLVELQGFGEKTQKKIYDGIQFLKQYTGQHLYVEALDEANRLKEYLERTGLLSMC
DIAGSLRRKKEIVKDVDILAVADSPEKLMDAFIAYEGVKEVVARGNTKSSVLLYSGINAD
LRVIKHEEYPYALHHFTGSKEHNTAMRHRAKQMGLKMNEYGLYSGD--DLIVCKTEEEIF
NALHMSYIPPELRENMGEIQAAERGDIPLLVEDRDIKGVFHVHTTYSDGSDSLYDMVQAA
RSLGYKYIGITDHSISAFYARGLDEEALLRQFEEIEQINREFEDIIVLKGIESDILPDGS
LDYDEDILKKFDFVVASVHSHFNMSREDMTRRLVKAVENRYTKIIGHCSGRLLLAREGYD
FDVYEVIDAAARCNKVIEINANPYRLDLDWRYVKYAKDKGVKLAINPDAHSVQGLKDIKY
GIGIARKGWLEAKDVLNTYEIDEVMRILNGR--
>WP_027717714.1
MHNMEISWALRELADILEFLGEDFFKVRAYRRAAKIIAGLERPAEELYRGTLGKIPGIGR
NILAKIGELLTKGEMEKLKALRQEVPAGILEIMALPGIGPRRARFLYEQLGVTSLEELER
AAREKKVRALKGMGVKTEMEILRSIELVRRRQGEVLLPLARELARELAECVREAPGVLAV
SVAGGVRRWQETVGEILLVAAAKGAEPVLGALAAHKRVREVAWQGNGGIRVQTWWGVPVE
LRVVKPEEYGVALVKATGSEEHCARLFALARRKGVSPEDLLFPP-AAGDAPLPQAEQEVY
RRLGLWPVPPELREGGEELEAAVRPEPPRLIEPGDIKGDLHVHSDWSDGASSILQLVQRA
KEKGYRYIAITDHSRSLGVARGLSLERLEEQHRFIRELNEKEKDFRVLTGVEVEILPRGG
LDFPEEVLAGADVVVASIHSGFRQDRETITGRLLEAIKNEHVDIIAHPTGRLLGEREAYA
VDMERVLEAAAKYGKILEINSSPDRLDLDPHYARLARQYGVKVAINSDAHDLRRLDEVVY
GVAVARRAWLSPEDVVNTMDLPDLLKILGRS--
>WP_033102092.1
MHNKQIAAALLELADLLEISGENAFKVNAYRRASRTVENCRFPIAKQL-DRLEELPGIGK
GTAGVIEELVAAGSIGMLEELKSTLPPGLPELLKLPGLGPRSVHTLYKELDIKNMDELKE
AAEKQKIRSLPGFGPKKEQKILEAIAQVQNRPERRLLHEALFVASHLAEQLKDEEEVLQM
ELAGSLRRRKETIKDIDFVIATVSPVELGRKIVRLPVVTEIIGQGETKVSVRVNIEMGAD
FRLVTPAQFASALHHFTGSKEHNVRIRQRAKKYGLKVSEYGIFNSETDETMTFADEREFF
AALDLPWIAPELREDRGEMERAEQDNLPGLIRPEEIRGDLHMHTLYSDGADSIKNMALAA
KARGYEYIAITDHSVSLKVAGGLSVEELMEQWAEIERINAELEGIVILKGVEMDILPDGR
LDYPDEILARMDFVIASIHSRFNQDEEAMTKRIIQAMENPYVNMIAHPTGRLLLRRDPYS
VDVDRIFQAAKETGTILELNSNPHRLDLNDELIKKAKEEGLTFAINTDAHSTAELGNIAY
GVATARRGWLEPKDVLNTLPLHELLQRLKQKTG
>WP_036831708.1
MDKKQLIKKLEQIAIYMELKGDNPFKISAYRKAAQALESDDRSLTEI--DDVTKLNGIGK
GTAAVIHELIETGESTTLNQLIEEVPAGLVPLLQLQGLGGKKLAKLYQELGIIDAATLQA
ACEQGKVQQLNGFGKKTEEKILQALQSASQRPERLPVAFMLPIAERIEASLRAMDGIDQF
SRAGSLRRMKETMKDLDFIIATTDIEKVRHELLQLNGIKEIVAKGDTKVSIVLDYDVGVD
FRLVSSEEFATTLHHFTGSKDHNVAMRQLAKEHKEKISEYGVENMETGELKTFSTEQDFF
AHFGLTFIPPEVRENNGEVERFK--EEVPLLKREHIRGDLHMHTAWSDGAQSLKEMADRA
IEKGYDYIAITDHSKYLRVANGLDETRLRKQKEEIDKLNETFDSFRIFAGVEMDILPDGS
LDFSDEFLQEMDFVIASIHSSFSQSQAQIMTRLNRALECPYVHLIAHPTGRLIGRREGYD
VDIDELIEGAKRTGTALELNANPNRLDLSTEFLMKAQQEGVRIAINTDAHNFSMLEHMDI
GVRFGRKGWLRKETVLNTWTVDEVEQFMKDKRH
>WP_042146249.1
INKKDVIKLLETIAVYLELKGENSFKISAFRRAAQSLERDERSLTDI--EDFTEIKGIGK
GTSTVIVEYLQLGKSKTLEELQEEVPEGLIPLLNVPGLGGKKLAKLYQELGVNDADSLKK
AIESGKVESLPGFGKKSAEKILAALNEVGKRPDRLPIAYMLPIAERIEDYLSGISSIRQF
SRAGSLRRMRETIKDLDFIISTDNSSEVREELLQIPSIKEVIAKGDTKVSVTLDYDVNVD
FRLVTENEFVTTLHHFTGSKDHNVAMRQLAKSRGEKINEYGIEVEKTNEILTFSSERDFF
NHFGLEFIPPEVREDTGEVDAFK--EPVKLVELSDILGDIHMHTTWSDGAQTLEEMVNQA
RGIGYEYIAITDHSKNLRVANGLDETRLRNQREEIMKLNEKYSDIHIFAGVEMDILSDGT
LDFTDEFLREMDYVIAAIHSSFSQTEEQIMKRLYAALENPYVSLIAHPSGRLIGRRAGYK
VNMEKLIERASQTNTALEINANPNRLDITADWARAAQEAGVKIAINTDAHSYQMLEHMKY
GVGVARKGWLQKDTVLNTWKKEKLIQYFNRNK-
>WP_046574702.1
MTNSEIVDLLELTGRLMELHDRDAFKTRTFQSAAFNLDKSTADLGNLPVEELVKLPGVGK
SVAQKIREIAETGHLTDLDELLAQTPEGVLDMFRIKGLGVKKVRTLWHELGITNLRDLQL
AGENGQIAKIKGFGTSTQEKILAALEFLQEQQGKVRMDKAAMMANLLQDELSTHF--ERV
ELSGQVRRKAQEVDVVQLLIQTSDPISAMGTLNTLPNLHQNE-VESSPFVWLTGFDVQVE
LLLYPAEQMNRQLFIHTAADPHLRQAGTGG---------IPLLQI--AYTAVADAEKAIY
QQAGLPYIVPEMREDDFAFRWASRHSNEELVTWDDLRGTLHNHSTWSDGKQSVADMAAYC
RELGLSYFGIADHSKTASYAGGLDAERVHQQQLEIDELNKGFGEFRIFKGIESDILSDGS
LDYDDATLATFDYVVASVHQTLTMTQEKATTRLLRAIENPYTTILGHPTGRLLLAREGYP
IDHRAIIDACAEHNVIIEINASPYRLDIDWHWIDYAMQQGVMLSINPDAHNLVGLLDMHY
GVAIGRKGGLTKAMTFNALTLEEMSNYLQNRRK
>WP_052321052.1
MNKKDIIKLLETIAVYMELKGDNPFKISAFRKAAAALEQDDRSLSQI--DDLLALPGIGK
GTFAVITEYIQKGQSETLEQLKKEVPEGLVPLLKLQGLGGKKIAKLYQELGVHDAQSLKE
ACEAEKVQTLAGFGKKTEEKILAALEEAGKQPERLPIGFALDVAERIDDALEQMEGIIRF
SRAGSLRRARETVKDLDYIIATDNPEQVRKQLVALDDVKDVIASGDTKVSVMLAFEISVD
FRLVTTDQFATTLHHFTGSKDHNIRMRQLAKERGERISEYGVETIETGDVKTFEDESAFY
AHFQLPLIPPEIRETGAEIDSYK--ESMQFVERKDIKGDLHMHSTWSDGAFSIREMAEAC
IAKGYEYMAITDHSQYLKVANGLTKERLRLQAKEIDKLNQEFEHFHIFKGVEMDILPDGS
LDYDDDFLADMDFVIASIHSSFSQPEEVIMERLENALNNQHVDLIAHPTGRLIGRRDGYA
LNIDQLIELAKKTGTALELNSNPSRLDLKTEHLMKANEAGVNIMINTDAHNIAMLDHMDV
GVTAARKGWTPKANVVNTFSLNEMKKFLTRDR-
>WP_058448554.1
KTNTFIADCLYKLADILEAGGHNPYRARAYRRAARTLTNLDKEVTTLLQFDMMTLPWIGK
GIASTILYIIKTGELPPIK---DKNDKVFNQLNEIHGLGKKRIAQL-EKLNIFTKKELLN
AIDAKKLHLLKWVTPQFEEHLKKEINAPKS-RKFIRLHHAYPIVEVLIKKLQQIPEIIRV
ECSGDFRRKREILDQIDILAATTNSSQIIHQFIQFNEVVDVISRNEYYISVNVWTGIKVN
LFIVEENHFGAALLYHTGSNEHFTALAERATSHQFHLTKEGVYKN--SECIASRSENEIY
QQLKLSFIAPELREAQGEIEAASHNALPKLITLDDIKGDLHSHTNETDGKERLETMVKAA
IDKGYEYLAITDHSKRLAITNGLDEKRLLKQIKEIDRLNSKLDDFRVLKSIEVDILEDGS
LDLSNEVLKELDIVVCSIHSQFKIPKEKQTERILRAMDNPYFNILGHATGRLIKSRPPYP
VDIKKIFNEAKDRNCIVELNAQPYRLDINDIYCKLAKDMGVKIAISSDAHSIRELSYMQF
GIFQARRGWIEKENVINTYHWHDLKKLIKRH--
>WP_064097988.1
MNKKQIVKWLETIATYMELKGENGFKVSAFRKAALALENDERSLSQI--DDFTKISGIGK
GTAAVIHEIMETGKSSVLEELQQEVPEGLVPLLKLPGLGGKKIAKLYQELDVVDITSLKE
VCEAGKVQALAGFGKKTEEKILAAIEEVGKRPDRLPISFMTVIAEQIEQFLSTVDGIEEY
SRAGSLRRYRETIKDLDFIISTTEPGKVRDQLVKMDRVIEIIANGDTKVSIILKYDVSVD
FRMIEPQSFPTTLHHFTGSKDHNVRMRQLAKERGEKISEYGVEDVETGEIKHFGSEEAFF
EHFNLPFIPPEVREDGAEVDYVL--EETPLVSLNDIRGDLHMHSTWSDGAHTIEEMIEAN
RAKGYKYMAITDHSQYLKVANGLTPVRLRQQKEVIKQLNEKYDDITILSGVEMDILPDGS
LDYDDELMEEMDIVIASIHSSFSQKREVIMDRLKTALENHHVDIIAHPTGRLIGRREGYD
VDVEMLIQLAKETNTALELNANPNRLDLASHYVRLAQDAGVKLVINTDAHSMDMLDHMEI
GVATARKGWIKKENVINTWSLEELKKFLTRHHT
>WP_074032728.1
MNKVEAMMLLEKIAQYMEIKGENPFKINAFRKAATALENTDLELEDI--DDLTSISGIGK
GTAAVLEEYRDTGRSEVLEALQEEIPFGLMKLLKIQGLGGKKLAKL-REVGVVDLESLIR
VLEDGTAASLPGFGAKSVEKLLAAAKNLESRPERLAYAVMRPIVEEINDVLEKEELVLRH
SVGGSFRRAEETCKDLDFIIATEEPIVLREKLLALPFINEVIAAGETKVSLVLEEMVSVD
FRMVEPGAFAATLHHFTGSKDHNVRMRQLAKAKGESISEYGVETA-DG-LWQPETEEELF
ERYGLPFIPPELREGHAEFEH----DLSKLVTLEDIKADAHMHTVWSDGKLTVDEIVVAM
KGRGYEWMAITDHGKYLTFVNGLTEERLEAQGEEIREAAKTH-EMNVLRGVEMDIRPDGT
LDYEPEFLETLDYVVASIHSKMDQSVDEIMARLENACRSPYVNVIAHPTGRLIGRRDGYP
IDEDKLIALAKETGTALELNANPNRLDLTASTLKKAKAAGVKVMINTDTHHPDMMEDMAL
GVLHARKAYLEPSDIINCFSFEDAKAFFAAKR-
>WP_077321305.1
INKKDVIRLMEKIAIYLELQGENPFKISAYRKAAQALERDNRSLDDI--HDFTKIKGIGK
GTNAVIQEYIQTGESQTLSELEKQVPNGLIPLLELPGLGGKKLAKLYQELGVTDAETLKH
ACEQGKVEELPGFGKKTVENILAALNEAGKRPARLPIAMMLPIAERLESYLKKIEEIDRF
SRAGSLRRMKETIKDLDFIIATDEPEAVRDALLSIENSKEVIAKGETKISIVIEYDINVD
FRIVKKEEFATTLHHFTGSKEHNVAMRQLAKAQGEKINEYGVENEETGEVITFMTEEEFF
NHFDLHYIPPEVRENTGETEIFK--KPYRLIELQDIKGDFHMHTTWSDGAQSLEEMVVQA
RNKSYDFIAITDHSKFLRVANGLNETRLRKQCEEIANLNEKYPDIHIFTGVEMDILPDGK
LDFSDTFLKELDFVIASIHSSFNQTEEQIMYRLEAALENPYVSLIAHPTGRLIGRRPGYQ
VNVDKLIEKAKATNTALEINANPNRLDLSYEWAKKAQAAGVTLAINTDAHNYQMLEHMKY
GVGIARKGWIKKETVMNTWSVQALKDYFNRNK-
>WP_089742760.1
VNKKDVIKLLEKIATYLELKGENPFKISAYRKAAQALERDERSLSAI--TDFTKLQGVGK
GTAAVITDYIENGESETLVQLEKEVPAGLIPLLHVQGLGGKKLAKLYQELNITDAQTLRK
ACENGQLQDLKGFGKKTEEKILDALNKVNERPERLPAAVVLPVVDKVEAYLQSIDEIIRY
SIAGSMRRFRETVKDLDFIVSTDKPEAVQKKLLEMDGIVETIAAGDTKVSVTVNYDISID
FRIITDQEFPTTLHHFTGSKDHNVLMRQLAKAQGKKISEYGVEDVETGEVQTFETEEQFF
QSFGLAYIPPELRQGKDELKLAE--NDIQVIQDEDIKGDLHMHTTWSDGAQSVEEMVERA
IEKGYDYIAITDHSKYLRVANGLNEERLRKQAKEIEQAREKYPDIHIFRGVEMDILPDGS
LDFEDEFLQELDFVIGSIHSSFSQSEKLIHQRLLTALENPYVNMIAHPTGRLIGKRDGYR
VNVKWLIDQAKRTGTILELNANPNRLDLAAEWVAIAQEHGVKIAINTDAHSYSMLEHMPI
GCGTARRGGLTTDTVVNSWPKDKLIEFLKSQKK
>WP_091059320.1
MNKTEIAAVLTEIGTLLELKGENPFKTRAYQAGARVVESLGEDLKARVAGTLQEVKGIGE
ALAQKITELSTTGRLEFFDQLKASVPAGLVEIMAIPGMGPKKVRALQEKLGVDTIAKLRA
ACAENRVAALDGFGEKTQERILAGIRNREAYNKRHLWFVAAEAAAPILAGLQKLPGVKQV
ESCGSLRRRMETVGDIDFLVATTEPAPIVEWFVTQPGIKEVTARGETKASVRLESGLQAD
LRLVPPEQFVFTLHHLTGSKDHNVQMRQRALARGFSMSEWGLFPSDQRSQVSVKTESDLF
KALGLHFVSPELREGHGEIELAEKDALPQLLEEADIRGVFHNHTTASDGHNTLEEMVAAT
QALGLDYLGIADHSKSSVQARGLTEERLAAQIGEIGKLNAAKKKCHVFTGTECDILPDGK
LDFDQGILAQLDYTVVSVHSSFRQERDVMTKRIIRAIEQPHVTMLGHLTGRLLLEREGYE
VDVDKVVDAAIANGVVIELNANPWRLDLDWRHWRKAAEKGLLTSINPDAHRTEQLAFYKI
GVGIARKGWLTKDQVVTTKPLAAMKQWLAAKR-
>WP_092503608.1
INKKDVIKLLEKVAIYLELKGENPFKISAYRKAAQALERDDRSLTDI--EDFKKIKGIGK
GTSAVIDEYIENESSETLKQLEKEVPNGLIPLLNLPGLGGKKLAKFYQELGVTDADSLKE
ACKSGKVESLEGFGKKSADKILAALEDANTRPERLPIAFMLPIAERIETYLKEIQVIHDY
SRAGSLRRMRETVKDIDFIIASESPEIVRDALLELENIKEVIAKGETKVSITLDFDVNVD
FRIVAPNEFASTLHHFTGSKDHNVAMRQLAKSNGEKINEYGVDIEETGETITFQDEKQFF
EHFGLQFIPPEVRENTGEVEAFR--EHVSLIYLEDIRGDLHMHTTWSDGAQSLEEMVNRA
REKNYEYITITDHSKFLQVANGLNETRLRKQREEINRLNEKYDDIHIFAGVEMDILPDGS
LNFDDTFLQEMDFVIGAIHSSFNQSQEKIMNRLYAALDNPYVSLIAHPTGRLIGRRTGYN
VDVDKLIQRAKETGTALEINANPNRLDLSAEWARKVQSAGVKIAISTDAHNYNMLDHMTY
GVRTARKGWIKKETVLNTWSKEKLIDFMNRTK-
>WP_100011995.1
INKKDVVKLLEKIAVYLELKGENPFKISAYRKAAQALETDDRSLTDI--DDFTKLNGIGK
GTATVIEEYIEQGESPSLKELEKEVPAGLVPLLNLPGLGGKKLAKLYKELGVTDADSLKS
AVENKQVEALSGFGKKSAEKILESLNEAGKQPERLPIAFMHPAAEKIEIFVSKIKEVENY
SRAGSLRRMRETSRDIDFIIATEKPEAVRDALLEMDDLKEVIAKGDTKVSVVLDYDIQVD
FRLVKSNEFATTLHHFTGSKDHNVAMRQLAKSRGEKINEYGIEKDENGEILTFSNEEEFF
GHFGLAYIPPEARENTGEIEEFT--TKKPLIEASDIRGDLHMHTTWSDGGQSLEEMVNQV
RSKGYEFMAITDHSKNLRVAGGLDETRLRKQREEIERLKAKYNDIHIFAGVEMDILPDGR
LDYSDDMLKEMDLVIASIHSSFTQSQDKIMHRLETALENPYVSLIAHPTGRLIGKRKGYS
VDFDKLIKRAKETDTALEINANPNRLDLSAEWARKAQDAGVTLAINTDAHSYQMLDHMHY
GIGTARRGWIEKENVLNTWPKKKLIDYLNRNK-
>WP_113671529.1
MTKSEVIKILNEIGLLLELKGENFFKSRAYYDAANKLEVIQEDIQTLVSNRLGSIKGFGK
ALTSKITELVTTGELEYYTKLKETVPKGLVSMLRISGLGPKKIMTIYKSLGVNTIEELKE
ACENNRLLDLPRFSKKTQDKILEGIKNYNEYSEKFHYPIGEVLSSELLKYIRESGIVQRC
EVAGSLRRKKEVLKDIDLLVSSDEPDKVMDLFTSHYYVKEITGKGETKSSVVLQNGMNAD
IRVVSDSQFPYALHHFTGSKEHNTALRHIAKKQGIKMNEYGLFKDD--ELIVCHNEKDIF
NVFGMEFIPPELRENYGELEAAENKELPVLVTNEDVRGVFHTHTNYSDGNATIEQLVIDC
INRGYSYLGITDHSKTAIYAGGLTEEDIKRQHEEIDLLNEKYNDFKILKGIESDILPDGS
LDYDERILQSFDFIIGSVHSAFKMEQKKMTDRIIKAISNPYMSILGHPTGRLLLSREGYK
IDIEQIIEACIENDIVIEINANPYRLDLDWRHMKNAKEKGCKFVISPDAHSPKEFDYMRY
GINVARKGWLEKSDIINTLKKDEIVKYFL----
>WP_116937314.1
MSKDQVAEVLVKIATLLELKGENPFKPRAYLNAARAIEALDEPLDKVIAERLGAIKGIGE
ALQKKIKELAATGKLAYYDDLVAATPPGLVAMLDIPGLGPKKIKALHDTLGIETVEQLEA
ACQQGKVAELKGFGEKTAINIREGIKRRRAYASRHLISDALPIADALLESLRSHPSVSRC
STAGSLRRFREVIGDIDLLASSKRPTEVLDFFTKLPEVSSVIAKGETKASVLLRDGLQSD
LRVVSDAEYPFALMYFTGSKEHNIALRQRAIAAGLRLNEYGLFRSKVALRLDCRTEEEVF
EKLGLHYVAPEMREDVGEIALAEKGPLPRLIEWTDLKGSLHNHSTWSDGHQRPEDIAKSM
RELGLAYWGVTDHSKASFQANGLDPARVRQQLKEIQQINQRLADFRLLTGAEVDILKDGQ
LDFPDDLLAELDVVVASIHQSFSQTEAETTRRLIGAAQNPYVHILGHLTGRLLLEREPYK
VDQRAVIDACAQTGTWIELNASPSRFDMDWRLWPYAKAKGVKCVINCDAHRFEHVGYLRL
GAGIARKGGLTKADVVNTLPLPALRKELQAKRL
>WP_120192576.1
MNKKEIINHLERIAVYMEIKGENTFKISAYRKAAQALENDERSINDI--EDVAKLSGIGK
GTAGLINEVKEHGDSELLQTLKKEIPEGLLPLLRLPGLGGKKIGKLYQELGITNAADLKK
ACEENQIRELAGFAAKSEEKIMKALEEMGSRPERLPIPLMLKMADSFEEKLAAVEGMHRY
ARAGSLRRLEETVKDMDYIISTDNPARVKEQIKAFSGISSVIADGDTKLSLELEYPVQVD
VRMIEDEAFATTLHHFTGSKDHNVKMRQLAKSNGERISEYGIENVESGDVQTFTDEAAFF
GYYGMQYIPPEARAGKDELDVYS--NPREDLTLPLIRGDMHMHTTWSDGAQSVEEMAEEA
RKRGYEWIAITDHSKFLRVAHGLDEDRILRQIEEIKTVNEKYTDLQIFAGIEMDIRPDGI
LDIEDTVLEQLDIVIASIHSSFSQERSVIMERFESALTSPHVDLIAHPTGRLIGRRPGYD
ADLPKLIKRAAETGTALELNANPNRLDLSAEWLKKAAEAGVALAVNTDAHNPEMMDDMEI
GTGIARKAMLRPGQVLNTLTAAELTDYLREKKE
>WP_123918306.1
IHKKDVIKLLETIAIYMELKGENPFKISAFRKAANALEQDDRSLSTI--DDFTKLPGIGK
GTAAVIQEFLETGESAALDQLKNEVPEGLVPLLKLPGLGGKKIAKLYKELGIDGVESLKK
ACLEHKIQGLAGFGAKTEEKILAAVEDMGKRPERLPLAFMLPIAADIEAYLAGCPDIIRF
SRAGSIRRMAETVKDLDFIISASEPGKVRDYLMQIPNKGEVIAGGDTKVSVELAFSVNAD
FRIVKDEEFATTLHHFTGSKDHNVRMRQLAKDQGQKISEYGVEDVKTGKVKTFKDETEFF
AHFGLPFIPPELREDGKEVENPD--RVSGLVSNDQIIADLHMHSTWSDGAFTIEEMANAC
RAKGYKYMAITDHSQYLKVANGLTPERLREQRLEINRLNETFDDFKILAGVEMDILPDGT
LDYDDRMLAEMDLVIASIHSSFSQPREKIMERLKTALTSHHVDIIAHPTGRLIGRRDGYD
VDIDMLIDLAKETNTALELNANPNRLDLSAVNVKKAQEAGVKLVINTDAHNMEMLEHMPI
GISTAIKGTVKGENVLNTWELDQLLQFLNRHHS
>WP_127037469.1
------------------------------------------------------------
--------------------MKKPIP----------------------------------
---------------------------------MLLLKEAWPLAEKIAEYLQTYDQVEQI
AVSGAVRRRVEVIDAIDIVIASKH-DRVLDFARTMPGIHKVVQQSKDCLKAELSVGIALN
LYVVQPGHFASALYFYTANVRHNEQISALAQTRELSFGPQGLLTKA-GKTLPAASEEEFC
RQLAFDYIPPELREGRGEIAQAMEGKLPALVTAADIAGGLHVHTVYSDGSDSIDQLIAAA
RLLGWSYLGISDHSQSAHYAGGLKTAAILQQRREIDLLNSKNPDVTILAGIESDIKPDGS
LDYSDDILAQFDFVIASVHSAFKQDECTMTKRIIKAMNNPYVSILGHMTGRMLLKRPGYQ
VNIPEVIAAAAQTGTMIEINANPRRLDLDWRWHSLAKEQGVLFAINPDAHSVPELSYMNA
GLNVARKGGLTAKDIVNTRQVQELKILLKRKR-
>WP_129928183.1
MNKKQLIDQLDRMALYMEIQGENPFKIAAYRRAGQALETDQRSLSGI--DDFSKIKGIGV
AIAQVIEELVATGKSARLQTLQEETPPGLLELVAIPGLGGKKIGKLYRELGVTGPIELRK
ACESGQVRALTGFGEKTERKLLKAMNDMNHRPDILPISYMADLAGQIDKVLTQVEEIGRF
SCAGSLRRAKEYMKDLDFVLETETPDQAADHVLDALPVHDVVGRGEAKMTVTLEYHTSVD
FRFASPAAYITTLNHFTGSREHNILMRHLAKERDERISEYGVKT-DTGKIRTFSSEADFY
GHFGLYEIPPEVREGTEEVERAG--QAPGLLKLSDIKGDLHMHSAWSDGSYTIQEMAEAM
RAKGYAYACLTDHSKSLRVASGLSEYRLLKQQEEVARVNALFNDFTLFSGTEMDILPDGT
LDFSDELLKQLDFVIASIHTAFSQSTDQIMKRMEAACNNPYVRLIAHPTGRLLGKRPGYA
ADVDRLIDMAAKTGTVLELNSNRRRLDLSAKWVRKAQAAGVRIAIDTDSHSKKMMDDMAL
GVSTAVRGWIRPETVINTMTKEEFTTFIKNGKT
>WP_138084984.1
MTATEAVTIFERIALLMELKEENPFKIRAYRTGAEVVENFPGPIMQLAENELAGIKGLGE
ALRDKLHEMATTGGLGFYDKLREGFSDDFFELFEVQGLGPKKIKVLHETFGISSVADLKR
VCESGEVAKLAGFGSKTVVKLLESLAFRETHAQEFRGDQVAPLAEEILGMLRLHPEITRV
SVAGSYRRGKETVHDLDFLVATREPKLVIEDFVGIPQVQSILGQGETKASVLLRNGLQCD
LRAVSNAQFPFALQYFTGSKEHNVTLRQRALDRGLSLNEYGLKPVEG--EPEVMEEGDIY
RALGLSWIEPELRENSGEIQLAEKQPLPKLVELSNLRGVFHNHTTWSDGVASLEAMAEEA
QELGLQYLGIADHSKSSFQANGLDAVRLLKQVEEIRALNATYDHFKIFAGSEVDILKDGS
LDFDDEVLSQLDYVVASVHASFTLPEAEMTKRIIKAMENPYVTMLGHVSGRLLLQRPPYA
VDIAAVIEAAAATGTIIELNASPWRLDMDWRWWKLAKEKGVKCSINPDAHSPRGLQDIFY
GIRAARKGWLTREDIINCLPLSKVDEFLRAKFL
>WP_142393264.1
MNKKEVLGALEEIAVYLEIQGENAFRVSAYRKAAQALEKDERTLEEL--GDPAQLTGIGK
GLGALIEDLRDHGSTELLDDLKKQIPEGLVPLLKLPGLGGKKVGRLYRELDIVNAEQLLE
ACEENRIQELSGFGKKSEEKIKEAVENMGKRPERLALPQVLEGAEAIGRLLDETPGTLRW
ELAGSFRRGRETVKDLDFILAVEDADSVQKHLLALDNIVEVIGSGTTKISLELSVVLPVD
FRLVEDRSFATTLHHFTGSKDHNVMMRQLAKDRGEKISEYGVEKESDGTMMYFDSEEAFY
EHFGLPWIPPEQREGHDELETSY--D--SLIRVEDIRGDLHMHTTWSDGAQSLEEMVDRC
LEKGYSMMAITDHSKYLRVANGLDEEKLKRQHEEIRRL-EKEKEIRIFTGTEMDILPDAT
LDFSDDILETVDFVIASIHSSFQQDEEQIMKRLEAACRNPHVDMIAHPTGRILGKREGYK
VNIDRLLDLAVETNTILELNANPNRLDLSADILEKARKKGVLTAINTDAHRFSMLEDMAA
GVKTARRAGLDRENVINTWTAERLEEHLNGS--
>WP_144927748.1
IHKKNVIRLLEQIAIYMELKGENSFKISAFRKAANALEVDERSLDEI--TDFTTIPNIGK
GTATVIEEFIENGTSSTLQQLQAEVPKGLVLLLQLPGLGGKKIARLYKELGIEDIKMLKD
ACEKGEVASLKGFGKKTEEKILEAIHQVGTQPERLPISYMLPIAEQLEKSLKQIQEISYF
SRAGSLRRVRETMKDLDFIIATESPAVVKEQLLALEGCKEATASGNTKISVILEYRVSVD
FRLVEPAEFATALHHFTGSKEHNVRMRQLAKDRGEKINEYGVEIIETGEILTFENEQKFF
QHFNLPYIPPELREDGKEVDVYT--EDYGLITLEDIKGDLHMHTTWSDGAHSLEQMVEAC
RRKGYQYMAITDHSEFLKVANGLTVDRLKKQNEEIRKLNEKYNDILILSGVEMDILPDGS
LNYEDDVLAELDIVIASIHSSFSQSRDKIMKRLENAMRNPHVDIIAHPTGRRLGKRDGYD
VDIDLLIEMAKNTNTALELNASPERLDLTAAYVRKAQAEGVKIVINTDAHNMNNLNFMGL
GVSTARKGWIQSSSVLNTMSKEDVIKFLKRND-
>WP_007737894.1
MQNQEIAKTFYEIADFLEIK-EVEYKPRAYRTAAENIESLSTDIEDIHDNELEEIEGIGE
SIAEKVAEYLDTGYLAYYEDLKADLPIDIEAITSVKGVGPKTAKKLYLELDVLTLEDLEH
AAENGAIAELEGFGKASQQNILDRIEWAKRSQERMLLGRAFPIARSIETRLQNSDAFDRV
DIVGSFRRRRPTVGDLDILATASAPEVAMEEFCTHDNVKEVLARGNTKSSVIVSGGLQID
LRIVDDSEYGAALIYFTGSKDHNITLRNRAIDHGWKLNEYGLFDVSDGKRIASETEPDIY
DTLNTTWIQPELREDTGEVDAAAASELPDLVERSDMKGDLHLHTKYSNGSHSVREIAVAA
DELGMEYILITDYGPHVPTPHTLDAETFDSQQTEIKEVNDDADAVTVLQGIEAEITDEG-
LEIPEDWHEACDLVVAGIHSQ----PSNPTEQVRIAFHEFPIDVFAHPTNRLINEHGSLD
LDLNVVMETASDEHIAVEINARPERLDLDWQFIKEYRET-VHYVVSTDSHMTDELDNMQL
GVSQARRGWCETDNVLNTRSLDDLMAFYGK---
>WP_010586214.1
MQNQHIAALFNEVADLLEIQGANSFRVRAYRNGARTLENLSQSVAELVAGGLETLDGIGK
DLASKIAVVLQTGQLPQLEELRQQVPAGVVEMLRIPGLGPKKVAALFHELTITSLEQLKI
ACEAGKVAELKGFGKKTEKSILEGLPHALEAGKRFLISVARASADEIVADLKQLPTVSQV
SVAGSCRRRKETCGDLDILATADDSTVVMDRLAAHPLVEKVLARGETKERVRLHTGIELD
LRVVPIESYGAAMQYFTGSKEHNIVIRKRAIERGLKVNEYGVFRG--DEYVAGKTEEDVY
AAVGLPVIPPELRENRGEIEAAEAGTLPKLIEVADIQGDLHMHTTASDGKGTIREMAEAA
RARGLKYIAITDHSKRVSMANGLDATRLRQHWDEIRKVRNEVSGIEILCGIECDILEDAT
LDLDDEVLSEADWVIAVLHYGLKQPREQIMLRLLNAIRNPNVHAIGHPTGRMLTNRQPAD
IDFTTFFKAAADHGVMLEINASPERLDLDDVHAAAAKTHGIPIIIDTDSHSTNGFSVLQY
GVDQARRAGLTKTDVANAASWPEFKKRLRSS--
>WP_012909961.1
MTNEKIADAFDLIADLLEFQGANSFRVRAYRNSARTLRDYSGSLAELAQAALKEIEGIGD
DLAAKIIAMVETGKLAMLDELRSQVPESVLALLRIPGVGPKKAAALYKELGVKSLEELKS
ACEQGKVRELKGFAAKTEQLILQGLTIAAAGNERMLWYDADKVVQALLAHMRPCQAIDKL
EVAGSYRRGKDSIGDLDLLVISRDVAGVMDHFAKFPPLQDVIARGDTKMSIRLDSNLQVD
LRVVGEESFGAALQYFTGSKEHNVKLRSLAKERGLKINEYGVYRVEAETLVAGSTEAEVY
ATVDLPCFPPESREGRWEYEAARHQPFPALVELADIVCDLHMHTTATDGNNSIDEMATAA
RARGMQYIAITDHSQRVSVARGLTPDRVLAEWKKIDAWNAANDDFVILKGIECDILEAGG
MDLPDDVLAQGDFIIGSVHFGQKQSRAEITERILFALEHPHVHMIAHPTGRLINRREPYE
VDITAVIAAAKKHKKLLEINANPQRLDLNEVLAAQAREAGVMLSINTDAHHTGGMDVMRC
GILQARRAGATKADIANTLSLAKFKKLVLKK--
>WP_014162511.1
VDNEKAAQILEEIADMLEIQGESVFKVNAYRRAAENIRSLGRDLSSMVQGSIFAVEGIGK
AIGEKITELVTKGRLEYYEKLSQEVPRSLLEILEIPDMGPKRVKAVWEKLKVTTIEELEE
AAKSGRLAELPGFGPKSVARILAGIEERKRATHRIPLVSAWILAEMVKEGLLGLPGL-RI
EVGGSFRRKKETVGDLDFLVSSHDPEAAVERFCSLPMVQKVLLRGSKKASVLFKGSIQGD
LRVIERSRWGTALQYFTGSKEHNVQMRELALKKGFSLSEYSFKAVDGGDEILCAEEEEVY
AFLGLPWILPELREGRRAVDEALKGNLPNVVNEEDLKGDPHVHTLWSDGFSSIEEMVLSA
KEKGLRWIAITDHSAALAVAGGLDTARLRSQMVEIDDVNRKQTSVRVLKGVEAEILADGT
VDVPGDLVDELDIVIGSLHLSMRQSREEITRRYLKAIRHPRVHIIAHPTGRLLGQRQGMD
ADWEVIFEEASRTGTILEINANPYRLDLPDYLAALANEKGCLFSIGSDAHRTSQMELLHF
GVSVARRAWINKDRIVNTWELDKLLDWAKSKHD
>WP_017258970.1
MENKEISKKFKLLGQLMELNGENPFKIKSINNASFKIDKLPFKLKDKAVNELENIEGIGK
STASKIVELLTAGNIAELDALIDNTPEGILEMMTIKGLGPKKVKVVWEELGIENVGELYY
ACNENRLIEAKGFGLKTQEDIKKAIEFKMANAGRFLYAKIEKTAEAYRLQFTKTDKNAKV
LISGELRRKCEIIESLSYLMVSTESISVITSLFDTEVF-EVS-CVGNQVNLKDQTGLNIA
VELCTPSDEIFKLFETTGCEEHVIRVKALLQ----------------GE-TDFTSEEELY
QTAGMQFIAPELRENSNEVEKALRNQIPDLIEYSDLRGVLHNHSTWSDGIHTVKEMALYC
RDLKLEYLGISDHSKSAGYAGGLSIERVLQQHKEIDTLNKELAPFKIFKGIESDILSNGS
LDYPEEILKKFDFVVASIHSAMKMDEEKATERLIKAIENPYTTILGHPTGRLLLSRAGYP
INYQKIIDACEENNVVIEINANPLRLDLDWRWHQYALEKGVLLAVNPDAHRNEGFMDMQY
GIYVGRKGGLSKEKCLNSFSLAEISNFFEQKKS
>WP_020709945.1
MENRAIAQLLAETADLLEIGAGDPFRIRSYRRAAEAVEQSTVPLSTIADKRLLEIPGIGK
GMVANIQSIEQHGSMPLRDELLTRYKPTMLELLKLPGMGPKTVALIFEATGVATVDDLAV
AIDEGRLADLPRVGDKLIQKLRKGIDEYRKNSGRFHLDDAETAAERLTLYLKDFPGIESV
TPAGSLRRGRDTVGDLDMLVTGPAVSGAVDYTAAYPPIAELIAKGQNKVSFRLRTGLQID
VRLLPRASFGAALQYFTGSKMHNVTVRQRALKRGYTLSEYALARLDDGTQVAAATEEDIY
RALDLDWIPPELRENCGEIEAAAARTLPRLIEEKDIRGDVHMHTVATDGKNTVREMAEAG
LAHGYEYIAITDHSKNLAMTFGLDDERALEHIRNIREVDAEMAGIRVFAGIEVDILGNGA
LDLSDEVLAQMDVVIASVHSLFSQPREEMTARILRAIENPYVRILGHPTGRKLLQRDAYE
LDLPAILKRAAKLGVAVEHNADPNRLDLCDRDLRMAKESGCRIAINTDAHHVSALEKMRY
GIRQLRRAWLTPDDVLNTRGAKDFLAALRPRP-
>WP_026410911.1
RANEEAAELLRELADLLSITGGDAFKIRAYEKAARAVEGFPDDISGLGLPGLRKIPTVGE
AIAKKLLDFNQTGTIRQVEDLRAQIPAGVRALTEIPTLGPKRAYQLYDELGISSVAELSE
AIGKERLKGVKGFGPKSVENILHGIELLSQTGDRALIDVASGLADDVVAAISGLPGVERC
QYTGSLRRWRETIGDVDVLVASDDPHPIMEAFKELPFVTEIIGSGDKKTSVRTSRGLQVD
LRVVPPESWGAALQYFTGSQAHNIRTREMAVRAGLKLSEYGLFDVESGELVVSETEDEVY
RRLGLPWIPPPLREDTGEIEAARKDELPRLVQVDDLRGDLHTHTDLTDGVASLEEMVKAA
AARGLEYYAVTDHAPDLVMQR-MTDEKMLAQRERVRELQKQYPDLVILHGTELNIGPDGS
VDWDADFLEGFDVCVASVHSHFTQSREEVTRRLITACENPHVHVIGHPTARSLGRRAPVD
ADWDEVFRAAARTGTAMEVNSFPDRLDLPADLARRALRLGVRFAIDTDAHSVADMRNIRF
SVGTAQRAWITPDDVINTWPLPRLREFLAKKG-
>WP_041065484.1
VSNSEIAAVFERIADLLEIQGDNPFRIRAYRNAARTVQGLSRSLADMVAEALEELPTIGK
DLAAKIREIVKTGSLRKLSQLESSVSPGMVNLLKVPGLGPKRLRKLRDYLNVHDLDTLEK
AARQGRLRQVPGFGAKTEKNILRELQDLQLRTRRFLWAEVEDLAEQLVAYLRRQPGVKQV
EMAGSYRRRRETVGDLDILVSASRGSGIMDAFIGFAAVERVISRGSTRSTVVLRTGLQVD
LRVVPQVSFGAAWHYFTGSKAHNIAVRVMGIQRGWKVNEYGIFDKE-GQRIAGRTEKEIY
SLMGMEWIPPELREKRGELEAAAEGRLPRLIVEEDLRGDLHCHTTRSDGQDSLEAMARAA
RDLGHDYLAITEHSQHLRVAGGLTADELLAHCDAIDALNERMKGIRLLKGLEVDILEDGS
LDMPDQVLQRLDICLGAIHSGFSLAADQQTERVIRAMDHPAFNVLAHPTARLMGRRAACA
LDMERIMDAALERGCYLELNAQPRRLDLNDVYCRMAKERGLKVALSTDAHSTGQLSYQRY
GVAQARRGWLEKKDVLNTADLKHLLRALRR---
>WP_052323820.1
MDNYAIADQFSLLAKLMDIHGDNPFKSKSYASAAFNIEKLPVQLSDTPAEKIASLKGIGD
SSAKKIVEMLETGKLQQLDDLIAKTPAGILEMMQIKGLGPKKISTIWKEMGIENMGELLY
ACGENRLLLYKGFGEKTQESVRQSINFFMHNKGHFLYAEIEEFAFQAETIFQEQFPEYRS
CLTGEIGRQLNIITKLEILTTAPKNE-VQDLLER-QEFQNIT-TEDSIITATTSGGIQIA
IQLSSEDNFIARKFSGSCSDLFLEIFKKSTGF---------------SEDKNYASEEEIF
QQSKLHFIAPNRREDPEIISVALLGPLEPVIEPGDIKGIIHSHSNWSDGLHTIEIMARAC
IEKGYEYLVISDHSRSAFYANGLSAERIAEQHLYIDELNSKLAPFRIFKSIECDILTDGS
LDYSDDILNSFDLVIASVHSNLKMTEEKAMQRLLKAISHPAVTILGHMTGRLLLSRPGYP
LDHKMIIDACAEHMVVIEINAHPRRLDLDWSWIPYAMEKGCLLSIDPDAHAVEGYDDCRY
GVISAQKGGLTKAANLSSFTRVELENYLTERRS
>WP_079234782.1
PTNDELATLLEEMADLLEADD-VEYKPTAYRRAAENVREYPEPVEELAADAVAEINRVGD
AIAAKLVEYVETGEIDELEELREELPVDMAALTSVEGVGPKTVGTLYEELGITDLDELED
AARNGEIREVEGFGPKTEQNILDGIDFARQAHQRTLLGTGRPLGEAARDFLTGIDTVEEA
ELAGSNRRWKETIGDVDVLAASDDGEAVVGAFLDWEDSAETIESGPTKASLRTGDGVRVD
LRVVDPSEFGAALQYFTGSRDHNIHLRNVAIDRDLKLNEYGCFDVSEGERVAGETEEGMY
AALDLPLIPPELRENTGEIEAASDGNLPDLIEESDIRGDLHAHTEWSDGDATVEEMAFGA
AAFGHDHLAITDHAEGPGVFGGLSPEEVREQADAVDEARDGH-DLELLHGVETNIDADGG
LSTPDDLLAELDVVVASPHAALDQDREDATERLLAAIQHPETDILGHPTGRLINERPGLS
PDFERLAGAAADADTALELNASPSRLDLPDSAVRVAVEAGATIVIDTDAHRPGAFSEVRF
GVHTARRGWAETDDVLTARDADGVRAFLDQ---
>WP_084220492.1
NRNGKLADIFHQMAGCYRYLGEQQFRAAAYENASRTLQGLKNDISTYATKSLSRLSNIGS
SIAAKIIEYLGTGKIMVFEKVRRKVPENLLALMNISGLGPATIKLLHEQFHINNQEDLIS
AIESGKLKGAKGFGEKKIENLMRSLKLFKAEQNRMLLSAALEIGTELLKMIRKINGIIMA
DLAGSLRRKKETIGDIDIVICAQKWRRIINKIKKIEQVDRILVSGDTKLSFLLTGHIQVD
IRLVQVEEHGAALMYFTGSRAHTLKLRLLAKEKGWKLNEYGLFDVKTGEKLAGETEQEIY
ERLGMQYISPELREGKDEIELASERKLPGLIR----------------------------
------------------------------------------------------------
------------------------------------------------------------
------------------------------------------------------------
-------------SVL-----------------
>WP_086914950.1
LYNADFVAAFNEIADLLEIQNANPFRVRSYRQAARNISGHEHDLATMIAEDLHAIGGIGP
DLGAKLQEIAETGTCGLLEQLRHETPVALLDMLNIPGVGPQRVRLLHEALHVESLDALRE
AAKAGRVRTVPGFGEKTETRILEAIDAQRNKSRRFLLTDAEQNLQPLLAWLKVTPGTQEA
VGAGSYRRMRDTVGDLDILITSSDAEAAMRRFALYEDIEKVTASGPTRASAVLRGGLQVD
IRVVSPERFGAALVYFTGSRAHNIAIRRIAQARGMKINEYGVYHG--ERRIAGASEESVY
QSIGLAWVPPELREDRGEVEAAQAGGLPDLVRLSDLRGDLHAHTNASDGRDSLRAMALAA
RARGLEYLAITDHSHRLAIAHGLNADRLARQIDEIDRLNAELDSIVLLKGVEVDILEDGR
LDLPDEVLSRLDIVVAAAHSHFGLTRAKQTERILRALDRPYVSILAHPTGRLLLERDPME
LDLDRIIAHAAERGCCLELNAQPRRLDLDDTACREAKKAGVLVSVASDAHSCDGLSNLRW
GVAQARRAWLTRRDVLNTRSLAQLRPLLLKRVS
>WP_090577662.1
IHNADIAAIFEEIADLLEIDSANVFRVRAYRNAARTLQELGKDVRTMVEDDLTRLPGIGD
DLAHKIREIVETGHCVMLDKLHKQLPSTITELLKIPGLGPKRVSALYHELDIHTMAQLQR
AVRDHRIQALPGFGEKTEMHIADALAIHASNTSRFKLAVAAQYAEPLAAWLRTTPRVQQV
VIAGSYRRARETVGDIDILITAISDSPVMARFCGYDEIAEVLSHGPTRSSVVLKCKLQVD
TRVVNPESYGAALHYFTGSKAHNIAIRRLGQERGLKINEYGVFKG--QARIAGETEESVY
QAVGLPFIPPELREDRGEIEAARHGYLPRLIELSDLKGDLHAHSKASDGHDTLKEMAQAA
LQRSFEYLAITEHSSRLTIARGLDSVQLTKQIDEIDRLNEQLKGITLLKGIEVDILEDGS
LDLPDWVLGKLDLVVGAVHSRFGLSRARQTERILRAMDHPHFTLLAHPSGRLIDKREPYN
VDMLRIIRKAKERGCYLELNAHPERLDLLDTYCQAAKGEGVLISINSDAHSVLDFDNLRF
GVGQARRGWLEKKNVLNTRSLQELRPLLKRTM-
>WP_093120710.1
VHNSEIATIFDNVADLLEIEEANRFRVRAYRNAANTIRDLSRSLQNMLEEDLSELPDIGE
DLAGKIEEIVRTGRLPLLDEISDEVPEAIVEATRIPGIGPKRARALFEALDLSSVDDLKE
AAEEGRIAAIEGFGEKTQARIRKEINQGVIGGERIRLDVAEDFAEPLLEWICKIEGVAKA
EIAGSYRRRKETVGDLDILVQGEDGGAIIDRFTKYDEVEEVASQGKTRSTVTLRSGLQVD
LRVIPEPSWGAALHYFTGSKSHNIAGRRCAQDRGLKLNEYGLFDG--KKRIAGTTEEEIY
DGINLPWIDPVLRENRGEIEAADKGELPVLIKPADIKGDLHAHTTASDGKNSLEEMAQAA
KEKGYEYLAITDHSKSQTQARGLSEDALHRQIDEIGALNDKLDGIRLLASCEVDILEDGS
LDFPDKLLERLDLVVASVHSKLELAEDRQTERMIRAMDNPLVSIIGHPTGRRIGERKSCA
LDMERLLQAAKDRGCVLELNANPVRLDLKDVHCRMAAEKGVDIAISTDAHSTGGLGNMRF
GIDQARRGWLATENIVNTRSWNNLSKIVRRN--
>WP_096353484.1
MENKPIARKLRLLSQLMELHEVNPFKVKSMANAAFKVDKLPFSAKNKTTEDLEKIDGIGK
STAAKITELLETGTMAELEEMLDKTPAGVVEMMGIKGIGPKKVAIIWRDLAIENLGELYY
ACNENRLVEAKGFGLKTQDEIRKVIEFNMASNGKFLYAKIEEEAKNLLDKIKAILPDSLI
EFGGEFRRCCEIINNLVIVLGDNDMDTAFNSIAESGIILQPI-VTGKQLSGELENGLKIE
LFFVEKRYFYHELFVQTGDTEHINAVLALAG----------------DVIDHPESEEVIY
KTAGLEYIPPELREGTTFIEKAKNKALPILIQLPDLKGSLHNHSTWSDGINTVEEMALYC
RDLNLEYLGMCDHSKSAFYAKGLSIEQVINQQEEIDHLNKKLNGFHIFKGIESDILYDGS
LDYPEEILKRFDFIVASVHSILKMDEEKATSRLIKAIENPYTTILGHPTGRLLLSRSGYP
INYKKVIDACADNNVVIEINANPLRLDLDWRWHQYALEKGVWLSINPDAHRKEGFLDMYY
GILAGRKGGLYKEKCLNALSLQEIASFFAKKRQ
>WP_104828252.1
MHNDEIAAVFEQLADLLEIDNANPFRVRAYRDAARMLRGMSEEAADMLKEDLSKLPTIGK
DLAEKIGELNKTGRLKALEDLKKSVPAGLADLTRVPGLGPKRVKQLYDDLNIRTPDELRK
AAQKGELQKLPGFGEKMEEKLLAYFKADRSQDDRIRLFDAEKIADRLVEHLSAVARKNDI
TVAGSFRRRKETVGDLDILVASASPEKVMDHFTDFDEISKIDSKGKTRSTVRLRSGMQVD
CRIVEKDSYGAALIYFTGSKAHNIKLRKRALARKLKVNEYGVFKG--KESVAGRTEKDVY
ASVDLPFILPELREDRGEIEAAEKGKQPSLVKIGDIRGDLHAHTKATDGKHSVREMALAA
KKRGYAYIAITDHTKHVRIAHGLTKARLEKQLDEIDRLNEELSGIRILKSAEVDILADGS
LDLPDVILEKLDLAVCAVHFDFDLTPAKQTERLIRAMDHPAFSILAHPTSRLIGERDPMR
VEMETLMDAALERGCYFEVNGQPERLDLNDVYCRMARERGLKLALSTDAHSTDQLDFMRF
SVDQARRGWVGKKDVINTRSWRELKSLLKR---
>WP_107567953.1
PTNAEIAALLDELGDLYELDGAIIHRVTAYRNAAKAVRDATTSIAARVRGTVTEIPGIGK
TLEEKLVALVETGEIPATVKLRAKFPAGLVQMTRLPGLGPKRARKLFDELGIDSLDALRT
AAESQSLRAVKGFGPKFEATVLAALDAGEAPRGRVPLHDALAIAEPVLAALREHPASERV
ELAGSARRWVDSVKDLDIIATASDPAALAQAFAELDLLESAGGIGDAGARGRTHSGLSID
LKIVAPAQFGNLLQHFTGSKQHNVALREAAVKRGLHVSEYGVTDDATGETHHCETEAEVY
ALLGLPYIEPELRENRGEL--ARDFVAPTLVTVEDLRGDLHSHTTASDGHGTIREMAQAA
LALGHEYLAVTDHSASHGFGNDVSPKELVAHMAAVRRVSDELDGITLLAGSEVNILTDGT
LDYEDDLLAQLDWVVASVHTSFAMTAQEMTDRIVRAIEHPLVDAIGHPTGRLIEQRAAYA
LDMDAIIEAAARTGTFLEINGSPRRRDLHDVHARAAVDAGVKLIISSDAHRTTTLDNKRW
GVATARRAGLGPDAIANTLPLDELLALRAGRR-
>WP_110833769.1
MENKTISRSLRLLSQLMELHNENPFKIKSVANAAFKIDKLPFAIADKSLDEIEKIDGLGK
SISAKVMELLGNGSMAELETLLNNTPPGIVEMLGIKGIGPKKITVIWKDLGIENIGELYY
ACNENRLIEAKGFGLKTQEEIKKVIEFRMAAQGKFLYAQAEAPVNKIYADLNEVSADSLL
GIAGAYRRCVEIIEEVIFIIGTDQPLEVLEKIPVFLPLQFEV-QTEDTFHALSPEGLNIQ
LLIVQKDDFYFNWFKQTGNEIHVKEVLRLAG----------------EG--PFKSELAIY
QKAGLAFVEPELREGLDEIELAKANKLPELIQYSDLRGSLHNHSTWSDGVHSLEQMALFC
KDLNLDYLGICDHSKSAFYANGLQEQRVYAQHQEIDLLNQKLAPFKIFKGIESDILNDGS
LDYSDEILKSFDFVVASVHSNLRMEEQKATSRLLKAIENPYTTILGHPTGRLLLSRKGYP
IDYKKVIDACAANKVVIEINANPLRLDLDWRWHRYALEKGVLLSINPDAHRTEGFYDMRF
GVLIGRKGGLTKEQCLNAFSLEKISNYFKDKKT
>WP_115795279.1
RRNDEIASLLEEYADILEAQG-VDYKHRTYRRAAESIRDSPADVEEVAAEAVQSIQDVGE
SISKKVVEAVETGTFEQLEEKREELPVEMAELTSVEGIGPRTVGDLYEALGVQDLDDLEN
AAREGEIREVSGFGRKTEQNILEGIEFARQSQGRELLGDARPVGEAALEFFESIPEAGRC
ELAGSLRRWKPTIGDIDVLVGSDDRQAVIDAFTDWGEADEVIEAGTDKASVRS-DGQRVD
LRVVVPAEFGSALQYFTGSKQHNIRLRNYAIERDLKINEYGVFDVSEGERIAGETEAGMY
EALGLPSIEPEMREDRGEIDAAANDDLPDLVDEGDVRGDLHLHTTWSDGEYTVERMAEAA
AEFGHDYVCVSDHATGPGMVGGLDDEELREQLAEIRDAADDL-PVTVFAGVEANIAEDGT
ISVGDDLLADLDCVVASPHSALEGD---GTDRLVAAIEHPSVDIVGHPSGRMIHQRPGLE
FDVDEVARAAADHDTALEINSSPYRLDLWGSAVKQAVEEGATIAIDTDAHSPPEYANVRY
GVHTARRGWAQADDVLNARDADGVREFLH----
>WP_119287246.1
VTNAEVAAVFDEIADLLEVEDANPFRIRAYRNAARTVSGLGRPLAELVAADLEALPGIGA
DLAGKIAEIVATGTCALLERLRGELPPGITALLRVPGLGPKRVRALHHELGIHTVDDLAA
AAWAGRIRAIPGFGPKTEQAILQAIAAPLADAGRMSIALAEPIADALVAALAAVPGVERV
VPAGSLRRRRDTVGDLDLLVTVRGRSGVMERFTTLPQVRQVLAKGRTRASVVLASGLQVD
LRVVPAAEFGAALVYFTGSKAHNIALRRLAQARGLKINEYGVFRG--EERVAGDTEASVY
AAVGLPFIAPELREDRGEIEAAQAGRLPKLVELADLRGDLHVHTTDSDGRDTLEAMAAAA
QARGFEYLAITDHSARLAVARGLDAKRLEAQIERIDRLNARLRALVLLKGIEVDVLADGR
LDLPDEILQRLDLVVGALHSRLNLPRDKQTDRVLRAMDARCFTILAHPTARLLGERGPVE
LDLPRVLRHAKQRGCFVELNAQPQRLDLDDSACRLAKDEGVLVAIDSDAHATADFDVLRH
GVGQARRGWLEAADVLNARPLAQLRPLLARTMR
>WP_121354752.1
VDNYAIADQFSLLSKLMDIHGENSFKSKSYSSAAFTIEKLSEPLAQMSEAQFSRLRGIGE
SVGKKITEFLQTGELRALQELIQQTPSGVLEMMHIKGLGPKKINIIWKEMNIDTIEELEK
ACRENRIATKKGFGEKTEQKILESISFARGSKGQFLYKQVEDFALALQNKLESKFAGEQI
MLTGEFRRQMETISKLEWITTVPVEK-LKAYLVT-DDVEVLA-SPGETLSLRAADQLELL
FHSTTPPQFARKLFQTSSSEEFLSAWQNSP------------------EKTEFESEEDIF
RQAGSNYIPPFLRERSSIIERAKLERFDNLVQTGSIKGLIHSHSNWSDGAYTIEEMAEEL
IRQGFEYMVISDHSKAAYYANGLSEQRIREQHQYIDSLNKKIAPFRIFKSIECDILGDGS
LDYDNATLSTFDLVITSIHSNLDMDEEKAMMRLMGAITNPYTTILGHMTGRLLLKRKGYP
VDHRAIIDACVKHHVVIEINASPSRLDMDWRWIDYAMEKGLLLSINPDAHALEEFPYLKY
GTLVAQKGGLTAARNLSSFSLAEFENYLADTRK
>WP_123401339.1
ADNETIAAVFDELADLHEIEGDNPFRVRAYRNAARTLRGLGREAAQLLAEDLTRLPGIGR
ELAAKIAEIVATGTCAALERARARVPHGLVELLHVPGLGPVRVRTLHRALGIDSPEALAE
AARAGRLRALPGFGERLEARILEALQARLDQARRFPLHKVEPVVARLLAYLRHTPGVARV
EPAGSFRRRRDTVGDLDVLAVAADGAAVGDRLAAWEETAEVLSRGPTRASIVHRDGIQVD
LRVVPLESFGAAWHYFTGAKAHNIAVRRMGQARGLKINEYGVFRG--GERIAGVDEASVY
AAVALPWIPPELREDRGELEAARQGALPRLVERADLRGDLHCHTTASDGRDDLEAMARAA
QARGLEYLAITEHSRRLRIARGLDERGLLRHFTAIDELNARLEGITLLKGVEVDILEDGR
LDLPDRVLERCEVVVAAVHSAFGLDAGRQTRRILRALDHPLVHVLAHPTGRLLGRRPPYA
VDLAAVIRRAARNGVWLELNANPWRLDLDDVHCRMARDEGARIALSSDAHAAAELDHLRH
GIDQARRGWLEARDVVNTRPLEALRPLLAARR-
>WP_130649851.1
PSNADVARVLGELAVLSEIDEGSPFRVRAYQNAQRSIEQQTGEVARMSASQLAGLKGIGR
STADKIREYVDTGSIRKLEELRARHPVGKQELLRVPGLGPKTIGLLDELLGVRDLPSLRA
ALDDGRIAALPGLGEKTADNLRRAIEQLSSKQTRVPLHVAKPLAERLVAALERLDAVEQA
AYAGSVRRFRETIGDLDVLVASRDPATVTEAFLGLGEIASVIGSGATKTSVLTSEGVQVD
LRVVPPESFGAALLYFTGSRAHNIRLRQRALRRGLTLNEYALARLPEGEVMAQGTEEEVY
AALGLPYIAAELREDDGEIEAAEAGTAPQLVERADLRGDLHDHTDWSDGRASLEDMVAGA
VARGHAYLGLTDHAEDLRI-NGISRDGMLRQRRLVRELEQERGDIRLLHGAELNIGVDGS
LDYDAEFLAGFDWLVASVHSHFTRPVGEQTARVLAAIRHPSVTAIGHLHGRMIGKRPGIE
LDLDRVLDAAVETGTAIEVNSNLRRLDASAEVIREGARRGVTFVISTDAHAVGELDNLRH
GVANARRGGLPRDQVANTWPLERFESWVAAVRG
>WP_134484766.1
ISNAEVAKVLRKIAFLVEMDSNKEFKNRAYLKAADQIENLPVPIEKIYKKGLLQIPMIGK
AISSKIEEFLNTGKIEYYEKLRIKYPIEIDEFLGLEGIGPKTLRTIMDRVPVKNIKDLEN
LIKEEKLRTIPGFSQKKESNLLKKIESHRKGKSRSLLGDLYPLVAQIEDYLVDQKKITKI
IVVGSFRRMKETIGDIDILVVSRYPAEVINYFTKMPNIDEVLSQGTSKAFVRLNNGTDVD
LLVVPEDSFGSASLYFTGSKEHGIVLRKIAQMHGYRLNEWGLFDNSTGQKLAGESESEIY
NRLDLEWIPPEMRENQGEIQMAKKGKIQNLISYESLKGDLQVHSSNTDGQLSVEEMAFYA
RTIGLDYIAITDHTKSLSIARGLDEHQLLDQSNEISEINDRIKTFKILTAAEVNILKDGS
LDISNNVLDKLDIVGAAIHSNFNLSEDIQTERLIKAAQNPSVDIIFHPTGRIINKREGYP
INISKLLSIALETDTILEIDAHYNRLDLKDEHIRMAIEKGVKLVIDSDAHHPLHYTFLKF
GIAQARRGWAERGDILNTLSANDLLKNLK----
>WP_136718144.1
SRNEEIATRLEAFADLLEAQD-VEYKPRAYRRAAENIRGHPGDVEALATDAVQTIEGVGD
AIASKVVEYVETGEIEELAELRAELPVDMRALTSVEGVGPKTVGTLYDELGVTNLEDLET
AARAGEIQEVKGFGPKTEQNILDNLEFARQAHERELLGEARPYGDRVREYLADVPAVERV
ELAGSIRRWRPTIGDVDVLVGSEDAEAVVEGFTEWPPADTVIEAGTSKASLRA-DGFQVD
LRVVVPEEFGAALQYFTGSKDHNVSLRNRAIERDLKMNEYGMFDVSGGERVAGETEAGMY
ETLDLPWMPPELRENRGEIDAAAEGALPDLVEEDEVRGDLHTHTEWSDGKNTVREMAEGA
AEFGHDYLAVTDHATGPGMVGGLSDAELADQIEEIRAVDAEV-EVDLFAGVEANIGADGS
VSVADDVLAELDVVVASPHAGLDGD---GTDRLVAAIEHPEVDIVGHPTGRLLNQRSGLD
IDIERVATAAAEHGVALEVNSDPRRLDLDGAAVKPAIEAGASIAIDTDAHQPGTLSYMRY
GVHTARRGWAEADDVINTRDADGLREFLGL---
>WP_142034483.1
RANDEAAAALDEYAELFALTGGDAFRVRSYQKAAKAIRGYARDISTAP---VRDVPGVGQ
AIATKVTEFMERGSFRQLDELRQQVPDGVRRLTRIPGLGPKTAVMLFEEYGVDSPPALAE
AIRSGRLDRAKGLGEKTRTNLLKGIDELAEVQGQVHIGIAMGVAEEVIDSLREH--VERI
DYAGSLRRMKDHIGDVDILAVA--DPSVMAVFRDQHYVAEVLVSGEKKTSVRTVEGLQLD
LRLVPAESWGAAMQYFTGSKEHNVELREMAVKKGWKLSEYGLFSG--DTVLAAADEAEIY
SRLGLQYVPPPLREGSGEVAAARREELPTVIEREDLRGDLHSHTDLTDGVASLSDMVARA
AELGYSYFAVTDHAPDLVMQR-MTLEKARAQRDQLRELQADHPKLRLLHGTELNIDADGG
VDWPAEILDEFDVCVASVHSHFNQDRDAMTRRFIAACENPNVNIIGHPTTRKIGKRGPVD
ADWEAVFQAAARTGTAMEIDSYPDRSDLPVDLVRLARHHGVRFSIDSDAHAVPHLDFQRF
GVGLAQRAWLTTDDVINTWPWQRLKKFLAKGG-
>WP_145422206.1
MDNAAIASVFEEMAELLEFKGENPFRIRAYQNGAKAIRELDESVADILARKLSDVPGIGK
TLVEKTQVLVDTGNLPQLEKLRGEVPEIVIVMARIPGLGAKKAAKIHAELGIESLDDLKR
ACQEGTVGKLKGFGKKTEDSILEGIAIAKQAGERIYWATGDELAHHISDHMSRCSGIEKM
QWAGSYRRGRDTIGDLDLLIVADDRIAAMDHLEAYPDRSQTIGRGDTKISIRVGKAFQVD
MRCVEADQFGAALQYFTGSQAHNIHTRKIAKEKGMKINEYGVFRTDDETKVAGETEEDVY
AAIGLPWIAPELREDRIEFKAAEQGSLPDLIELSDICGDLHMHTTATDGKGTIRDMADAA
IERGMKYIAITDHSQRVSMAMGLTPERLLAQWNSIDEIRPEYEGLVILKGIECDILEAGG
MDLPDDVLAQADWVLASVHYGQKQPRDQITDRILGAVENPHVTCIAHPTGRLLNRRPPYE
VDMDAVMKAAKEHGTLMELNANPARLDLNELHLAAAKRMGIPIVISTDAHSTDGMDVMQY
GIKQARRGGLTASDVVNTKSWEEFQSIL-----
>WP_147654550.1
MNNAEIAQMLYEFAELMDLKG-DVFKRNAYRKAAQSVEDLGRDVQDLVAGNLDSIPGVGE
SIAKKIKELVGTGRSTELEKLRQEFPAGLVQLMSVPDVGPRSVIRLRQELGVNSLQELKE
AALSHRIRGLKGFGERSEENILKGIALVEKQSGRMPLGHAYPIARDIAEHLRMRGHTHAV
SLAGSLRRMRETVGDIDILAGSDSPDKVMDLFVAHPQVASVIARGGTKASVRLADGTQVD
LRVVPRESYGAALQYFTGSKEHNVKLRRIAIQKGYKLNEYGVFRKDDDALVAGSDEDGIY
RLLGMDPMPPEMREDRGEIEAALEHRLPNLVSMEDIKGDFHVHTSMSDGRATMREVAEEA
ERRGYRYIGVTDHSQSLRIAGGLSIDYLLASVEEARQLSDEL-GFPVLRGAEVDILEDGS
LDYPDDVLAQLDYVIGSVHSRFKMDRREMTDRVLTAMSNEEMNILGHPTGRLIGKRPGYD
IDLDRVMDEAQSKGVLLELNGFPDRLDLNDLNCRRAKERGVMMCIGTDAHSLGHFDNMEL
AVGTARRAWLEPGDILNTYSIDRVRKVFTRQRT
>WP_149783611.1
SRNDEVAARLEEFADRLEATG-VEYKPTAYRRAAENVREHPTPIEDLAAEAVAEIDRVGD
AIAAKVVEYVETGEIEELEELRAELPVDIGALTAIEGVGPKTVGTLYEALGITTLDEMEA
AAEAGEIREVKGFGARTEESILENVPFARESQERTRLGDARPVADDALAYLADVEAIARV
EVCGSIRRWRDTIGDVDLLVASDEREPIVEAFVEWPAADATIEAGTGKASVRA-DGTRVD
LRVVDDAEFGAALQYFTGSRAHNVAVRNRAIDRGLKLNEYGLFDVSDGERVAGETEEGVY
DALDMAFVPPELREDAGEVAAAAADDLPDLVGLDDLHGDLHTHTDWSDGGFTIAEMVAAA
AERGYEYHAVTDHAAGPGVFGGLEEDEIAEQAAAVAEAADDA-DVEVLHGIEANIDADGA
VTTDDATLADLDVVVASPHAALDADADAATERLVRAVEHPEVDVLGHPTGRLINERQGLD
PDMERVAAAAASEGVAIEVNANPARLDADGSAVRAAVEAGATVAVNTDAHAPRELDNARY
GLHTARRGWAETADVLNAYSLAELREFLG----
>WP_004438745.1
VNKKDVIRLLESIAIYMELKGENPFKVSAFRKAAAALEADERSLTKI--KDFTSLQGIGK
STAAVIEEYIQEGKSSVLMELQEEVPKGLIPLLQIQGLGGKKIAKLYRELGIESAEDLEA
ACREGKVKELAGFGKKTEEKILAELQKSGSKPERLPVAFILPIAESIEKELKNFPEIEKF
SRAGSLRRMRETVKDLDFIIATNEPVFVKEKLLKLPNIKETIAGGDTKVSLILDYEVSVD
FRLVKPAQFATALHHFTGSKEHNVRMRQLAKERGEKISEYGVENTKTGDILTFPSEEKFY
HHFGLPLIPPEIREDGREVDEFT--TDMQFISLDDMKGDLHLHTTWSDGAHSIEEMVEAC
RRRGYQYLAITDHSRYLKVANGLTPERLRKQKEEIKKLNEKYDDITILSGVEMDILPDGT
LDYEDELLEEIDLVIASIHSSFSQPKEKIMSRLKTALLNAHVDIIAHPTGRLIGRREGYQ
VDIDMLIELAKETNTALELNANPNRLDLSAVHLKNAQEKGVMIAINTDAHNMDTLSYMEI
GVSAARKGWIQKSSVLNALEINKLLDFLHRRNE
>WP_010288215.1
MHKKNIVNVLETIATYLELKGENPFKISAFRKAAAALENDPRSIEEI--DDVTKLKGIGK
GTATVIHDLLETGVSRDLESLKQEVPAGLPPLLKIPGLGGKKIAKLYKELGVDSAESLKA
ACESGQVSELAGFGKKTVEKLLKELETFGKRSERHPVWQLEVNVREVNDVLASIEEIDRF
SVAGSFRRVTETSKDIDFIIASSKPAIVKEKLLAQLAYTEIIAAGDTKISVVLTDPANVD
FRIVTDAEYPTALHHFTGSKEHNVRMRQIAKERNEKISEYGVEQ-PDGSVLTFETEEAFF
NHFDLPFIPPTLRAGHAEFEQHE--YIPDLVTLEDIQSDLHMHTTWSDGAHTVREMGEAL
IEKGYKYAVITDHSQYLKVANGLTPERLEQQKEEILAFNHAHPDFHLLRGTEMDILPDGS
LDFKDEVMADLDFVIASIHSSFSQPQEQIMERLHNAMKNPHVDMIAHPTGRVIHQRDGYN
PDVAQLIAWAKEYGKILELNANPYRLDLCVEHLEMAAAAGVPIAINTDAHAIEQLRYMDI
GTKYAQKAWLHKDLIVNTWDFEQFMTFLNKK--
>WP_013007730.1
MRNEHIASIFDEYADYLELNNDDPFKVVAYRKAARIIRGLDFDIVEYIQGNLEKIKGVGK
AIAKKIIEIVNTGSLDSLEKLKEETPKILIEMTKIPGLGPKKAYRLHRELNINSIGELEY
ACKENRIKLLKGFGGKTQDMILKGLEYYKKHKGKKLFFEVELIANDFKQTVSKIDGVCDV
EFAGSLRRKKEIVKDIDLILLIDNVTTIRKYFAE-SGI-EVIEFGDKFIRCLF-RNINVD
LRIANAENFVTMLHHFTGSKEHNEVLRMKAKEKGFKINEYGIFRG--AEKINIKSEKEIY
ELLDLPYIIPELREGYYEFSGIDISE-EKLVNLSDIRGVFHVHTVDSDGLLKLEDLKEVA
DKFGYEYIGISDHSKSSYIANGLDEERALLQLEKIEMFNAEN-NTCFLKGIECDILADGS
LDFSDELLCKYDFVIASVHSHFYLSKSEMTRRLIKALSNKHVTMFGHPTGRLLLSREGYQ
FDEDDVYKVCRDNGVIVELNANPYRLDIDWRKIEYVHKYNLKVSINPDAHGIDGFNDLKY
GVNIARKGALHKNMIFNSYNYENVVKYLKK---
>WP_027847228.1
MNKKDLIGHLETIAVYMEIKGENPFKISAYRKAAQALEYDERSLSEI--DDAGSLKGIGK
GTAALIQEWRDNGETELMQTLTEEVPEGLIPLLKLPGLGGKKVSKLYQELDITDRDSLEQ
ACLTHEVQNLEGFGAKTEQKILEALAEEGKRPERLPIAYMLEMAQKLEASLDQVEGVQRY
ARAGSLRRVEESVKDLDYIMSVEDAENVRKQLVELPEVTKVINDGTSKVSVEIKFNVQVD
IRLVEEEDFASTLHHFTGSKDHNVQMRQLAKERNEKLSEYGIED-QHGRKTTFQNETEFY
DHFGLYFIPPEARLGRDETDKFR--QPYPYIEKKHIRGDLHMHTTWSDGSLSIREMVEEV
KKHGYEWLALTDHSKYLRIAHGLDEERIRRQIEEIRNVREEEKDIQIFAGIEMDIRPDGT
LDIEEEVLEELDVVIASIHSSFSQTEKEIMNRLEQALEHPEVNVIAHPTGRLLGRRDGYK
VDIDRLMKRAGETNTALELNANPNRLDLSADWLRKAAEHNVRIAINTDAHNPGMLEHMEV
GVSIAKKALLQPEQVINTMTAKQLKEWLKRKKQ
>WP_036939961.1
MNKHDIIHILNEIGVLLEIKGESFFKSKAYYEAARAIEFMDEDIELLVKDKLKELKGFGT
ALSQKIGELVTTGKLIYYDNLKESIPQGLIDMLKIPGLGPKKVRAVYEKLGITTIGELKY
ACIENRLTKLTGFGEKTQQKILEGIENLNKYAGKFLYPHGYRLANELLKSLRENSAVIRC
SECGSLRRKKEVIKDIDILVSCNDSSQVMDIFTKHPLVETITSKGDTKSSVILHEGISVD
LRVVTDNEYPYALHHFTGSKEHNTALRHLAKQMGIKMNEYGLFKDD--LIIDCSTEEDIF
KVFGLQYIPPELRENNGEFAAASTGTLPDLITINDIKGVFHVHTNYSDGSNNIEDLATYC
IGKGYSYIGISDHSQTAYYAGGLKVDDIKRQHEEIDKLNQKHRDFKILKGIELDILPDGS
VDYDDEVLSWFDFTIASVHSSFNMDEKDMTDRVIKAMKNKHVTILGHPTGRLLLSREPFK
IDIKEIIRTAAEEKIVLEINANPHRLDMDWRYLKSALEEGCTFVISPDAHCLEGINDIEY
GVNIARKGWLSASNVINTMDWESLR-FGK----
>WP_046790399.1
MTKKDIIVLLETIATYMELSLENPFKVSAYRKAAASIETDGRSLSEI--DDFSTMKGIGK
GVNEVIVEYVDTGRSTVLDELKESVPEGLVRMLKIPMLGPKKIAKIHKELGIASMEGLKE
ACDSKRVSTLPGFGVKTEQNISKAIDELLTRPERYPIERIISFRTAVENVLDEMEMVEKY
DVAGSGRRFKETSRDLDYIIEVTDAAAFTESFLESPFVRETVAKGEKKLSVVIEDEINVD
FRFVTSREYFTTLHHFTGSKDHNVKMRQIAKSRGEKISEYGVES--NGEIKTFGSEESFF
NHFGLPFIPPTMRESGEETDT----DISKIVSMDDMKGDLHMHTVYSDGAFSVREMVEAC
IAKGYKYMIITDHSKSLRVANGLYENRLYKQIEEIKGLRDEYPEIDIYTGTEMDILKDGT
LDYSDDMLKELDYVLAAIHSSFTQTEAEIMHRLKSACENPYVRHIAHPTGRLIGSRAGYP
VNMQELISMAKDTGTVLEVNANPRRLDLSADVIR---HSGLKLTVNTDAHHTAHLDFMEY
GVATLQKALIQKEDVINTFSREDFRNFVNKGK-
>WP_058452094.1
KTNKEVANALSRFADLLHDSDNNPYRVRAFRRAAYSISQLDEEIETLLKFDLTSIPGIGK
GIASVIMNLILSNKEPVIKE------KILSDLTDIPGIGKTRVREL-NKHNVFTKTQLIR
AIKKNQLSDIKWLNQKFIDTQLNKPKSFA-IKRFIRLYHAIPVVSDLLKHFHSIDEITWF
ESCGEYRRKKEIVSEFIFLIHAPHFTQAMNEFSHAKGVKHIINQDDESIVVLLWNSMKLT
IYNVALNAIGAALIFYTGSKKHIKLLNDEAIKMGYQLKENGLFHE--NK-IIASAEEEIY
NALNLDYIEPELREGTHEITAAKTHQLPKLIELNDIKGDLHSHTNETDGKDSLEAMVRGA
IEKGYEYFAITDHSKRLAITNGLDEKRLLQQIEKINELNASLPEILILKSIEVDILADGS
LDLSNEVLKELDIVVASVHSLFKLPEKKQTDRILKAMDNPYFNILGHATGRLIRARPAYA
VSIERILTAAKERGCFIELNSQPYRLDINDIYCQLAKTIGVKIAISSDAHSIRELDFMKL
GINQARRGWLEKKEVINTYSWNELKRLLKRY--
>WP_064196781.1
MSNSDIVETIELTAKLLELHNEDEFKIKTYTNAAYNLDKYVGELAQLDFPQLTQIQGVGK
MMAGKILEMVSTGQLRDLVELLAKTPEGVIEMFKIKGLGAKKIKVLWNELGIDNLNELQI
ACENGSIAKVKGFGGKTQDSILESLKFIQSQAGKLRMDKAAILAEIILEVIQNNF--PKV
EITGQIRRKTETVDTLTFLIAYEGNLPTF----EMEGFEQDL-KASSPFVWYLENKILIE
IRFVLESDFVAKQFIYSAHEDHLKKRNENG---------ISLLNT--ANIKQEEAEVAIY
EKFGVPYIIPEMREGLNEFEWVKKHSNDELVTWNSLKGILHNHSTYSDGQHSLEQMATYC
KELGFEYLGIADHSQSATYANGLLITKILQQHAEIEQLNKKLSPFKILKGIESDILGDGS
LDYPDEILASFDYIVASVHSNLTMNQARATERLIRAIENPYTTILGHPTGRLLLSRQGYP
IDYKEVIDCCAANGVVIEINASPYRLDLDWRWIEYALERNVMLSINPDAHEMQGYHDMNY
GVAAARKGGLTANMTFNALSLVEMEAYLANRRQ
>WP_066640331.1
MHNIEIAWIFDELADLLEFLGESFFKVRAYRRAAHNISGLDTSLRQMHEGQLDRIPGVGK
NIAGKIAEILDTGKLRQHQELLQKVPPGLLEVMRLPGIGPKKGSIICEHLGVTSLDELEE
AARARKLRKLPGMGVKTEQDILRHIRMHRHHLERVLLSTARDLAREIIEYLSVLPEVERL
EVAGSTRRWQETVGDLDLVCASTTPDLVINALIDYPRVTDTLILEENRVRVMTWWGIPVD
LEIVTPDKFELALHRATGSKEHYRRLKELALKKNWKLGVNGFTG-PG--APFPLTEEHIY
SSLGLSYIPPELREDRGEIEKALNNELPQLIELSDIKGDLHVHTNWSDGTNSLEQIIERA
KEKGYSYLAITDHSQSLKIAKGLSLERLQEQHRVIRKLDQELADFHLFTGIEVDILSKG-
LDYPDEILQDIDVVVASVHTGFRQDSNTLTNRIIAAVENEHVDIIGHLTGRLICQREPYD
IDIEKILEAAAKYNTALEINASPDRLDLNDEHARLAAQYGVKLTINTDAHDLRRMDEMVY
GVSVARRAGLKAEDVINTWKPKQLIHFLRKH--
>WP_070121759.1
VNKKDVIKTLETIAVYMELKGENSFKVSAYRKAAQALETDDRSLADI--GDPTELKGIGK
GTGEVITELMETGKSSELEDLKKEVPSGLVPLLQVQGLGGKKLAKLYKELGVIDADSLKK
AAGDGEIQKLSGFGKKSEEKILAALEEMGTRPERLPIAFMLAAAEKVEDSLRGMAGIEKW
SRAGSLRRMRETVKDMDFIIATEKPENVRNQLLELEGIEEVIASGDTKVSLVMVYDVAVD
FRLVQPAEFATALHHFTGSKDHNVRMRQLAKEKGEKISEYGVEVQETGEILTFESEEAFF
SHFGLPFIPPEIRESGEEVDAYL--EDIRLVEVGDIKGDLHMHTTWSDGAYSIEEMVEAA
RKRGYEYICITDHSQYLRVANGLTPERLRAQRKEIDRLNEKYNDILILSGTEMDILPNAE
LDFDEHMMGELDLVIASIHSSFSQDRKTIMKRLKQAVKNNHVDIIAHPTGRLIGRREGYD
VDLDMLIELAAETDTALELNANPHRLDLSAEWLRKAQDAGVKLSINTDAHQIDTFDHMKI
GAAAARKGWVKKETVINTWDIADLTAFLKRNDN
>WP_084576989.1
------------------------------------------------------------
------------------------------------------------------------
---------------------------MKKNHSQFILGDAWPVAELVVEYIKLQPGVKQA
AVAGTIRRGLEIIRDIDIVVAASSPDSLVAAMLAMQGINHVISQEVGRLTVSLINSLVCT
VYIVSPHEYSVALLYYTGSAGYVAKLAEQATRQGLTLDSAGLTNQQ-GEQVAVKDERSLY
AMLKLSYVEPEGREDETELRPAGDAAEP-LVAVSDIRGVFHVHTTYSDGVGSLADMAAAA
RQRGWQYLGIADHSRTAVYARGLRTETVMAQRREIDKLNAAYPDFAILAGIESDILPNGS
LDYPDEILASFDFVVASVHSAFRQNETDMTRRIVRAVNNRYVTMLGHPTGRILLRRKGYA
VSLPEVIRAAAHSGTIIEINASPYRLDLDWRWCRIAKEQGVVFAINPDAHAVGELEHLRY
GLASARKAGLTANDIINTCSLSEIIEILKRKRQ
>WP_089751159.1
LDNLRVAWILKDIGDLLKLKGANYFQIQSYYDVSKRIKNLDIDIRELAMDKLQDIEGIGD
GLASTINEVLDEGTCARYEELKNEIPIGLLEILDLPGIGPKKVKLFHDELGIENLEALKE
AADNRKLRKLSGVGAKTEFKILDAIKKFKGKDQKVTLDLATTVSEELINICSRFKEVEKI
EVVGGLRRKEELIDDIDLLVATNRSQPFMETVQKLPLVTEVIKKSEDRLKVGSKLGVDID
IFFVSNSNFSTTLVLATGNEGHYKQLSELAKAKNCELKEEAI-----------TSEEKVY
KALDLPYIIPEIRTGDREIELAMNDDLPTVLKIEDIKGDLHMHTKWSDGGNTTYEMAVAC
QEKGYEYLAVCDHSRSLGIAGGLSLDDLRKQMVEVDRVNEKLENFQVLKGAEVDILYNGD
LDYPIDILEELDIVVASIHSGFKQAEEQMTERILNALEHDEVNILAHPTGRLLGKRDGYA
VDIKRVISKAVETDTILEINASPERLDLSSDNLRLAKEAGAKIAINTDAHNIQQLENMSF
GVYNARKGWIEPKDVVNTYSLSELLAWIN----
>WP_091154364.1
MDNHLISRAFSLYAELLQLHGEGERLSDWLAGAAYRIRQMEKPVTDLSAAEL------AE
QFRPEIVDIIKEGRIAALEELIQLTPAGLFDMMRIKGLGGRKLHVLWQTAKIDTIEDLLS
AAKAGQLRNIPGFGAKTEANIIEAIDAMNSSAELFHYASVADLADVFVEKLQQRFDSTLV
SLCGDIRRETTTVHRIEVLAAVPLAKDRLKKLM------NVTEQNETETTGHTHDEVPVT
IHHTDRSNFYHQLFLRTGNEAHIKKVLANAA--------------------DLSSEATIY
NSANLPFIIPALREDVAEWDWARNPQ-P-LLNMDDIRGVVHNHTDWSDGVDRLENFVKAC
QRKGYEYVVISDHSQNAHYAGGLKPDKVLRQMEEIDKLNKKLSPFKVFKSIECDILVSGA
LDYDRELLSRFDLVIISVHQQLKMAEEKATARLIKAIEDPYTTILGHMTGRQLLVRTGYP
VDFEKVIDACAANGVVIELNANPYRLDMDWSHIPYALEKGVMISIDPDAHSTHEIDNIRW
GVSAARKGGLTKDMTWNALPLSDIEDWLNNRHL
>WP_095088568.1
LTKKDITKMLETIAVYMEIKGENPFKVSAYRKASQSLETDERTLQEI--EDVTSLKGIGK
GVGDVINEYIETGNQSYLDELKKEIPEGLIPLLKIPGLGSKKIAKLYKELNVKNKEDLIE
ACEQNKVSELPGFAKKTEQKLLEEAKVLGQRPERYPINTMIKAHEEINQFLDGIEDIIQY
HIAGSFRRMRETSKDLDYIISTNDEMKVQEALLKFPNIQEKIAVGKTKVSLDLLDVIGVD
FRMIKEESFYHTLQHFTGSKDHNIKIRQIAKDRNEKVSEYGIEE-SNGNIITYKSEEEIY
KHFNVPFIQPTMREDGTEFDK----DLSDIVQLDDINGDIHMHTTYSDGAFSIEEMIEAA
IKRNYQFICITDHSRNLAVANGLSIERLLEQNEKIKTLNNQYKEIDIYSGTEMDIKPDGT
LDYPDEVLKELDYVIAAIHQSFNQSEAEIMHRLKVACENQYVRHIAHPTGRIIGRREGYQ
VNMDELIKMAKETNTVLELNANPQRLDLNAEVLKQ--HPDLMITINTDAHHIDHFDFMKY
GVGTAQKGWVKKSQVINAKDRVSFKKWIQSNK-
>WP_109430604.1
MDKRGVARTLRAISSLYALGHDEEKLALQYKKAADTIRRLPVHVQLGI-DELQKQFHFEE
PIRQTIELLLTKGRKAALLALPIDVPLSLLEIMELPGFGPKLTGRLYRTLHICSLRDLEI
ALNNGKIQFARILPESQLQQLPMEIYKLRQRNRAISIPTGREVAAVTIEHLRTYPHLLRI
EMTGSLRRMCPISTTIELLASWDGDTETLAQLQSIRTTNQMIES-ETAVTLTVERTFPLT
VHLVSPESFALAWVLTTGDDAHAKFVHNR-----LNID-----PQKQ-ASLRAQHEEEVY
QLIDHPYLLPEMREQWGLHQEAR-----KLLQEGQIKGDLHMHSRDSDGADPIEAMVQRC
IEKGYTYLAITDHSQSLDIAHGLTVDRLLRQREEIAALREKYPQITILHGTEVDILADAT
LDFDDLILASLDFVVASIHTAMTQSANELTARLLYAIESPHVDIIGHPTGRMLGHRESYS
VDFDRIFAAAEHNHIALELNCNPNRLDLDPIWLRQAMESHCLFAVDSDAHSVRDLERLTY
GSAIGRKGLLTPERVINTWELSHLLQWLATS--
>WP_113804231.1
MNKKEVIKTLEIIAIYMELKGDNPFKISAYRKAAGALETDPRSMEQI--EDPAALKGIGK
GTAGVIKELLETGKAEVFEDLKEEVPKGLIPLLKLPGLGGKKIAKLYQELQVLDLASLKK
ACEENKIQELAGFGKKTEEKILQAIDEMGARPERLPLAFMLPIAGEIEQKLSAMKGIKRF
SRAGSIRRFRETIKDLDFIIATEEVEVVKEQLLALEGINKVIAKGDTKISVELSYPVSVD
FRLVKPAEFATTLHHFTGSEAHNVKMRQLAKKRNEKISEYGVEQLETGEVITFENEEAFY
NHFGLHFIPPELREGTREIESFK--EEVELITLEDIKGDVHMHSTWSDGAYTIEEMVQAV
RKKGYSYMAITDHSQYLKVANGLTPKRLKEQREEIKRLNEKYTDFTIFSGVEMDILPDGT
LDYDDELLGEMDFVIASIHSSFSQDRETIMERLTTALKNHHVDLIAHPTGRLIGKREGYD
VDLELLIEAAKETNTALELNANPNRLDLSPYWLEKAQEVGVKIMINTDAHNFEMLDDMPI
GVASARKGWIRKETVLNTKNTEEFRIFLNRHQE
>WP_127101588.1
------------------------------------------------------------
------------------------------------------------------------
-----------------------------------------------MDYLNQLPEVEWV
ESCGAFRRRQETFSEFCFLVLTKNFKRVADYVKRFHGVINIVAETDRDITLSLKTGINLQ
LIKVGLENKGSGLIYHTGSTEHVKQLEDYAKEQGFILNQKGLFKD--KIYEAGSDEHEIY
NALGLGYIEPELREARDEIKAAEKNCLPPLIELDDIKGDLHSHTNETDGKEPLERMIVAA
IEKGYEYFAITDHSKRLSITNGLNEERLLKQIDQINELNLLYPSFKILKSIEVDILEDGA
LDLSNEVLKELDLRVCSIHSKFKLPEQQQTERIIRAMDNPYFNILGHATGRLLKSRPPYP
INIEKILLAAKDRGCYLELNAQPYRLDINDHYCKLAKDIGVKVAISSDAHAIQQLNYMQL
GIYQARRGWLEKKDVLNCFSWPELQLLLKRN--
>WP_130000593.1
MNKKQIVDKLEEISLYLEITGENPFKIAAYRRAGQALEIDRRSMATI--DDVGAIRGIGK
GTKRVIEELMETGESSVLNELREKIPGSLLELLKIPGLGGKKTGKLYRELHVTDLETLQA
VCEKGRVRALPGFGEKTEEKILKALKERSRRPQELSIAYMADLAENIESVLEKVPAIGRF
SRAGSLRRAKEMMKDLDFVLETADPEKTADGILEILPVAEVVVRGESKMTVHLSYRVSVD
FRFAEPATFVTTLNHFTGSKEHNVLMRHLAKARGEKISEYGVEK-EKEPVRTFSSEPDFY
RYFGLNPVPPEVREGTDEVDLAR--RGPGLLKLSDIKGDLHMHSTWSDGSYTIEEMADAM
RAKGYAYACLTDHSKSLRVAGGLSEYRLMQQLEEVARVNARYDDFTLYSGVEMDILPDGT
LDYDDEVLRQLDFVIASIHSSFSQNRLAIMKRMEAACRNPYVRLIAHPTGRLLGRRRGYP
VDVARLIQLAKATGTALELNASRRRLDLSAKWVRQAQDAGVKIAINTDSHSIKMIDDMAL
GVQTAVRGWIRPETVLNTLPREAFDTFLRGRKP
>WP_133580609.1
MNKKDIIHVLETIALLLEIKGENGFKVSAYRKAAVALEDEERSLAEI--EDPGALKGIGK
GTAQVIDDLIQLGHSPLLEELQQSVPEGLPPLLDLPGLGGKKIAKLHQELGVHDAPSLKA
ACEQQKVSSLAGFGAKTEANILRALEERDQGPQRHSYASVRSLVKEFAEVVKAIPDVERV
EVGGSFRRVEETVKDLDFVVATSRPAMVSQALTSLSLAEEVIVAGDTKVTLRLKPSIQVD
VRLVSSDQFASTLHHFTGSKEHNVKLRQLAKERGEKISEYGIET-ATG-IVTPETEQAFY
DHFGLPMMSPELREGKKEFTHQN--ELSTLVRLEDIQGDLHMHTTWSDGAYSVKEMALAA
KEKGYSYIVITDHSKYLRVARGLTVEQIRRQREEIDRVNDEIDGIHLFKGTDMDILPDGT
LDYEDDVLKGLDFVIASIHSSFSQSSDKLMMRLETALKNEHVHMIAHPTGRLVGKREGYQ
VDVDALIHVAAETQTVLELNGNPMRFDLAPYWLEKAKRAGVQMAVSTDAHNIDMLADMAV
GVKTARKAFLTKEDLLNTTSLQAFKEWLKVH--
>WP_138122756.1
MDKKKVIKKLEEIAIYMEIKGENPFKISAFRKAARALETDDRNMEQI--EDPAELNGIGK
GTAAIIKELVETGDSETLRSLQEEVPNGLIPLLGLPGLGGKKIEKLYQELGVTDVSSLKK
ACEGNKVQQLPGFGKKTEEKILEAIKDIGKRPDRLPIAYMLPIAENIEIQLDGFKGIEKY
SRAGSLRRMKETIKDLDFIIATNEAEKVADQLLKIEPEAKVIVQGDTKVTLELAYAVSVD
FRLVKPEEFATTLHHFTGSMEHNVKMRQIAKKRGEKISEYGVEDIDTGEITTFNTEEEFY
EHFGLAFIPPELREDDGEIEAAM--EEINVVLLDDIKGDLHMHSTWSDGAFTIEEMAEAA
RKKGYSYIAMTDHSQYLKVANGLTPERLKEQRKEIDRLNKKYKDFKIFAGVEMDILPDGT
LDYEDDVLEGMDFVIASIHSSFSQNRDKIMKRLETALKNHHVDLIAHPTGRLIGKRTGYD
VDLEMLIKLAKETDTALELNANPNRLDLSAEWLKKAQEANVKLMINTDAHHMDMLEHMPI
GVAFGRRGWLKKETILNTYDSTELEAFFNRHSQ
>WP_145233210.1
MSKDDVADALDEIGVLLELQGENAFRCNAYFNGARTVRSLSADLKQLVAKTLGQVRGLGA
ALAEKITTLVTTGDLPYLAELRGQVPAGLIEMRQLQGIGSKKVKALHDALGVDTLDKLKA
ACEAGEVAKLKGFGAKTQANILEALRFREEAGKRVRIDQATGLVAALVERVRALPGVVRA
EACGSVRRRRETCGDLDILASSADAQPVIDAFAAFPEVVRVLGQGPTKASVLATSRLQAD
LRVVTDDLFPFGLHYFTGSKAHNIRMRQRALDRGWQLSEYGLGTAD--APIACKTEADIF
AALDLEYVAPELREDTGEIEAAEAKALPRLLEPGDIRGVFHNHTTYSDGSASLEEMALAA
KALGWEYFGVGDHSQSLAVARGMPPSVVRKQWAEIDAVNAKLSGVRILKGIESDILQDGS
LDYDDEMLAGFDYVVGSVHTHFTLTEAEQTERVCRALAHPALTMLGHATGRLLLRREGYK
IDLEEVLKTAARFGKMVEINANPYRLDLDWVHVKRAKALGVLLVINPDAHSPDQLALTRF
GVDVARRGWLEAKDVFNTRSLAEVQAELARRKR
>WP_151862324.1
MNKHDVSIILEEIGTLLELQGENPFKVKAYYNGARIIELLEEDLVELVKNRLHEVKGIGK
ALEEKITELIETGALEFYDKLKEEIPKELQEILKIQGIGPKKARVLYKDLGIETVEELEE
ACTQNRLVDIKGFGEKTQNKILEGIKGYNSFRNQFLISTGLSYGNFIHNKLKELPQVQRI
SLAGSIRRFKEVIKDIDIIVSCKDIDYVMDYFTSLEGVLKVTGRGKTKCSITLDMGMNVD
MRIVKDSEFPNALQHFTGSKEHNTALRHRAKQMGYKINEYGIFKGD--EIVPVKDEGDIY
NIVKLEYIPPELRENNGEIEAAELSNIPKLVELSSIRGVFHVHSHFSDGRNSIEELVKAA
IDRGFKYIGISDHSKSAIYAGGLKEQDIQRQHSEIEGLRRKYPNIEIFKGIESDILADGS
LDYRDDVLETFDYVIASIHSHFNMDSDTMTKRIIKAIKNPYTKILGHATGRLLLSRNAYD
LDLKEIIDTCSKYRVAIEINSNPHRLDLDWRMCKYAKEKGVKLVVEPDAHRVEGLDDIFY
GIGVARKGWLEAKDILNTYDVEDIKSYFSSRDV
>WP_007741558.1
NDNDAVADRFEEFADRLEATG-VEYKPQSYRRAAENVRAHPESVASLVADAVEGIEGVGD
ALAAKIVEYVETGEIEELEELRDELPVEMAALTRVEGVGPKTVGTLYEELGVEDLDDLET
AAREERIQEIDGFGAKTEENILSGIDFARQAGERSLLGDARPLGEELKAYVSESGAVADA
EIAGSLRRWRETIGDVDLLVASDEPETVIERFTDWDDRDEIIEAGSSKASIRS-EGMRVD
LRVVVPEEFGSALQYFSGSRDHNIGFRNRAIERGLKVNEYGVFDVSRGERVAGDTEEGMY
DAVGLPWIPPELREDGGELAAAADGDLPDLLAEDDIHGDLHVHSGWSDGDDTIAEMVTAA
AEFGHEYLAITDHASGPGIVAGLDDADLASQREAIESAAENA-DIEVLAGVEANIEADGG
LSVGESVLEELDVVVASPHSGLDGD---GTERIVGAIEQSHVDIIGHPTGRYLNRRTGLE
LDFERIAEAAAEHGVALEVNANPRRLDLSGGAVRTAIEAGATIAIDTDAHQPASYDLLRY
GVHTARRGWAETGDVLNARDYDGLRKFLD----
>WP_012937290.1
PTNSEIAAAFDELGDLYELDGAIIHRVVAYRNAAKVVRDASVSVAALTRGRVTELPGIGA
TLETKLVALVETGDIPQAARLRAKFPAGLLEMTRLPGLGPKRARRLYEELGVDSLQSLET
AARQQRIRDLKGFGVRAEENFLAAIARANKTGGRFVLDRALAIAEPLLELLRAHPTSHRV
ELAGSARRWADSVKDLDIIATADDPRALAEALTASDLVESIAGVGDAGARVRTHSGMGVD
LKVVAPDQFGNLLQHFSGSKEHNMALREAAVKRGLHVSEYGVLDDATGETLRCATEQEVY
AELGYAYIEPELRENRGELRAALGSGLPELIREEDVRGDLHSHTTASDGRNEIEEMAEAA
QALGYEYLAITDHSASHGFGDEVSAEQLEIQIERIHAANAAFPGIELLAGSEVNIMPDGS
LDYPDELLARLDWVIASVHSSFRIDERAMTERVVAAIEHPWVDAIGHLTGRKIEARPPYA
IDVERVIEAAARTGTMLEINAAPDRRDLNDVHARAAAQAGVRILVNSDAHRTRTLASRRY
GIATARRAWLTAEQVANTRGWAQFAPLRKRAGT
>WP_026461923.1
MENKKVIRAFRLATSLMELHDENPFKIRSYTNAVAVLERFETPLAGLSAAQLERMDGIGK
TLAAKIVELTETGSFAELDQFITATPPGVIEMLSIKGIGPKKIRAIWKDLGVETSEALLE
ACEKNELAALKGFGAKTQETIKNALLYNQESKGKALYAEVETLAYNLRDYLQEKLETALV
EVAGEVRRRLEIIQTLSLVVASESPVQVQEVLNKVPELEQDG-VASGPFMWETTSGLAVS
VKMVPPARFFNELLLLTGSEEHLTNTYNET---------DCLLQL--TRKELFVSEVAIY
ERAGLAYVQPEMREGRHELLLAKENALPQLLSDDDLRGILHNHSTYSDGAHTLEQMAVYC
RDKGYDYLGICDHSKAAFYANGLQEFRVKEQQKEIDKLNEQLAPFKIFKGIESDILADGS
LDYSNDILATFDFIVASVHSNLKMDLSKATNRLITAIENPYTTILGHPTGRLLLRREGYP
IDHKAIIDACAENGVIIEINANPWRLDLDWRWVEYALSKGVMLSINPDAHSMEGYHDMRY
GVLMGRKGGLAREMTFNAFSVEEVAAHFAKRKA
>WP_048932063.1
VGNQAIAAVFNEIADLLEVEEANPFRVRAYRNAARVVEGMTEGVDVMLAADLTELPGIGT
DLAAKMREIVETGTCAMLVRVRGEVPQSMVQLLQLPGLGPKRARMLQHELGITTLDELAR
AAATHQIRELPGFGAQSELRLLEATNARLERHRRYGLVVAKPCAEALMRYLQASGTVEQL
VIAGSYRRGLDTDGDLDLLATARHPTRVIEYFVQYQEVASRISAGTTRASVVLKNGMQID
LRVVKPDAFGAALVYFTGSKPHNIALRKIAQAQGLKINEYGVFRD--SERIAGQTEASVY
RAIGLPWICPELREDQGEIEAARKGRLPSLLEEHDIKGDLHVHTTASDGTASLEAMAEQA
RQRGLQYLAITDHSPRIAVTHGLTAERLAAQADAIDRFNAEHKGPVLLKGVEVDILEDGA
LDLPDAVLGRLDLVVGAVHSHFNLPMEKQTSRILHAIDHPHFSILAHPLGRLIGERNACN
VDLKRVLKAIAARGCYVEANAQPARLDLSDYGCRLAKTEGVLVSIASDAHSPADFANLSL
GVTQARRGWLEQADVLNTRPLESLLPLLKRTM-
>WP_079468317.1
------------------------------------------------------------
-----------------MKNMVKKIPEALSELLEIKGISTTNVMAIHEQLGINNINECNT
AVASGQLANIKGLTAGKVENIRRALKLAKD--TRVQLWDALLAAEEILRAVKQFPEVEKA
ALTGSLRRKKDTIGDIDMVLQVKAPKHLIYKISRLPSVTRIIAAGRERVSILLQNHMQVD
IRLADQKNYAAALLYYTGPVWHNKWLENQAREKGFLFSPNGLSDLQTGKLIAVDTEEDIY
GQLQMTCPDPELREDETNITTAAKHSLFSLVTFGQIKGDMQIHSNWSDGEESFERIAHYV
LHVHYQYIVVTDHASDEKTIGSLQPENFAGQSAEIDRVNQYLGFNFIKKGIETDILEDGR
LSLTDEQLKQFDWVIASIHSGFS---HDNTDRIIKACENPYVHCIGHPSGRLIGARKPSP
VNWNLIFERAAATGTAMEINARPNRLDLNDELVKTAIKNNVKLVIDTDAHTLPHFDFMQL
GVWVARRAACGKHDILNTGSWEEIEKFKKNKVQ
>WP_086948296.1
MDNKAIAKAFKFCGQLMELYNENTFRSKNMATASYKIEKLSFPAAESTVEELSASPGIGK
STAEKIIKLVQTGAFDDLDSYLSKTPKGILEMLSIKGLGPKKVQVLWRDLEIETVGELLY
ACNENRLVQAKGFGLKTQEEIRKAIEFSNANQGLFLYAKVEAQAEAFRRHLQTSIPDAQF
EFTGEFRRKCEIVSVIELLSSAPLEH-VASLLTAIDAVYPLEKNDNDTIIVSGEQGPKYE
IKHSPSDRFVLDLFLTTASPAHLEKLHQLN-----------------KEILPLTTEQEIY
NSLGLQFIPPELREGLQEIDWSLEKRIPSLISFADLKGSLHNHSTYSDGVHSLEQMALYC
RNLGLEYFGICDHSKTAVYAQGLQVERVQQQWDEITQLNLQLAPFKIFKGIESDILNDGS
LDYDDAILSQFDFVVASIHSNIRMDEQKATERLITAIENPYTTILGHPTARLLLSRAGYP
IDYKKVIDACAANQVVIEINANPLRLDLDWRWHQYAIQKGVLLSINPDAHRTEGLLDMKY
GIHVARKGGVSSENCLNTFSLPRIESFFNNRKA
>WP_089766134.1
------------------------MKSH--------------------------------
--------------------MNNTIPDSLADLLDIRGITTSKLNTVCRELEVGNLRQLST
AAAMEQLENVPALSPEDRKNIKRYLKVDKDADQRILLWDALLQGREILRALRTLPEVEKA
SLAGSLRRGKDTIGDVDIVVQVKGRKKLLYKIERMPFSERIITAGRNRICVVLHNQLLAF
IYLADEQHFGAALWYYTGSKSYNALIEHMAADKGYRIDPLGLYDRKTNKYLATKTEEDIF
NYLEMDFIPPELREEQYVIDKAIAHKLPPLVTFDQLKGDMQLHSDWSDGEGSIEHMARYI
FNVHYQYIVITDHASANRTGHVLEPGSIYLQAAEINRVNDILGFDYVKKGVEVDILENGE
LSLPDELLQGFDWVIASVHSQFA---RDNTSRLLKACENPYVHCIGHPSGRIIGSRNPYP
VNWDLVFDLAAATSTAMEINARPNRLDLNDSLIRKAITAGVKLVINTDAHNLTQLDFIQL
GVWMARKGGCSNTDILNTLNWKEIEKFKNRKLS
>WP_090598821.1
MKNLELSRIFEQIARILKIKGENTFKIRAYEKITLVLENLPIDIETIYHGGLKDIPGVGS
AIAKKIEEFLTTGKLEYYEKLKETIPDGVVELIDILEVGPKTAKLLYEQLGVDNIEKLEK
AVRQHQVKDLPGMGEKSETNILRGIELYKRRKERVLLGTALPLAEEIVENLRQLKETNKI
NFAGSLRRKKETIGDIDILVTSQKPEKIMKTFTSLPQVREILAEGPTKSSVITKEDIHVD
VRVVEPISFGAALQYFTGSKAHNVKLRELAVKRGLKINEYGVFDSETGQRITGEKEGEVY
KILDLAFIPPELREYRGEIEAAQENKLPELIKYSQIRGDLHLHTKWSDGAHTIKQMAEAA
KKMGYKYIAIADHSQSLKFARGLSEERLKEQIELIKKLNQELKDFTILSGIEVDIKSDGS
LDFSDEILSKLDVVIAAIHSGFKQESKIITGRIIKAMQNKLVNIIAHPTGRLIGYRESYQ
VDINKMMDIAAETRTILEINACPERLDLNDVYCRMAKEKGVQLAIETDAHSINGLEFMNL
GVDVARRGWLEEKDIINTLSLDKLLKRLKNK--
>WP_091513264.1
VHNSEIADSFEKLADLLEIEGANPFRVRAYRNAARTVRGYPRSMADLLSEDLTELPDIGD
DLAEKIQVLVKTGELPLLQEVEQRTPEALSELMKIQGLGARKVKSLHDALEINSIEDLEQ
AAAAGRIRDVSGFGEKSEEKILRRLEKYSGEEKRTRLIDAEEVARPLVEYLKEAEGLKDI
VVAGSYRRRKETVGDLDILITAKKGSPVMDHFTAYEDVEEVVSRGETRSTVYLRSGMQVD
LRVVPQVSFGAAQVYFTGSKAHNIAVRKLGIKRGYKINEYGVFEG--DKRVSGKTEKAVY
EKVGLCWIPPELRENHGEVEAAKKGKLPQLVTLEDIRGNLHAHTTASDGHNTLEEMARAA
RELGYEYLAITDHSRHLTVANGLDEKRLLKQIQEIDKLNEKLDGIVLLKSSEVDILEDGT
LDLPNSVLKELDFTVCAIHHKFDLSRKKQTERVLRAMDNHYFNILAHPSGRLINERDPYE
TDLERILQAVKERSCIVELNAQPKRLDLTDEGCRMAKDLEIKVSIATDAHSTTDLQHMRG
GVYQARRGWLEPEDVVNCLPLDKLKALFNR---
>WP_093134119.1
TSNNDVAAVFDEIADLLELLGASIFRVRAYRNAARGLAGPGRSVSDMVAEDLQVLPGIGN
DLAHRIEEIVHSGGCALLEQLRAQVPPGIVALLRMPGIGPQRARMLQKGLGIRTLADLRC
AASGGRLVSIRGIGLKTQQRIQDALAAQPQAERRFALPMALQMAAARLATLLKEPGVSKA
LSAGSLRRRRDTVGDLDLVVAATPANTVTHRFAQAEDVASVIAKGPTRASIMLTNGLQID
LRVVAPASFGAALLYFTGSKAHNIALRRRAQDAGLKLNEYGLFRA--RRSIAGKTEASVY
KALGLPFIEPELREDRGEIEAGLAHQLPSLVTLDDLRGDLHARTKGSDGRDMLDAMTAAA
RARGWQYMAATEPSPWIAPGHGVDAGALARQIDRIDEFNASVDGFTVLKGVDVEILEDGR
LQLPLELLRRLDFVVGSIRQGFDLSLPRQTDRLLRAMDHPCFSILAHPTGRVIGVRAACA
IDMQRVIRQARQRGCFMELDADPMRLDLDDVACRMARAEGVRVSIASNALSALDFDNLSF
GIGQARRGWLEPRDVLNACSLEALRPLLATTMG
>WP_096366699.1
SDNEQIAEIFDEIADLLEIEGDNPFRIRAYRTAARNLRALNKDVRRMREEDLTDFPGIGK
DLAAKIEEILDTGRCRALEKLRRKVPPDLGELLRLPGIGPKRVHALYHELDIQNLEQLQR
AARDGEIRELSGFGPKTEARLLEAVEKHRDSERRFKLAEAARYAEPLQAWLEGGKNIEQV
VIAGSYRRAKETVGDLDILVIARDGRQAIQHFTHYEDVDTVVSSGSTRATVILSNGLQVD
LRVVPKVSYGAALHYFTGSKAHNIAVRRIAQKKGWKINEYGLYEG--DKRIAGETEASLF
KQLGLAYIEPELRENRGEIEAAREDKLPKLIKLTDLRGDLHCHTRASDGQGSLRAMAEAA
RDRGLDYLAITEHSKHLAVAHGLDSDRLLKQVDAIAELNDILDGITLLSGIEVDILEDGS
LDLPDEVLDRLDLVIGAVHSQFNLSRKQQTERILRAMDSPHFTLLAHPSGRLIDKREPYA
VDMERIIHQAAQRGCYLELNANPDRLDLLDSHCRLAKEEGVLVSINSDAHSPAAFEHLRF
GIGQARRGWLEKDDVLNTRSLTALRKLLKQTRQ
>WP_099556738.1
VHNADIAALFQRMADLLDIEGANPFRVRAYRRAAATIGELPESVASLIEEPLETLPAIGD
DLAEKIVEIVRTGRLKALEEVEARTPSTLAALTAIPGLGPKRVHALHQELGIRTLADLEA
AAKAGRLRDLPKFGAAIEAKILDDIAKHRTTEKRFSIALAEEFARDLTRYLSAAPGATRV
VVAGSYRRRRETVGDLDLLVICDDGPALTDYFVRYDEIAEVVSKGPTRSTVILTSGIQVD
LRVVPEESYGTALHYFTGSKAHSIAIRTILQDKGLKLNEYGVFKG--KERVGGESEEDVF
RAAGLGYIEPELREDRGEIEASKAGMLPKLITLADIRGDLHAHTDASDGRSSLEEMAEAA
RALGYDYLAVSDHSQHVIVANGLDPERLARQLDEIDRLNDRFDGFRLLKSCEVDILADGT
LDLPDSILKRLDYTVCAVHFGFDFDSDRQTERILKAMDNRYFNILAHPTGRLIGQRPGYG
LDLDRIIEGARVRGCFLEINAHPMRLDLDDIRCRQAKEAGVRLAISTDAHSTVGLGAMRY
GVDQARRGWIEAGDVLNTRPWKELKALFDR---
>WP_105037939.1
MTNKQIADQFELLSKLMDLHGENSFKTKTYAVSAYNIDKLGVELSTLDEAELFNMKGIGE
STGKKILELIHTGRMTVLEEIIANTPPGILDIMAIKGLGPKKISVIWKELGIESVGELEY
ACNENRLVALKGFGAKTQESILQSISYLKQNEGFFLWSDAVAVGEGIVAALRTNFPNNLF
SVSGAARRQVEVLDAVDIITDLDKTI-LRKQFAE-SEDVLVE-VADDVLHITVTMRPKLA
FRFVTKETFYSKLFTTTGSEAFIDGFIDGFNA-----------KY--KVPENVASEEEIF
SMNGLQFIPPPMREEAGVLNKAAANALPTLITKADIRSIIHSHSNYSDGQNTIEEMAKAA
IKDGFEYLVLSDHSQAAFYANGLTPERIAQQHAEIDAINAKLAPFKIFKSIEADILNDGS
LDYSSSVLNTFDLVIASVHSNLKMNEEKAMTRVLKAIANPFTTILGHPTGRLLLSRKGYP
LDHKVIIDACAEYNVVLEVNAHPRRLDLDWRWIEYAIEKGVLLSIDPDAHSINGYKDVYY
GAMIGQKGGLTAKHNLSSFTLPQFEEFLVNVRK
>WP_110998228.1
MTNYDIADHFSLLSKLMDIHGENSFKTKSYSVAAFNIEKLPVELVTLDDAGIFAQKGIGE
TIGKKIRELLNDGKMSLLQQYLESTPAGIVSMLDIKGLGPKKISVIWKELSVESIGELEY
ACNENRLVTLKGFGAKTQENILKTIAFIRANEGFHLWAEIEEIAKGILQQLIQKFPEYQF
SLTGDFRRQMPVISNIDFLTSSNENI-IREFFSS-VNEASFE-NAQKCLIVSIQGQPKLR
FHFTSEEIYFNDLFLTTGSPAFIESFIAKY-----------------PLPPNAASEEAIF
SAHNLQFIPAPLRETERIIEKAASNAIPELITAGDIKGIIHSHSTWSDGMNSIEEMAKTA
MKAGFEYLVLSDHSQAAFYANGLTPDRIAAQHAEIDALNEKIKPFKIFKSIEADILYDGS
LDYSNDVLATFDLVIASVHSILKMTEEKAMERLIKAIENPYTTILGHPTGRLLLSREGYP
VDHKKLIDACVANNVVMEINAHPRRLDLDWRWIDYAMERGALLSIDPDAHTVNGFRDVYY
GAMAAQKGGLTATRNLSSFSLSEFEAFLAKRNA
>WP_119341145.1
MKNAEIARIFQEMAEMLAFLGENPFRVRAYAQAARTLADLEAPIEAVAAEALEALPAIGP
DLAAKIQEYLHTGAIQAHARLAQQVPQGILEVLRVPGVGPKTAKLLWDRLGVNSLETLQA
ALASGRVRGLPGFGEKKRRHLLENLALAETAAQRRPLGAVLGQARALLEQVRAQPGVVQA
EVCGSLRRYRETVGDLDFLIATEKPAEVLAALVRLPGIADVEAVGENRATVFLQGGLQVD
FKTVPPAAWGSGLQYLTGSKAHSIKLRTLAQKQGLKLNEYGVWR--GKARLAGEDEEGVY
RALGLPWIPPPLREDSGEIEAAQGGRLPRLVTLQEIRGDLQVHSRWSDGKASLLELAQAA
AKLGYEYLAVTDHSQSLKVAHGVPLDKVQARLKEIRQVNEQTGKPYLLAGAEVEVLADGS
LDYPEKVLRGLEVVLVAVHSHFHLSRAQQTKRILRALEHPAVHILAHPTARMLGVRKELE
ADWEKIFRRAQALGKALEIDGYYDRMDLPDTLARQAGGMGLLFSLSTDAHQLDHLRFMEL
AVGTAQRAWLGPQQILNTRSLAALLDWLRAVRG
>WP_130840899.1
MRNQELARLMEEIGLMSEFLGDNPFRVRAYGQAARTLYDLDAPIEEIAKEALLALPGIGP
DLAEKVLEYLNTGRIRKHQELAARVPRGVLAVMEVPGVGPKTARQLYDELGIDSLEKLRE
ALDRGELLRLKGFGQKKAERIREGLALVQVAGKRRPLGAVLSLARNLLAAIRDLPGVGRA
ALCGSARRYKDTVGDLDYLVASERSEEVVRAFVKLPQVKEVYAQGKERATVFLKSGLQVD
LRVVPPESWGSGLQYLTGSKEHSIRLRGLAQEKGLKLSEYGVFR--GEKRLAGETEEGVY
EALGLPFIPPPLREDHGEIEAALEGGLPRLLELSEVKGDLQVHSTYSDGQNSLEELWQAA
GALGYQYLGVTDHSPAVRVAGGPSPEEALKRIAAIRRFNEAHGPPYLLAGAEVDIRPDGS
LDYPDWVLRELDLVLVSIHSQFKLSKAEQTRRILKALENPFVHVLAHPTARLLGRRPPIE
ADWEAVFQKAKEKGVAVEIDGYYDRMDLPDDLARLAYGMGLWISLSTDAHQVDHLRLMEL
AVGAAQRAWIGPERVLNLLPYEDLLAWLRARRG
>WP_134492138.1
VQNAEIAALFDQAAELLEIKGDNPFRSRAYRRAARLIEGLPKSVTSLLKEDLSELPGIGK
DLAGKIAAIVTTGKFDLLESLKDELPGDLGEIAALPGLGPKRVKLLYDKLGVRSIEDLYR
AAKAGRLRELRGFGPKSEAKLLAALAKP-PSQKRFKLAMAEAEAEALVSFLRPGLDKARV
VVAGSYRRRRDTVGDLDILVAAHRNAAAGDRLSKYENVANVLAHGPTRTTVVLRSGLQVD
LRVVPEQSYGAALMYFTGSKAHNIALRALANERGWKLNEYGLFDG--ERQIAGATEEDVY
GKLDLAFVPPELREDRGEVVLAKKKRLPKLVSLSDIRGDLHVHSEWSDGTVSIADMAAAA
RERGYAYMAITDHSQRVTIAHGLDPARLSRQIDEVDRLNDELEGFVVLKGVEVDILADGR
LDLPNKILSRLDVVVAAVHYKFDLFRQAQTERIIRAMDNRNMSILAHPTARLIGEREPYD
VDMERVIAAAHERGCHLEVNAEPERLDLTDVHAQAAKSMGVKVAISTDAHTTAALGYMRF
GVDQARRGWLESGDVINTRPLGELKKLLKH---
>WP_138708478.1
RTNDDVAAVLEEYADLLAITGHEDFKIRVYQKAARSIGAYPDDIAGYDAGALRQIPNVGE
SIAAKVAEYLSSGTMTKLEELRGRVPAGVRALTHIPTLGPKRAMELHRHLGVDSPERLEA
AIQAGALHGLPGFGPKTEENLLHGIALMRDAGERVHLGVAMPLAEDVVAALQAVHGCRRC
DYAGSLRRMKDTIGDIDVLATSNRPRVLMDAFAGLPQVSEVIVRGDKKTSVRTVQGLQVD
LRVVPPDAWGAAMQYFTGAKAHNIRTREIALHHKLKLSEYGVFDAVTEEKIVSKTEEEVY
RRLGLPWIPPTLREDTGEIEAALAGELPELVTEADVRGDLHTHTDLTDGHAPLEDMVAAA
AERGYAYYAVTDHGPDLYMQQ-MTLDKATAQRERLRRLDGT-AGLRLLHGIELNIDPDGE
VDWPPDVLADFDLCVASVHSHFDLPRAKTTRRLVRAARNPRVNIIGHPSARLIGRRPPID
ADWDQVFQACARSGTALEINAFPDRLDLAAELIRRARSYGVRFAVDSDAHAIGHLANIRY
GIGTAQRGWLTAEDVINTWPLDRLTAFLRKNR-
>WP_146588296.1
MTNRDIAAVFDQVADLLEFQNANPFRVRAYRNGARKLKDLADPLSRLVAADLTAIDGIGK
DLAEKIATLVQTGSLPMLTELEQQVPASVLPMMRVPGLGPKKAAALYNDLKITSLDMLRA
ACEEGRVRELKGFGKKTEETILAGIALAERATDRIYWSAADEIVQELLAHLRPVKAIKQL
EAAGSYRRGKETVGDIDLLADATDVDAVMDRLGEFPAVAEVIARGDTKMSVRLDSQLQVD
LRVVPSESFGAALQYFTGSKEHNVEVRGRAKQQGLRVNEWGVFRTTDQERVAGATEDEVY
AALGLPTFPPELREARGEFDLAEEGELPRLVEVGDLRGDLHMHTTATDGKATLREMIDAA
RDRGHEYIAITDHSKRVSMAGGLDADRLRAQWAEIDALRPDYDDIVVLKGIECDILESGE
MDLPDEVLAEADWVIASLHYGQKQPREKIMQRLLFAVEHPSVSIIAHPTGRLINRRESYD
LDVDQLIAAARQHGKLLELNANPARLDLDDSHCALAKRAGVPIVVSSDAHHTGGLDVLPY
GVKQARRAGLTAADVANTLPWKQLKPLLATPAS
>WP_014797205.1
MTNKQLAQAFKLTGSLLELHNENSFKVRSYTGTATRLENLNEVAAELTQKQLVDL-GFSK
NMSEKIFSLLENGSFKELDELTAQTPTGVFEMLNIKGMGAKKVRVIWTELEIETIKDLYQ
AAKDGSLEKIKGFGKKTAENIANQIEFLEKQEGKQRINIAFQYSDYILQNLAKQDFIEKI
SEAGQVKRHEPIIDTISFVLLLKEENSVSQFLNNLDGISQD-KKNSSPFLWFDEIDLKVE
IYLTEKDNFYGKVLRESSSLSHLNYSSNNPNHL-----ETSLLS---ASYQKANSEEEIY
QKIGSKFIPYPQRNGLHEWKWITENNENDLLQLQDLKGTIHNHSTYSDGQNSIEQMALAA
QALGHSYLVISDHSQSAFYANGLNKERVEQQWQEIEELNQKLAPFRIFKGIESDILNDGS
LDYDENTLKGFEVVIASVHSVLGMSEEKATERLLKAIQNPYTKILGHPTGRLLLRREGYP
IDHKKIIDACAEYNVAIEINANPHRLDLDWKWIDYAMQKNVWLCISPDAHSTEGLKDTNW
GVKVAQKGGLLKKKTLNTLSVEEFESWIVSK--
>WP_019584946.1
VTRKALSGVLKTTADLLDLLGQEAFRANAYRGAARSLEALDTDVGLLVESGFAGVSKVGK
SIAAELAVYARTGTFEPLEDAASQVPPGVLGLFRVRGLGPKKIRALWDA-GIDSLETLRE
GARDGRVAALKGFGPRSAGTILEAVEFALSAQERQFLSTGLDVSEGLAAWLDG----LEP
RVAGDARRGLETVRAARVTVTGTA-EDVTARLAGREDLNPV----DPKPLLRV-DGVPVE
IAYAPAEVRGALDLMMGGSTVYREELREAAKTQGFDLGGRGLKRD--GTLLPTPTEEDVT
RALSLPLRPAEYREPEHDEVWET---LPDLVTVADLRGMLHTHSVWSDGAATLPEMVEET
MRLGHAYLGTGDHSRAAHYANGLSIERLRAYIREIRELQR--AGLPILAGAEVDILEDGS
LDYPDEELLGLDYVVTSVHSLFTLDRERQTERLVRAASHPLVTILGHPTGRLLLRRPSYA
LDLDAVLDTCERSGTVVEINANAYRLDLDWRDALRW-RERLTFAINTDAHVPSGLSDTRY
GVAIARKAGLTPERVVNTLGQEDFLAFVRRQRE
>WP_027876161.1
MNRKDLAGMLEYAADLMEVLGEGEFRAKAYRNAARNLEQQETDLAELAARGFKGVPGIGP
ALAPMLTEIVQTEEFPYLAELEGRIPPGVLELFRVQGLGPKRIRALWDN-GVGSLEELVI
FAEQGKIRTLPGFGAKSEASLLEAARYALSNMRRVMLPVGLEAARLLLADLEH--AGLKA
ELAGSVRRGLETVGNVDLVAVGTP-AQVRAALGRFEEA-------QGEVLLL--EGLPLR
VFCTDAASFGSVLVQATGSREWLEALGAVP--------------------PSLPSEEQVF
EALKLPFVPAYWREKEHI----GL-PVPQTTLQPPLRGLIHVHSTYSDGSATLRQMAEAA
LGQGLEYMVICDHSQTASYAGGLRPADVRRQWAEIEALNAELAPFRILRGIESDILPDGS
LDYPDEILAQFEVVVGSLHAGLNLGKSEQTQRLLRALDNPYLSILGHPSGRLLLRRKGAE
ADWEAVLERAQQNHKVVEFNCSPYRLDLDWRWMLAWRDR-LNFSLGPDAHSLEGLADIQY
GLLFALKAGLRPEQVVNTWPAERLIGLKKMA--
>WP_033828246.1
DSKKEVIRLLETIAIYMELKGENPFKIQAFRKAANALELDERLLIEI--DNFQAIPGIGK
GTAAVIDEYIETGQSEVLKQLQEEVPKGLIPLLQIPGLGGKTIAKLYNELDVENVNDLKR
VCEEGKVRELKGFGPKKEEKILKSIEELGMRPERLPLASVLPIVTWIEEQLAGMNSIEKF
SRAGSIRRTKETVKDIDFIIATTEPHLVKEQLLKMPNIKELTNQGDTKVSCVFSFDISAD
FRIVTRDQFATTLHHFTGSKEHNIRMRQLAKERHEKISEYGIEQIETGEVLTFSTETDFY
HHFQLPFISPELRDDGSEIERID--ELNNLVTLTDIRGDLHMHTTWSDGAHSLEEMVEAC
RLRGYEYMAITDHSQFLKVANGLTEDRLRRQMDRIHQLNEKYSDFTIFTGIEMDILPDAT
LDFHDDLLKEVDFVIASIHSAFGQSKEMIMKRLRTACENPYVNIIAHPTGRKIGKREGYS
VQIDELIQLAKDTNTILELNASPRRLDLRKEHLVKAQEAGVKIMINTDSHHRDTLSNMEI
GVNYARSAWLKKDTVMNTKSLKELQLILNKTS-
>WP_037993466.1
LNNKQIAGTLHALADYMEIKGENVFKVNAFRRAARTIENSRFQIAEAL-DRLPELPGIGK
GTAEVIREIVATGTSRYLEELKAELPPELPLLLKLPGLGPKSIHTLYHKLSVTNLDELKQ
AAEKKQIQTLAGFGSKKEKKILEAIEQFQKRPERFLLHEAMAVAAVIQQRLQAIPGVEKV
ELAGSIRRFKETIKDIDFVLATNQPAEVAERIAQLPEVTQVVGQGETKVSIVVDLVMGVD
VRLVSPDQFGSALSHFTGSKEFNIRIRQRAKQYGWKVSEYGIYDAETGQTAKFEKESDFF
THLHLPFIPPELREDRGEMERADQSLLPSLIRLEDYRGDLHAHTLYSDGAHSIKDMALAA
KAKGYEYMAVTDHSRSLKVAGGLTVDEVYEQWEEIDRLNREGLGIQILKGAEVDILADGT
LDYPDDLLKQMDLVIASVHTQFRQDEATMTRRIIQAMENPYVNIIAHPTGRLLLRRDAYD
VDVDRLFQAARETGTILELNANPHRLDLNDRLLKKAKEEGLKFTINTDAHATAEYDSIIY
GIATARRGWLEKEDVINAYPLDRLKAVLNKN--
>WP_058463209.1
KSNKDIADYLYQFSDLLDAAGADRYRVRAYRRAARELLKEKEIILQNPQFDLTSIPGIGK
KIASVIQHIIVNNQLPEIINSSAD--------KKVTGKRPRK------------------
---------------------------------FLRLYHALPIAYHLERLLNKIPEVTKV
AWCGEIRRKVEVVTSLDFLICTEDFNTIIEHLSDQNELHHIIEQADDFLHGVLWSGAILH
LYNASKSFFGARLLMLTGNQKHLEELKQHAQNHSYQLNNKGLYKN--EYKVAGQSEKSIY
THLKLSYIEPELREGRNEISVAIRHQLPKLITLKDIRGDLHSHTTETDGKESLETMVRGA
IELGYEYVAITDHSKRLTITNGMDEKRLLNQIKQIDKLNEQLSHFRILKSIEVDILEDGS
LDLTNDVLKELDIVVCSIHSRFRIPEHKQTTRILKAMDNPYFNILGHATGRLIKSRPAYE
INLQKIFEAAKERGCCIELNGQPYRLDINDLYCQMAKSIGVKMAISSDAHSVRELRFMQF
GIYQARRGWLEKSDVINAHGWRTLMRMIKRI--
>WP_066958327.1
ITNREIADRLSTMARLLEIAGEDRHKVQAYERAARRIEHLSFPAAGCSEEELTRIPGIGV
RIAGQIREIAVTGTFAELETLRTAIPGSLIELLGVAGVGPRTLHLLWKRLGIETIDDLER
AAKARRLRTLPGFGAKKEETIAKGARQFRRRPDTMTRPQ----VEAVLANLRAFLPEGEY
TVTGSYRRGAATIDEIEVVTIADK-AAVAESLAT------------------I-DGAHLN
LRFTDPARYGTALLCSTGSANFLEKLADVARKKGYRLTPDGLSSISDGRVHTFASEEEVF
SFLGMAPIPPELREDRGEIELAQRLTLPDLVDIHDVRGDLHAHTVASDGRQSLEEVAEAG
DTRGYEYIVITDHSSRVR------PETLLKQRDAIDKINQRH-TCQLLLGSEVDIRSDGT
LGYPNRILADLDLVIASIHSGFGQNQDIVTRRVLSAMENEHVDIIGHPTGRLLGKRPAYA
VDLFRVIDHAAETGTALEINASPHRLDLEDIYIWHAKKKGVKLAVGTDAHRTGEFENMRY
GIALARRGWCAPNDILNTLPLSSLQEWLS----
>WP_070456723.1
MTKRDIIRMLEEIATYLELNLENSFKVSAYRKAAAALEKDPRALSEI--ESFDGIKGIGK
SAKEVIEEYLEKNQSTVLNELKERTPVGLTYMTKIPGLGAKRVAKIYEETGIDNLDDFER
FLRDGKLQQLPGFGKKTEENILNGLISLSD-VKRRPISTVMTIQKNIESFLSSLNYVERF
DIAGSARRFKETSGDIDFIVQLSDSHEFIKDIEDASFFKSFITKGDKKVSIQYTVNIQVD
FRLVQGDEYYSTLQHFTGSKDHNVRMRQIAKSRNEKINEYGVES--DGKIITFDSEAQFY
KHFDLPYIPPAMRETGSEVDV----NMSEIITLDDIKGDIHMHTTYSDGAYSIREMVEAC
IERGYEYIVITDHSKSLPVANGLSEERLLKQIEEIRKINDEYDEIDVYAGTEMDILSDGT
LDYSDDILKSLDYVIASIHSNFNQTEEEIMHRLKCAMHNPYVRHIAHPTGRLIGRRDGYN
VNMEELLQIAKDTRTILEVNANPNRLDLSSDAIY---GKDIMLTVNTDAHHIDHLAFMEY
GIATLQKGQVNKKNVINTLSRQAFKQFIEDGK-
>WP_084666337.1
MTNLELSWALEEMGDLLEIKGEEPFKVRAYHRAARILESLEEEAAQLHAGELEKIPGVGK
NLAKKIAELLETGRSTFLERLRQEVPPGLRDMLSIPGLGAKSIRTIYQHLKITTLEELEQ
AARERKIRTLPGLGSKTELAILRGVDMLKESRDKVPLGVARPLAELFCRQLRALPGVDRV
EMAGSVRRGCPMVGDVDILVGSAEANSLFEVIERHPQVKEVIKVENNHLSLRTWTGVKVE
IFVVPAEKFVASWLYLTGSAAHREELGIYAKEAGFSLEDAGLPSRLEEVHVFLTSEEEFY
SRLSLPFIAPELREGRGEVKVAKEGRLPRLVTLEDIKGDLHCHTRYSDGLHTIKEMVEAA
RARGYRYLAITEHSRSLAVARGLSLEQLLAQKEEITRLNEELEDFTILAGIEVDILPDGR
LDYEDEILAQMDLVIASIHSGFRQDEEQMMARLEAALRHPYVDILGHPTGRMLGRRPAYA
INLEKVLELAAETGTILEINASPDRLDLDEVAARRAKEYGIPLAINTDAHDAGRLEDMEY
GLAVARRAWLEPEDIVNTWDLDRLLKRLKRNRH
>WP_089758673.1
ISARDISQILSELADLMEIKGDNQYRISAYERAARSLRSLEEDFEELYRDRLTEISGVGE
GIAATIKEIVEEGSLQDLEELKRELPDGIIDLLQIPGLGPKRAHKLFYELQIGNVRDLKN
ALEDGAIRDLSGFGEKLEKKIAEGLRRYREYQKYISIDEAEDFYSGIKQFLDSTSEIEEV
FPAGSLRRKKELLKDVDMVVSVDSADQLHLELETWRRIDEVE-R--SRLECRLNDGLQLD
IFLVSPADLPWALLMFTGSDLHLENLRQKAKTQGFDSDTDGIFCC--SDEIDIKEEQDIY
RALDLPYIIPELREGQGETEAAVCGELPESPGLKDIKGDLHVHTNFSDGSQNLEEMVQGA
IARGYDYLAITDHSVSLRIADGLTPEELARQAEIIEEMNEKYEEIEVFKGTEADILPSGE
LDYSREVLAELDLVIASVHSGFNQTELEMTERIIKAVENPLVDIIGHPQGRLLKSREAYS
VDMEAVIESAASNRTCLEINSFPSRLDLDDNYARLAGEKGVKMAINTDAHRTGEYENMIY
GINVGRRGWLDKNDIINTYSLTEFKDFVSQRRI
>WP_091271965.1
MNKKELIKHLETIAVYLELKGENAFKISAYRKAAQALEQDERSLREI--DDPAALNGIGK
GTAAIIKELRETGQSELLETLKQEIPSGLIPLLKLPGLGGKKLAKLYQELDVVDAASLKE
ACEQEQVQQLPGFGAKTEQKILAAVQEQGTRPERLPISYMLDAAQKVETELNQFEDVKRY
ARAGSLRRMEETVKDLDYIISTEKGDAVRAQLRKLPFISDIVADGETKVSVELDYSIQVD
FRLVEEAAFATTLHHFTGSKEHNVMMRQLAKAQGEKVSEYGVEKQDTGDVITFESEEGFY
NHFGLHYIPPEARIGRDEINVYK--EPFETVQKTDIRGDLHMHTTWSDGAVSIREMAEEG
RKRGYEWMAVTDHSKFLQVAHGLDEERVLRQIEEIRRVNESLDDMELLAGIEMDIRPDAV
LDLEESVLKELDVVIASIHSSFSQTEEEIMQRLEAALNSPYVHIIAHPTGRLIGRREGYK
VNVDWLLKRAGETQTAVELNANPNRLDLNAGWLRKAQEYETFVTINTDAHHPGMLDDMEV
GTGIARKALLKKEQIINTKRYEDLAAFLHTKRA
>WP_100352305.1
MDKKTIIRTLERIALLMELQGENPFKVSAFRKAAQTLELDSRSLSEM--DDPTKLKGIGA
ATGGVITDLLQDGESTLLLELEKQVPQGLVEMLQIPGMGGKKIAKLYAELGIETLEGLRE
ACEKNEVQALAGFGKKTEEKILKELDQLASRPERYPIWKLEPIVEHIESLLKNHQDVSNA
SVAGSYRRTKETSKDLDFVIATDHVESVKEMLKKSLDIEEMIADGDTKMSVALAERVDVD
FRFVVESEFASTLHHFTGSKDHNIRMRQLAKEKDWKISEYGVEK-EDGTVTTYASESEFF
ADFDLPFIPPSIRESGQELDRLD--ELKDLVQLENIVSDLHMHTTWSDGAHSLEEMIEGC
IAKDYKLMVITDHSRYLRVANGLTPERLREQNEKIKELQKIYPDIHILSGTEMDILPDGT
LDFDDELLAELDFVIASIHSSFSQPQEKIMERLFAAVSNPHVDMIAHPTGRIVGERDGYE
PDVEQLLQWAKEYDKIVELNANPYRLDLAVPWLERAQELGVKVAINTDAHHLDHLRFMDI
GVRHAQKAWLTKETIVNTWEPKKLLDYLSRN--
>WP_109619767.1
MTNKDIAKVLKSAVSLMEVHGANPFKTRAYSSAVYGIENSSESIAELDNDGLLK-AGYSK
SMAEKILSIVQSGSFDEYDKLVADTPSGVVDMLEIKGIGGKKIGKLWKELGLESLDALKT
ACENKEVEKLKGFGAKTQATILDQIAFLNSNVGKLHYAEAEPFAVHLLNTLEKLPSIQKV
AQTGEVRRYMEVVETLQYVVVASDRTEAKKAIAEIEGLNYDE-KTSGPLTWLDGNMLSVE
IFFVEAKSFGNEVLKHSASGAHLANEVKEG---------VTLFKF--LQTNFFETEEEIY
KALELPYFPAELREGIYEIE-AKEKGLPTLVEMSDLKGILHNHSTYSDGKHSLEEMATYC
KDLGYEYLGISDHSVSAFYANGLDEERVKAQQEEIDELNQKLAPFKIFKGIESDILNDGK
LDYSDEVLASFDFIVASIHSNLKMDKAKATQRLLTAIANPYTTILGHPTGRLLLKREGYP
IDHGKIIDACAEHNVMIEINANPWRLDLDWRWVKYALDKGVKIAINPDAHEMNGYHHMKY
GLLVGRKAGLTKEMTLNALSLEEIDKVFSEKRT
>WP_113930228.1
VNKKNIIKLLETIAIYMELKGENTFKVSAFRKAANALEIDDRSLSEI--QSFTDINGIGK
GTASVIEEYITDGKSSVLEELQQDVPEGLVPLLKLPGLGGKKIAKLYQELNVTNIEDLKD
VCEAGKVSALSGFGKKTEEKILQAIESAGSQPDRLPIAYMLPVAEKIEKALSEMKGIKEF
SRAGSLRRMRETVKDLDFIIAVEDVQTVKEQIMALPDIKDSVAAGDTKISLTFLWEVSVD
FRLVEPDEYATALHHFTGSKDHNVRMRQIAKERGEKISEYGVENAETGDVATFRSEEEFF
SHFGLPWIPPELREDGREIDSYS--KDHGLIELKDIQGDLHMHSTWTDGAHSLEEMVEAC
REKGYKYMAFTDHSQYLKVANGLTAERLLKQRDEIRELNDKYDDITILSGIEMDILPDGT
LDYEDEVLEQMDLVIASIHSSFTQSRDKIMDRLKTALKSAHVDIIAHPTGRIIGRREGYD
VDVDMLIELAKETGTALELNANPNRLDLSSDNIKKAEEAGVRIVINTDAHSIDHLEFMEV
GVGAARRGWVKASSVINTYETDDLLEFLNRNDG
>WP_120379055.1
INKKDVIKLMETIATYLELQGENPFKINAYRKAAQALERDDRSLEEI--DNFEKIKGIGK
GTSAVIQEYIQTGQSKTLQDLEQQVPKSLLSLLQLPGLGGKKIAKLHQELGITDAKGLKE
ACESGQVEQLAGFGKKTAEKLIAALEEAGKRPERLPIAIMLPLAEKIENYLGQIDEVERF
SRAGSLRRMRETVKDIDFIIATEQPAAVRGALLKMDGIKNVVAKGETKVSIVIEYDVNVD
FRMVKNEEFASTLHHFTGSKEHNVSMRQLAKARGEKINEYGVENEETGEIFTFDTEEAFF
NHFDLHYIPPELRENTGETEVFQ--SPYPLIELSDIKGDLHMHTTWSDGAQSLEEMVTKA
MKKSYQYIAITDHSKFLKVANGLNETRLCKQREEIARLNEKYSDIHIFSGVEMDILPDAS
LDFSDAFLQEMDFVIASIHSSFNQTEEQIMYRLETALENPYVSLIAHPTGRLIGRRPGYQ
VNMQKLIEKAKETNTALEINANPNRLDLSYQWAREAQEVGVPLAINTDAHNYQMLEHMAY
GVSIARKGWIKQPSVMNTWSTQELIAYLKRNK-
>WP_124071665.1
MNKKTIIRTFEKIALYMELLGENHFKVSAFRKAANVLELDPRSLSEM--DDILTLKGIGK
GTGAVITDLLEKGESDLQKELEEEVPKGLIPLLKVPGLGGKRIAKLREAIGIDSVESLRA
ACAAGEVSKLPGFGKKTEENLLNEIDILGTRQGKFPIWQMEKVVTFLETELQKITEIKHF
SVAGSYRRTKEESSDVDFIIVTDEPSIVREKLLQSLPLLATIAAGDSKLSVTLDEAIDAD
FRFVKDEQFASAIHHFTGSKDHNVRMRQLAKSKGMKISEYGVES-EDGSIITFETEEQFY
AHFDLPFIPPSLRMDGREIDRTD--EIAGLVDLEDIKGDFHMHTTWSDGAYSIREMVDAC
RVKGYSHLVITDHTQYLKVANGLTPERLRDQIAEIRSLNEEYDDIEIFCGTEMDILPDAT
LDFDDDLLKELDFVIASIHSSFSQSQEQIMERLHSAISNPNVDMIAHPTGRIIGQREGYN
PDVPQLIEWAKEYGKILELNASPYRLDLMTEQLIMAQEAGVHIAINTDAHAIDQLKYMKT
GVNYAKKAWLKKETVVNTWPLDKFIREIVRK--
>WP_127111438.1
KNNHAIAALLYEQAEKLRAYGDNPYRARAFSRAARVIENLDRNIYLLLEFDLTTLPSIGK
SIAAAIEEIVKTNKLPAWM---QTPQRKINELANIQGLGTNKIKLLTEKYGIHTRKTLLE
ALKSHVITE---FTPAFTEQIKEAILACKPKGKFIRLYHALPIVKELINKLQQADGIQRV
ECSGEFRRKRELIEHLIVLVQTENEALASTLCHELPMLNSVFSMDENHVRASLWNGVPVD
IYFIHHSCFAASLLWHTGTEKHLKQLQKIACEKNEEIKEAGLYRN--EEFIPLSSEHELY
ARLGLAFIEPELREDRGEIKAAQQNRLPELIELQDIKGDLHSHTTETDGRNTLETMVNAA
LAQGYEYLAITDHSKRLAITNGMDEKRLLEQIKQIDKLNAKLNGFLVLKSIEVDILEDGT
LDLSNDILKELDIIVCSIHSKFRIDEKKQTERILRAMENPYFNILGHATGRLIRSRPPYA
IDMDRILQAALDNHCFIELNAQPFRLDIHDEYCKKAKEKGVKPAISSDAHSTRELNFMQL
GIDQARRGWLEKENVLNTRSWPELKKLLKQHR-
>WP_130024093.1
VTNSYIVETLEITAKLMELHDADEFRIRAYTNAVFYIDKYTGDLATLDFGQLTQIQGVGK
MMAGKILEIVSSGTLKELQELLANTPEGVIDMFKIKGIGVKKIKVLWKEVGIDNINDLQI
ACENGSLANTKGFGGKTQESILQSIAFLNSQTGKLRMDKAQALAEVIQEDLKKYF--ARV
EISGEVRRKNEIVESLLFLVSNADTHAGGFFGGLPESFVEDP-KASSPFTWYLDNKIGLE
IKWVATYQFLHKQFIYSADANHLKRKNEKG---------QTLLKV--SKTDGLASEEEVY
EKYGIPYIIPEMREGDFAFDWIQTRKNEDLVSWESLKGIMHNHSTYSDGRHSLEQMATYC
QELGFEYLGIADHSQSAQYASGLLITKVQQQHAEIEQLNKKLNPFKILKGIESDILGDGS
LDYPDEVLASFDYIVASIHSNLNMTEPRANERLVRAIENPYTTILGHPTGRLLLSRQGYP
IDYKLIIDACAANGVIIEINASPYRLDLDWRWIQYALEKGVMLSINPDAHEMEGYHDMHY
GVAVARKGGLTTDMTFNALSLADMEAYLAKRKG
>WP_133619598.1
VNKKKIIDLLETIALYMELKGENPFKISAFRKAALALEQDERSLSEI--EDFTKISGIGK
STAVIIQAFLETGESEELEALKKEVPEGLVPLLKVPGLGGKKLSRLYQELGVVDRDSLLA
KATDGSISALKGFGQKSVDKMVDAVQEMGERPDRYPLNDVLPIAKSLEAYLAEIPEIVRF
SHAGSFRRLRETVKDLDFVIATDQPDLVAQQLLAIKTIDQVIAAGDTKVSVDLDIKISVD
FRMVAPAEFVSTLHHFTGSKNHNIRMRQIAKHQAEKINEYGVED-EAGNVKQFETEEAFF
AHFAIPFLPPEVRRDGTEIDRIK--ADTAFVQLEDIKGDLHMHTTWSDGAYSLSEMIEAC
IAKGYEYMVITDHGQFLKVANGLTEERIRKQQAEIRAYNEKYAEIEILSGIEMDILPDGS
LDFEDDLLKDLDFVIASIHSSFSQTEEEIMNRLQVACENPYVHLIAHPTGRVIGRRDPYN
VNVEQLIQMAAKTGTALELNANPQRLDLTAKYLELATEYGVRVAINTDAHDTQHLDFMEI
GVRAATKGWLSKENVLNTMGKEDFLAFIKNNRP
>WP_142503908.1
MNNKQVSSQLNQLADLMELKGENPFKVNAYRKAARAVENSRQALDELE-KGPEELPGVGK
GTAAAIQEIMNTGTLEALQNLLEELPTGLPELMKIPGLGPKSIHVLYRDLGVKNMEELEN
VLTEGEVRKLPGFGEKKEKKILEGILRMKERPARFLLIHALPVAETLEKRLMEHPDVQRV
KPAGSLRRMKETVKDIDLVVATERPTAVGEWIVSMPEVKEVINHGETKVSVVVGIDIQVD
FRLVEPRHFITALLHFTGSTEHNVRIRQRAKEFGWKVNEYGIVDSENERELTFTEEKEVY
QQLQCPFVIPELREDRGEMDVPGE-RLPQVLQEGDIRGDLHMHTRWSDGSASVKEMALAA
QKRGYEYIAITDHSKSLKVAGGLKEDDLKRQREEIDAVNEELDGITVLAGIEMDILPDGR
LDFSDQVLSELDLVIASVHSSFRQSRDRMTRRILNAIENPFVHIIAHPTGRLINRRDPYE
VDLDRIFEAAAETKTILELNANPNRLDLSDVNLKKAKEAGIHFSINTDAHAPEMFSFIRL
GISTARRGWLEPEDVVNTYSLEALRKRLKAIRN
>WP_145259960.1
MNRKEIAKVLDECGTLLELKGENPFRANAYHNASRAIQRLEGDLDDLLEKKLGSVKGIGK
TMVEKVEELVETGSLKFLEKLRGEVPSGLVEMLRINGFGPKRIHQAYKELGVDSVEKLKL
AASDGRLAGMKGFGKKTAEKVLEGIAFLDESGRRVLYPVARELAERVMEALAGHPAIKRM
TLCGSLRRGRATIKDIDLLVASDDSEPIMKQFVELPDVRQIVGHGSTKSSVVLDNGMACD
LRVVADKHFPFAMHYFTGSKEHNVAMRARAQDYGLKLNEYELAGEK--KNIACKEEEDIF
AALDLDPIPPELREDTGEIAAAADKSLPKLLESGDLTGIFHCHTTASDGGATLEEMAAGA
KAAGFGYLGLADHSQTAAYANGLSPERVREQQKKIDAFNAKSDGFRLFKGIESDILADGS
LDYDEKTLESFDYVVASIHQPMNMSETEMTERICRAIRHPRCTMIGHLTGRLLLHRDGYP
LDVETILREAAKHNTMIEINAHPWRLDLDWVNCKRAKALGVKVAINPDAHSVEGIDDTKY
GVLTARRGWLEAGDVFNTLPVDEIAKRLRAGKD
>WP_148899111.1
ITNAEIADRLREIYQLMQLAGENRFRAIAFDRAAQTIESLNDDINEYIEDTLTNIKGIGD
SIAEDITSYAKTGTIEVLESLREQIPEGIIKWLEISGLGPKNIAKIHQQLDITELDELKE
ACQDGRVASLDGLGEKSAQKIAKSIEWMQQFDQRCRLDEALDIAGPIYDFLKKLEGVEAI
DVAGSLRRYKETIGDVDILIGAKEEDQLFDAFVDHELVVEVLGRGETKSSIRTENGRQVD
LRIVKPEQFAAALMYFTGSKEHNVVLRQRARERGLSLNEYGLFKLNDEKPIDYDSESDIY
QHLDLNFIPPELREDHGEITFYEENESMNLVEEGDIRGVIHAHSTYSDGKFSIKEMAEAC
IERGYEYLGITDHSQTAAYAGGLSVDKIKEQWEEVDQLNEEY-DFRIFKGIESDILSDGS
LDYENEILESFDFVIASVHNGLGMNRPKMMNRFRTAIKNPFTSIVGHPTGRLLLKRDGSD
LDMNELIELAAKHNTAIEINANPHRLDLDWRHGNKAKEVGLMSSINPDAHSKKGIDHIPY
GVHIARKAKFEKERILNTKSKDEVAKWFASS--
>WP_151866283.1
MDKNEISRIFEEIGVLMELKGENPFKVRAYYNGARIIELMEEDLHQLVENRLHEIEGIGK
ALEEKIIELVKTGELEFYRRLKEEFPEGLLELLKIQGLGPKKVRVLYDKLNITSVEELER
ACLEDKLSNLKGFGEKTTKKILEGIENYKNFSGQYLISTGLAYGNEMVKVLKTNPLIKRV
SLAGSIRRHKETIKDIDIIASCDNRLAVMDFFTSLEGIKDVKEKGITKSSLRLPMGINVD
LRLVGDGEYPNALQHFTGSKEHNTALRQRAKEMGYKVNEYGIFKGD--NPQPVKTEEDLY
KLLQLDYIPPEIRENNGEIEAAEKGNLPNLIKTSDIKGVMHIHSNYSDGHNTIEELVQKG
ISLGFKYIGISDHSRSAIYAGGLKEEDIKRQHEEIGILQEKYKDIVILKGIESDILADGS
LDYSDEVLESFDYIIGSIHSNFSMDINTMTKRLIKAINNRYLTILGHATGRLLLSRPSYT
LDIEAVIEACGKNQVAIEINSNPHRLELDWRMCRFAKERGVFIAIEPDAHRVEGIDDIQY
GVGVARKGWLEEANVLNSWETDKVLEFLRKRKS
>WP_010917114.1
MINQDIARIFTEIAYLLEAAGKSQFEANAYLKASRAISSMQEDLETIYEDALLSIPGIGK
GIADKIVEYINSGSIQKYEDLKKKYPIDFISLMKIEGLGPKKLAVLYQALGITNVEELRN
AILNHKVRGIPGFGEKSENQLLKNIEMAERVSERIPIWKAYPEALRIKNYLESTGYALIV
EIAGSTRRMKETIGDIDILAASEYPNALMDKFVEMDGVSSIIAKGDKKSTVSLKIGTTCD
LRIVSKESFGAAMQYFTGSKDHNIKLRRLAIGKGMKLNEYGLFSGD-KNIVSGMPEEKVY
ETLDLAYIPPELREDRGEIEAAAQKRLPEIVQYGEVKGDMFSKMDVSNIKN---------
-ITGISYVFVDSGDGPLTYMYTFDGGRAVKTGASIKALDSKL------------------
-NAVSELKSASGVIMLY-----------------------NIDSLGLPESAA--------
--VQNLIEKLSKSGIIVLINSSDVRPTSDFLYSL--RKYDFKVAIGSFSDEPSLEGSMRF
GIGITRRAWIEKNRIINTLDANALMSYLKNSQ-
>WP_014218550.1
KHNPELAAIFHQMASCYRYLGKHRFRVMAYDSANRTINNLKNDISEYAGDGLHELKGIGE
SIGEKIIEYLHTGKINTFDQLKKKVPLGLLELMDINGLGPATVKTLHRRLHINNKEELIA
AIEAGKLENLKGFASKKVENIKRGLKLFKQAHSRMLLWDAQRTGEDILQQVLQLPGIKKA
ALAGSLRRKKETIGDIDIVATADKWKKIVTRFASLPQTDRVLAKGDTRAAIVLKSGTQVD
LRLVQAHEYGAALLYFTGSKEHNIALRALARAQGYKLNEYGVFDAVTDRKLPGTTEEEIY
RLFDLQFIPPELREAGREIETARKKHIPGLLQLKDMKGDLHLHSTWSDGADEIETIARYI
CKEAYEYIVITDHSPSERVAHGLQPADFTDLFREIERINKKLGKNLVKKGAEVDILANGS
LDLPNELLQHLDWVVASIHSGFKKDN---TERLLKACANKYVNCIGHPWGRLINRRDGYD
VDWNKLFEILNKTGTAIEINAQPDRLDLPDYLVKEAVAAGVMIAIGTDAHALTQFDFMQL
GVSVARRGWCEKANILNTHSWKRMEQFRKIKLQ
>WP_017730430.1
MENKDIIRLLRLTTTLLEVHNENVFKIRGYQNAVATLERLNEPLKNMPQEEIAAINGIGK
SLAANIREMLDTGSFPQLRELVEQTPEGVIRMLDIKGLGPKKVRQIWQEMEIVDTEALLE
ACEQGTLAKVKGFGAKTQETILASLRFTQANKGKARYADLESYGEALEKELQQAFKDAPA
AIAGEYRRRLEIIENLVLLVAHSNPKAVINHLNTLEYLEQHK-AASGPFVWYTEPGVKVE
LHICPPEQFSCMLLKLTGSTTHLQAKLKSG---------KSLLEV--AAEKQYESEEAIY
KAAELSFVAPELREGFFELPLAEEGKLPTLLENSDLKGSLHNHSTYSDGKHSLREMAEHC
RDLGYEYLGISDHSKTAFYAGGLEIERVLEQHKEIEQLNQELAPFKIFKGIESDILPDGA
LDYPEDILKRFDFIVASIHGNLNMSLEKATERLLTAIANPYTTILGHPTGRLLLRREGYP
IDHRAVIDACAEHGVIIEINANPWRLDLDWRWVQYALEQGVLISINPDAHEKDGYLHMQY
GVLAGRKGGLTAEQTFNARSAKEVEQYFLQRKE
>WP_020739229.1
MENVDIARIFDEVADLLEIQDESPFRVRAYRTAARTLGALGEAVAGLVEGALTALPGIGK
DLAGKIVELLETGELPLLKELTAKTPESLVEMMRIPSLGPKRARLLHDSLGVATVDELVE
AARSGRLVGVRGFGEKLAATILDGCLKRRATAGRVRLADAEAQVEPLLRHLRAAREALLV
EVAGSLRRRKETVGDVDILVSARHGEPVASRLLSYPEIKQVLAHGATKCSVVLRSGLQID
LRVVPPASYGAALHYFTGSKAHNIAVRTLGVSRGLKINEYGVFRG--DRRIAGQAEEDVF
RAVGLPWIPPELREDAGEIEAARARRLPELVEVGAVRGDLHVHTTYTDGRDELEAMVRAC
VARGYDYVAITDHTRAVRVAGGLDASGFRRQARAIDRLRRTIGGIAILHGAEVDILEDGA
LDLDDAALAALDYVVASVHSKLTMPEPDMTRRILRALESPFVTALGHPTGRLLGKREPYA
LDMPRIARAARELGVLLEINAQPERLDLCDVHIRLAREAGAKLVVATDAHAVAELDFMRH
GIDQARRGWCAAGDIANTAPRAEFLELIGRRRR
>WP_026608162.1
VHNAEIAAMLDQAAELLEIGGADPVQSRAYRRAARAVEGLPTSAETMLKVDLSQLPGIGK
RLAGEIAAIVATGKFDLLERLKNAASAELAAIAAIRGLGPKRAKLIHEKLGVGSIEDLRR
VVSSGRLRKLRGFGPKLEQAILGALDKP-VVEKRFKLRDAEAEAMALIDWLRSDLEQGRA
LVAGSFRRRRESVGDLDILMTSAQASRVGNRLAAYENVAHVSTRGAKRATVVLRSGLRVD
LRVTAEESYGAALLYLTGSKAHNVALRNRALERGLKLNEHGLFHG--ERRIAGATEEEIY
ASLGLAFTPPELREDRGEIALAGMNMLPHLVSLSDIRGDLHIRSNWGDGDAPIADMVAAA
AARGYSYVCLTDHSRRRGFGHGSAAERLLRRIDEIDRINAQSSRIAALKGVEVDILADGR
LDLPDKILSRLDLVIAAVRSKFDLSRERQTERIIRAMDNRHVSILAHPTSRLIGARAPCE
VDMERVILAAHERGCHLELCARLDRPDLGDLHAQAAKAMGVKVAISTDARSTAELDDMRY
GVDQARRGWLEPSDVINTRPLPEVKKLLAR---
>WP_052564431.1
MKNHEIAALFERIANVLELKGENTFRINSYRKAARVIGDLTGDIEDLAREKLTDIPGIGE
GTAEKIVEYINTGKMSKYEEVMKGVSEETVALMQIPGLGPKTVAMLNRELGIASLNDLEK
ALQEDKLQGLFGIGDKKIENIVKGIELFKTSQQRISIGMAYPVVKRIIEGLRHNPQIRDI
QAAGSLRRMKETIGDIDILVSGTEGTEIIKSFVNMRGVTQILAAGDTKGSVRVEEGVQVD
LRVVREDEFGAALQYFTGSKEHNIHLREIAKKKGLKISEYGIFK--GDKKIGGQLEDDIY
KILGMDWIPPELRENRGEIEAAQAGKLPKLIEISDIKGDLHNHSNWSDGIPTFEEMARHA
MKMGYKYLVVSDHSKSLHVANGLKDDELLEEIEEIDKLNKKFKGFTLLKATEVDIKADGS
LDFPDKILEKLDLVVASIHSGFKQGKEKITERMIAAIRNPYVNIIAHPTGRLISKREGYE
VDLDKVIEACAETGTALEINCFYDRLDLNDINCRKAKETGAMISISTDAHHLDQMWMIEL
GVGIARRGWLEAKNVINTFPPDKLKAFCKKKRT
>WP_056297352.1
VQNAEIAAMFDQAAELLEIGGENQFRVRAYRRATREIEGLPKAVTSLLESDLSELPGIGK
DLAGKIADIVKTGHFDLLDMLKRKLPGELGDIAALPGLGPKRIKLLYDKLKARTLKDLRQ
VIKAGRLRELRGFGPGIEKKLLGALERP-QAPKRFKLSVAEAEAEALVAFLR---GSGRA
VVAGSYRRRRDTVGDLDVLVTAKNGAAVGNRLVEYENVAQVVAHGPTRTTVMLRSGLQVD
VRAVPEESYGAALLYFTGSKAHNIALRGLANQHGWKLNEYGLFSG--KRRIAGATEKDVY
EKLGLAFIPPELREDRGEVAASRAGRLPTLVKLSDVRGDLHVHSDWTDGTVPIAGMAEAA
QAQGYEYIALTDHSRRVAMAHGLDPARLARQIHEIDRLNEKFKNFTILKGIEVDILRDGS
LDLPDSSLAKLDVVVAAVHSHFDLPRQAQTDRVVRALENRHVTILAHPTGRLIGERDPYA
IDMDAVISAALKTGCYLELNSEPDRLDLNDFHAHAAKLAGVKLAVSTDSHSIDAFQYMRF
GIDQARRAWLTADDVLNTRPLEKLRKLLKR---
>WP_060270637.1
IHNAECAAVFAEIADMLEIQGANPFRVRAYRNAARTIADYGRDIPTMIADDLGRIPSIGV
DLASKLREIAATGTCELQQTLRHALPAAIVGLLDVQGLGAKRVKALHDALHVDTLEQLKA
AAKEGRVRELPGFGAKTEAHLLDALDARLQAQQRFLLPFAEQCLAPLLECLRAVPGASDT
VPAGSFRRRRETVGDLDILVTARDPAAITDAFVGYGEVARVLARGATRSSVVLKSGIQVD
LRVVDADAFGAALVYFTGSKAHNIVLRRLAQAGGLKINEYGVFRG--DERIAGATEASVY
ESIGLHWIPPELREDHGEIDASRAGRLPALVERKHLRGDLHAHTDASDGHDGLRAMAQAA
RARGLAYLAITDPVRQPGAARGVDRERLARQIDEIDRLNASFDDFVLLKGVEAEILEDGS
LGVPDDMLGRLDLVVGAMYDGLDLPRAAQTERVLRAMDHPHFTILAHPTGRVLGENDGCD
LDLPRVIEHAHARGCFLELDAQPQRLDLADIWCREAARAGVLVSIDSDARSAHALDDLGL
GVDQARRGWLTRLDVLNTRTLAQLRPLLARTMG
>WP_066888784.1
RPNEEVATLLQEYADLISITGGDAYKARAYEKAARAIGGYHEDVSTLDLKGLQRIPGVGK
SIAEKVLEYFETGSVHAVEELRAKIPAGVRRLTEIPTLGPKRAMTLYEELGVASVEELVD
AIHAGRLRGLKGFGEKTEENILRGVRLLRQAGERVPVNVAMELAEEIVAELSRVAGCRRC
VYAGSLRRWRETIGDIDILAAAQQPGPLMDAFTSLPYVDYVVAHGDTKSSIRTTKGLQVD
LRVVAPDAWGAALQYFTGSKQHNIRIREIAVHKKLKLSEYGLFDARSGERIVSESEEEVY
ERLGLPWIDPALREDRGEIEAALRGELPRLVTERDIRGDLHTHTDLTDGLCSLEEMVEAA
ARRGYAYYAITDHAPNLRMQR-MSDEKMLAQRERVRELDGRYRGMRLLHGAELNIDPEGN
VDWPDAFLAGFDLCVASVHSHFNLPREEMTRRLVRACENPYVNIIGHPTARLIGRRPGID
ADFDEVFRACARTGTALEVNAFPDRLDLNDELILRAKRYGVKFAIDSDAHSTVHLGLLRY
GVGTAQRGWLTPDDVINTWPLARLREFLRKGR-
>WP_068131985.1
MNNAQIANVFDELADLLEFKGENPFRVRAYRNGSKAIRELEESVAAIIARKLADVPGIGK
TLAEKSETLLASGSLSQLEDLRAEIPASVLQMVRVPGLGAKKAAALHRELGIDTLAQLRD
ACERQQVRKLKGFAAKTEQMILQGLEIAEAANERLRWVEADQIVQQLLAHMNRHQGIQRV
QPAGSYRRGRETVGDVDLLVVADDRAAVMDHFEAFAGRSETIARGDTKVSMRIGASFQVD
MRVVESHQFGAALQYFTGSKEHNVHLRSLAKKRGLKINEYGVFADDEETPLASETEADVY
AALELPCFPPEIREDRFEFEWAAAGSLPELITLDQIQGDLHMHTTATDGQATIREMADAA
IERGLKYIAITDHSKRVAMAGGLDAERLREQWAMIDEIRPEYEGLEILKGIECDILEDGS
MDLDDEVLSEGDWIIASVHYGQKQPRQQITDRITGALANPYVSIVAHPTGRLINRRPPYD
VDMEAVVQAAAEHGKLLELNANPARLDLNEQHLTMAARQGVPIVISTDAHSIDGLDVMKH
GIQQARRGGLTAAQVANTKPWQSVDPRR-----
>WP_075061281.1
MDAKELADVFERIAQLMEIKGELVYKYLAYRKAADSLRNLAEDVRAVREGRLTEIPGVGK
AIAQKIEELLDTGRLEFLEKLEGEVPPSLIEVLNVPDVGPKKAALFWREANVIDVVGLEA
AARAGRLRELPGMGEKSEQRILAGIEALKRRSNRMLLGNAVPAAERWLEWLRGLPGVQRA
EAAGSLRRWKNTVGDFDLVAASNRPAEVMEAFVSHPEVARVKSRGENKSSVEFANGMGAQ
LWIQPPERFGTLWQYATGSKDHNVRLRELAQRQGYSLSEQALVD-EQGQELRFDNEEDLY
AQLGLAWVPPELREDRGEVQAAKEHKLPAMLETSQIMADLHCHTRWSDGAETIETMARAA
AQRGLRVLAITDHSRGLGVAGGLSAEDLRQQWLEIEAVQREVGQIRLLKGTEVEIRADGS
LDFDDETLAQLDVVVASLHSGLRQPREVITQRLVAAMRNPHVDIIGHPGGRLLLHREPSD
LDWETVLREAQANQTVLEINANPSRLDLDEVYARRAAEMGILLSIDSDSHAPDQFDLLKY
GVSVARRAWAPPQQIINTWPPERLLAWLAERGG
>WP_079642059.1
MDNKTIARTFKLCGQLMELHNENPFRSKAIASASFKVDKLPFQAAEASLEKLSEQPGIGK
STAEKIKQIVTTGTFPELDELLAKTPEGILEMLKIKGLGPKKIQIIWTDLAIETVGELYY
ACNENRLIEAKGFGLKTQEDIKKAIEFSMANQGWFLYAKVIASADNVLTHLRKALPNNQV
EFTGEFRRKCEVLAKVELIIDTDIAS-IRKAVTTLQNEVAIE-EDTDQLSFKDENTCPFV
IYSSSSSSFAHDWLIRTGSEDHLALLKALS-----------------TAIPTGDTEADIY
KNMGLDYILPELREGLDEVSLAQRQQLPQLIEFGDLKGTLHNHSTYSDGVHSLKEMALYC
KDLGLSYFGICDHSKTAVYANGLTIDRLEQQWAEIDKLNTELAPFRIFKGIESDILSDGS
LDYSDDILAKFDFVVASVHSNLKMDEEKATARLIKAIENPYTTILGHPTGRLLLARAGYP
LDFKKVIDACAANQVVIEINANPLRLDLDWRWHRYALEKGVILSINPDAHRTEGLLDMHY
GIHVARKGGLTKEKCFNAFTLEEISTYLANRKA
>WP_091695474.1
----------------MELHDENPFKIRSYQSALISLERGDQDIMSLSEEELAKIQGVGK
SMVDAILQLRETDTFPFLEELLAKTPEGILEVLQIKGLGPKKVKTLWLELGITSTHELME
ACQSGKVAKIKGFGEKTQHTIIENLEFKASNSGKWLYADIEEIIGQLKETFQALAPEADL
AVVGDFARQMEIITEAEFLLASDELASVKSNIKAMDSIEWIL-LESGPRTLMQEIDLRVS
IHFCSKADFLWKKLSLVAAPLHLEGHVDEK---------ETIAQK--LQKKDYSSEEEFF
SINSLQFIPAEMREGYGEIELAKENKIPELLTDRHLKGILHNHSTYSDGKHSLRQMAEYC
RELGYEYLGISDHSKTAFYAGGLTEDQITKQHQEIDALNKEMAPFRIFKGIESDILSDGK
LDYADDVLASFDFIVASVHSILNMDIKRATNRLITAIENPYTTILGHPTGRLLLRRQGYP
IDHKAIIDACAANNVVIEINANPWRLDLDWRWVRYAMDQGVMLSINPDAHAMEGYADMKY
GVLVGRKGGLTKEMTLNAMSADQIKAYFYSRLE
>WP_096390813.1
SRNDEVASVLEEFADRLEATG-VEYKPTAYRRAAENVRDHPTPIEALVEEAVRGIDRVGD
AIAAKIVEYVRTGSIEELEELRAELPVEIGALTRVEGVGPKTVGTLYEELGITTLDELAA
AAEAGKIREITGFGETTEENIRENVPFARQARERERLGDARPIADAAVTYLADADPVATL
EVCGSIRRWRDTIGDVDLLVGSDEHEAVVAAFTDWPEADAVIEAGTNKASVRT-DGLRVD
LRVVAVAEFGAALQYFTGSRDHNIAVRNRALDRGLKVNEYGVFDVSDGDRIAGETEAGVY
AALDMSWVPPELRENTGEVAAAAAGSLPALIEEGDVRGDLHTHTDWSDGDDSIETMVAAA
AERGYDYHAVTDHATGPGVFGGLDPDDLAEQAKAVDAVREDA-PIPVFHGVEANITADGD
LATDDGTLASLDLVVASPHAALGTS-DDATDRLIRAIEHPEVDVLGHPTGRLINRREGLT
VDFERLAEAAVREGVAIEVNANPARLDANGEAVHAAVDAGATVVINTDAHTPREFDHVRY
GVHTARRGWAERADVLNARSADGVRSFLEE---
>WP_099774831.1
VGNDQIAAVFEDIANLLEIEDANPFRIRAYRNAARTLRALTFEVAELIAEPLPKLSGIGV
DLAGKINEIVTTGDCALRQRLCTALPAGLVELLSIAGLGPRRIKHLYHDLGIESVQQLCH
AAKEGLIRHVPGFGEKMEARLLQAAQKGIGRDRRLPLAVVAPVASRLADYLKQLPGVEAA
TVAGSVRRMRDTVGDIDILVAAARSVDVTAHLLKHQDVSTVLVRGRTRASVVLGTGMQVD
LRVVEPAAYGAALVYFTGSKAHNIAIRQLAQKQGLKLSEYGVFSA--RKCVASATERAVY
QALGLEWMTPELREDRGEIAAAQAGTLPKLIELGDLKGDLHAHTDASDGSHSLEVMALAA
QQAGLEYLAITEHSRSLRVAHGLDVDRLLKQIDQIDALNARLKGITLLKGIEVDILEDGS
LDLPDDILGRLDVVVGAVHSHFLLTLRQQTQRLLRAMDHRYFTMLAHPSCRLINQRDPLN
LDLPAIIKAARQRGCCLELNAQPQRMDLLDLQCRYAKDEGVLISINSDAHRSADFAYLQY
GVAQARRAWLEKHDVLNTRSLKALKGFLNSSSA
>WP_105293197.1
MDNKAIAGILYETADLLEIDAADSFRIRSYRNAAQAIEALPQQIADLINKKVLEIQGIGK
GMLLNLQEIFKDGRLSVHADLLKKYRPSMLDLLKIQGLGPKTIALIWSAYQVSDLEGVEK
LAREGKIRELPRMGEKQEAKLLKAIQDYRRIAGRFLLDTAETQAEKIIEHLRGFPGVEKV
TPAGSLRRGRETVGDLDILVTGKAREKLIDHIIKLPGLMDIIARGENKVSFRMRGGMQVD
IRFLAPDSYGAALQYFTGSKAHNVALRQRALKMGYTLSEYSLARLDNDKVVAGKSEEDIY
AKLKLDYIPAELRENLGEIDAAEKHMLPALITQADLQGDVHMHTVETDGRNTIEEMAEAA
RDHGYRYMAITDHSKNLAFANGLDDKRAVEHVKRIRAANSVIEGIRIFAGIEVDILADGT
LDLSDSVLEGMDLVIASVHSHFNQTPAEMTDRLLKAVANPNTSILGHPTGRQLLRRDAYP
FDVDAVMKAAATRKVAMELNSFPERLDLCDRHLRLAKQYGVKIVINTDSHHTSHMDKIRF
GILQARRAWLTKEDVLNTLPVEKFAKAMKHGWA
>WP_113924227.1
MDQKSILRLLKRSIQLMELHDKNSFKIRNYQSALNNIDRNDITVTDKSVEQLQADAGMGK
SIAEFVFSLATTGMHPYLEELLSKTPSGILEILEIKGLGPKKVKALWEDLNITSTHELLE
ACQAGQVAKAKGFGEKTQESILASLEFREANQGKWLYADIEGIMGDFGTKIKGLTGVKEV
VTVGEFARKAEIIERVEWLVATEDHADTVARLSGLDNLEHSK-KSSSPFRWMTEPEINLI
IHFAKPSHFVEEKIVRTGTKSHLLYPIEGE---------KTMIEV--LRENPIASELAFF
EKAGLPWIPEELREGYLEFDLAKAEKIPQLLEDKDLKGILHNHSTYSDGKHTLRQMAEYC
KELGYEYLGISDHSRTAFYAGGLEIEKVQKQHQEIDQLNKELAPFRIFKGIESDILTDGS
LDYPEEVLVSFDFIVSSIHSNLGMDRKKATTRLINAIMNPFTTILGHPTGRLLLRREGYP
IDHKAVIDACAIHNVVIEINANPWRLDLDWRWVNYAMDKGVKLSINPDAHEMEGYADMKY
GVIAGRKGGLTKDMTFNAMSADEIGKYFQDRKS
>WP_115892523.1
MKNRLVAQILNRVADFMDLKG-DEFRSKAYRRAARTIELLGEDIEEVAADRLQELPGVGR
NIASKIREILDTGSLHLLHELMEEYPVDFDALLSVEGVGPRTVKLLYEELGIKTLDDLEY
QAKRHRIRRLRGMGEKKEKAILRNIELARSRITRKPLAYIVPLAQRIKSEIMDLEGVQRV
EVAGSIRRGRETVGDIDILVTARDPEMVMDYFTSMETVREVVVRGPRKSTVRLVEDLDCD
LRVFDDGVFGSALLYFTGSWEFNVELRRIAQSMGMKLSEYGLFR--GDERVAGRTEEEVL
EALGLTYIEPELRENRGEIEAARERRLPELVSSEDVRGDLHMHSLHSDGIDSIADLASYA
ETLGREYIAVTDHARYIS-----DPDSYLRSIEGVD-------EIPVLAGVEVSILADGS
LEVPGDVLEDFDLVVASVHDGFN-----VTERLLGAMDHDVVDIIGHPTGRVLGTREPV-
VDIERVTERAAEAGVALEVNSNPLRLDLRDTHIRMAIEAGCKLAINSDAHSRGGLENIRW
GVLTARRGWASSDDVINTLSFRGLKRWLE----
>WP_123537245.1
SRNDEIAARLEEFADLLAAQG-VEYKPRAYRRAAENVREHTDDVARLARDALDDIEGVGD
AIASKIVEYVETSEIEELEELRAELPVDMSELTRVEGVGPKTVGSLYEALGIETLDDLEA
AAEAGEIQEVSGFGAKTEQNILENIEFAREATERELLGEARPRGEGVVDYLDGRPGVERI
DLAGSLRRWKETIGDVDVLVGSEEPGAVVDAFTDWPEADAVIEAGDQKASVRS-GEVRVD
LRVVDTSEFGSALQYFTGSKDHNVTLRNVAIERDLKMNEYGVFDISEGDRVAGETEEGMY
EALDLPWMAPEIRENRGEIEAARAGELPDLLAQSDVRGDLHVHSDWSDGGHTIREMVEGA
AAFGHDYVAITDHATGPGMVGGVSDADLREQIEAVHAVADDA-EIEVLTGVEGNIGTDGS
ISVADDLLADLDVVVASPHAGLDGD---GTDRLVAAVEHPGVDIIGHPTGRYINQRSGLD
VDVERLATAAADHDTALEVNANPARLDLGGGPVKTAVDAGATIAINTDAHSPQRYGLLRY
GVHTARRGWAEETDVLNTRGVEDLREFLE----
>WP_134670737.1
RRNAEVAGLLEEYADLLAAQD-VSYKPKSYRRAAESIRDYPAAIEELAAEAVEEIPDVGS
SIAAKVVEAVETGSFEQLDETRAELPVEMAELTSVEGVGPRTVGDLFEALDVRNLDDLEA
AAREGEIRTVSGYGETSEQNILDGIPFARQTQRRELLGDARPVGDAVLGFVESIPEAGRC
ELAGSLRRWKPTIGDVDVLAGSEDRAAVIDAFVEWERADEVIEAGTDKASVRS-NGQRVD
LRVVVPEEFGSALQYFTGSKEHNIRLRNYAIERGYKLNEYGAFDVSDGERVAGDTEAGMY
EVLDLPYVPPELREDRGEIDAAAAGQLPELLAEDEIRGDLHVHTEWSDGDLSVAEMAEAA
AEFGHEYVCISDHATGPGMVGGLDDAAIREQAAEVREQAADL-PVEVFVGVEATVEADGA
ISVADDLLADLDCVVASPHSGLEGD---ATDRLTAAVEHPHVDVLGHPSGRMLNSRAGLE
FDVEAVASAAADAETALEINSNPHRLDLWGSAVKRAVEAGATIAIDTDAHTPAEYRNVRY
GVHTARRGWAETADVLNARDADGVREFLH----
>WP_144888055.1
AHNLQLAAIFHSMADCYNYLGEERFRALAYENAAKMLYNMPEDVAVYNNAKLDELQGVGE
SIAEKILEFLQTGTIKTYEQLKKKVPFALLELMNITGFGPATLRTLHKQLHIGTLEELAE
ALQQNRLQHLKGFGSKKISNMLRALKLEKEDRQRLPLAEAEQIANKLVEQVRSIPGVQRA
ELAGSLRRRKETIGDIDLVITTDARKKIVRKLIALPGIEKVIAAGTTKISIVLAKHIQVD
ARIVRDDEFGAAMLYFTGSKEHNIQLRSIARERGLKINEYGIFT-KQGKRVAGATEQEMY
NYLGLHYIPPEQRVNQGEIERAKQ--L-------------------SNGAT---------
----Y-------------------------------------------------------
------------------------------------------------------------
------------------------------------------------------------
---------------------------------
>WP_145446994.1
KTNAELAAILQEMADLNEILGANRFKVIALQKAARVVGDHAVALAALGADELKGLDGIGK
GVAGRIAEWAQTGRVGELDELRERVPEGLPGLLNVPGLGPKTVQLLWKEAGVASVEDLKS
ALEDEEVASIKGMGKKKLEGLRKSLAFLERSAGRVRIGTAMNLAELLLERVRGFEGVAEA
THAGSLRRGRETIGDIDILVRTDGDEGIAKAFTGMDLVRDVLAEGVTKASVRVAAGVQVD
LRMVPSSSFGAALMYFTGSKEHNVAMRERAQVRGMSLNEYGLWKGEADQLVAGASEAEVF
EALGLAWVPPELREDRGELGKAEADDLPRLIEVGDVVADLHTHTTASDGALSIEAMAEAA
MARGLKVLAITDHSKSQVQANGLSAERLLEHAAEVREVARRLKKITLLAGSEVDILADGS
LDYPDEVLEQLDVVVASPHAALSQSSEVCTKRLVLAIEHPCVRIIGHPTGRLINRREGLS
PDIPRLIEAAREHGVALEINANHYRLDLRDAHAALAVKAGVPLSINTDAHGEADFGQLRF
GVLTARRAGATKADVVNCWGVKKLMGWLG----
>WP_147922667.1
MENKNILKLFKLTAELMELHDENPFKIRSYGNAVAALELVEEPLAGKQQADLERINGVGK
GIAAKIVEINQTGSFAELDQMLAATPPGVVEMLRIKGIGPKKVRVIWKELGTETVEELLE
ACEQNKLSKVKGFGAKTQENIRQALLFTQQNRGKKLYAEAEPGALELLQAIQDALPDAQV
ELVGALRRKLEIVEQLQFVVATDAPVAVAEKISGLEVLQQDV-RQSGPKVWHSLTSLTTE
IKLVSADQFAGEVLLQSAALGHLTQPLSEG---------KSLISY--IRNENFASEEAIY
KAAGLAYIEPELREGTNELQLAQENKLPTLLDLNDLKGILHNHSTYSDGAHTLEQMATYC
RDLGYEYLGICDHSKTASYAGGLREGDVLRQHKEIEELNQKLAPFKIFKGIESDILGDGS
LDYDPDILASFDFIVASIHSSLNMDEKKATARLITAIENPYTTMLGHPTGRLLLRREGYP
IDHKAVIDACAANKVIIEINANPWRLDLDWRWVQYALEQNVMLSINPDAHHTSGYHDMRY
GVYMGRKGGLTKEMTFNAKSVQEVEAYFRERKE
>WP_005985565.1
MA-------------------E--------------------------------------
------------------------------------------------------------
--------------------------------QCFPLPVAVDAAHGLLKALQGAPGIRRV
ALAGSARRHMETVRSVTIVAGVGDKAKSSTTLSGLSGLASGQSHSDDLMSCRLEGGLPAE
IVLVPDDCFGAAMFLRTGTYVHVAAIASLAGEQGLTIGEQGVFRG--ARRLGGAEEEDIY
ALVGLPYVPPELREGGEEMIEASEGELPRLIARADLRGDLHVHTNWSDGKASLEEMALKA
QELGYAYLGITDHAHRVEGGWGIHERDLARQWEEIDRLNEKL-DIRLLKGAEVEILADGS
LGLSEAMLAKLDYTICSIHTHLDLPAEQQTTRILKAMDHPRFRVLAHPTGRLLCNQDAHG
AHMGRIIVGAAERGRILEVNAKRDRLDLNGYHCDLAREVGCLLAVCTDAHSLEAMENMVW
GIGQARRGRIAPENVLNARGLEDIARILTG---
>WP_013043613.1
MHKADIVDVLEDIAVLLELKGENPFKIRAYSTGARVLETMEADLGDLIAGELASVKGIGS
ALVDKIATLHETGELAYYTDLRESIAPGLIEMLEIPGVGGKKVKKLHDALGVETIEALKH
ACEAGQVAALKGFGAKSEAKILTGIENRAAYAKRHLWWEAAEVAGLIVKGLRQLPEVERV
EAAGSLRRLRETVGDLDFIVASSAPEAVMEWFTKQGGVKEVTANGLTKSSVRFENGLQAD
LRVVPAEQFAFALHHFTGSKEHNVAMRQRALSRGYSLSEWGLSETSDAADTSITTEAELF
EFLGLPEIPPELREGLGELEVE---TVPDLVRVEDIRGVFHNHTTASDGRGTIEEMAEAA
QGLGLDYLGLADHSKASYQANGLSDERVLKMVDTIRAFNEAGEPVHVFAGIECDILPDGS
LDLEDSTLAALDYAVMSVHSSFNQSEEEMTARVICAIEHPATTMLGHPTGRILLRREPYK
IDLQKVIDAAIANRVIIEINANPRRLDLDWRLWRRAAERGLMCAINPDAHSTDGLGFFRA
GVNVARKGWLNAAQVLNCRDAAGVTKWFAERA-
>WP_034265593.1
MNKKDIIKLLETIATYMELKGDNPFKISAFRKAAAALETDERTLTEI--EDFTKLQGIGK
GTAAVITEYMETNESSVLEELKQEVPEGLIPLLKLPGLGGKKIAKLYKELDIKDMESLHQ
ACMENRVQGLSGFGKKTEEKIIAAIEEFGKRPDRLPLAFMLPIAEEILEALKHMHSIERF
SQAGSIRRMRETVKDLDFIISTAEPHAVREQLVSLPNVKNVIANGDTKVSVTLAYDVSVD
FRLVEDKAFATTLHHFTGSKDHNVRMRQLAKERGEKISEYGVENAETGEVMTFESEQAFY
EHFGLSFIPPELREDGTEVDAFI--KPQTLVTYGAVKGDLHMHSTWSDGAYSIEEMAEAC
RARGYEYMAITDHSQYLKVANGLTPERIRKQREEINRLNAQFDDFTILAGIEMDILPDAT
LDYDDEMLAELDFVIASIHSSFSQSREEIMNRLKQALNNVHVDLIAHPTGRLIGRRNGYD
VDIDMLIELAKETKTALELNANPNRLDLAAEHIKKAQEAGVKIAINTDAHNLDMLEHMEI
GISTGIKGWLKPETVLNTYSLKELTAFLNRHK-
>WP_038028975.1
MDNRAIARQLELYAQLLDLHGVEQ-KARVYHAAAFRIEKQEVPVAGLAVSDLTKLPGIGK
SIAEKIKEIVETGSFKELNELLERTPQGLLDLFQVKGLGVKKIRRLWEELGIDSLESLEK
ACLEGKVAALPGMGEKTQQAIMESIAFLKQTQGKRLWVQAAARATGLQEEIQNQLK-TEV
QCVGQLARKEPVVSAIELMVLTESPAALHACLRKIDYLKETP-ESSGLFCWDEGAQLPVE
VHTVTPEHRASMHLILTATEAHL----------GYHLNGQTLLQT--ANMPAAPSEQAIY
ARLGVPYIIPEMREGKHEWEWAKKYTPEQLVEREDLRGVVHAHTTYSDGKNTLTEMAEEA
RRLGYEYLGITDHSQSAFYANGLSEERVRKQWQEIEQINSRLQDFQLLKGIEVDILADGS
LDYPDDFLAQFDFVIASVHSALSTSREKATQRLLKAIENPHVDILGHLTGRILLAREGYP
LDMEQVIRACAEHQVAIEVNASPSRSDLDWEWIFYAMEQGVKLLITPDAHSCEELQYMDW
GLQLARKGGMTKEVCLNCLSSTAFLSFCAKK--
>WP_052890968.1
MDKNQVAQALEEMATLLQLKKESPFEVRAYENAARTISALDDDIERLVKGRLKGIPGLGP
TITRRIEELVTTGRLSFLEELRAATPPIKLELLRIQGLGPRRINAIVDQLHIASLEDLER
ACKEDRVAALPGFGKKTQEKILQGLAFLAEHGHRYLYPIAEAEGLRMRDALASLPEIVRV
QVAGSLRRRRETVKDIDIVASVADSQRVMNFFTGQPGVRQIVSKGETRSSIILPSGIQMD
LRLVTDSQFPSALHHFTGAKEHHIPLRRRALSMNMTINEYGLFKGKELELVPCKDEVELY
AALGLAYIEPELREDMGEIEAAERGELPTLVEERDLRGVLHVHSTWSDGKNTIRELAEAC
LARGLSYLGITDHSQSVGYANGLSVENLQRQWEEIDRLNAEFARLVILKGTECDILRDGS
LDYPDEVLARFDFVVASIHSHFTLSPQEQTERMLRAIANPHVTIIGHPTGRLLLERPGYT
LDIEAVIEAAARHGVFIEINASPQRLDLDWRYVRKARDRGILIPIDPDAHSVAGLDDMHY
GVGIARKGWLSAADVLNTRPLAELQALLQRRKV
>WP_058471984.1
KTNKEIAEKLYQYSDLLEASGSNPYRVRAYRRAARSVMALSSNLSELLSFKLTSIPWIGE
GIASVIKQIFFENTLPRLK---EQATKNINELPSLPGLGKKRVEILNKKFNIYSAEELLS
AFKEGRLNELAWLSQAIIERIKNYLKNPVNPKQFLRLYHALPVVTLLQDRLLSLKEVDFV
LCCGDFRRRCEVVEQLHFIICSQQAEGVIEEILNFPQVIHLLSREKNCIKVNLWCGINAI
FNFAGLDLLGANLLYATGNSHHLRQLEKLAKEQTFNLNPQGLFKA--GKAVAQKTEAEIY
KHLNLPYIEPELREGLHEIDAAKTLNLPSLIELADIKGDLHSHTNETDGKESLEAMANAA
FERGYEYLAITDHSKRLAMTNGLDEKRLLAQIRQIDRLNHKMNGFLILKSIEVDILEDGS
LDLSNNVLKELDVVVCSIHSLFRLNEQKQTERILRAMDNPYFNILGHATGRLIKSRPPYS
IDFERIFCAAKENGCFIELNAQPYRLDINDVYCKLAKIRGVKIAISSDAHSTHELNFMQM
GIFQGRRGWLEAHDVINSYRWPDLQKLLKRN--
>WP_064468587.1
INKKDVIRLLEQIAIYMELKGENPFKISAFRKAAFALEADDRSLSEI--SHFSELPGIGK
GTEAVIEEYIFEGHSSVLANLQEEVPGGLIPLLQLPGLGGKKISRLYQELAVVDVETLKA
ACESNQVASLKGFGEKSQTRILEAIAEAGSQPDRLPIAYMLPLAKNIEHYLGKIEEITEF
SRAGSLRRMKETMKDLDFVIATEHGKAVKERLLSMPDVQDATVSGDTKITLTLLYKVSVD
FRIVQPQEFASALHHFTGSKDHNIRMRQIAKERNEKISEYGVEQTETGKVLTFNSEAEFY
QHFQMPLIPPEIREDGKEIDEYR--SELSFIELDDIKGDLHMHTTWSDGAYSIEEMVEAC
RRKGYQYMAITDHSEFLKVANGLSPDRLRSQIEEIRKINEKYNDITILAGTEMDILPDGS
LNYDDDLLAELDIVIASIHSSFSQSQAKIMERLKNAMENPHVDIIAHPTGRLIGRREGYD
VDIKLLIELAKQTNTALELNANPARLDLSAKHIRMAHEAGVKIAINTDAHNKENLEYMKV
GLASGRKGWLSASSVLNVWPLEKLREFLNS---
>WP_080844496.1
INKKDVIKLLETIAVYMELKGENPFKTGAFRKAAIALENSDLSLSEM--TDYTSLPGIGK
GTAAVIEEYVQEGTSSVLTDLKDQVPPGLIPLLHIQGLGGKKIAKLHKELGITDAQELEQ
ACKEKRVQGLAGFGAKTEEKILAALLNAGTQPDRLPLAYMLPVAEAIEDALGQIPEVLRF
SRAGSLRRMRETVKDLDFIIAADDRTAVKEKLLGLPSIKEIIAAGETKVSVVFEYDVSCD
FRIVAPSEFATTLHHFTGSKDHNVRMRQLAKERGEKISEYGVGNVETGEIKTFSSEEEFY
AHFNLPHFPPEIREDGKEIDLYT--KDTKLISLEDIKGDLHMHSTWSDGAFTIEEMIDAC
RKRGYQYMAITDHSHYLKVANGLTPERLRQQREEINRLNDKYEDITILAGVEMDILPDGS
LDYDDELLAEMDIVIASIHSSFSQPKEKIMDRLKTALHNAHVDIIAHPTGRLIGKREGYE
VDIDLLIQLAKETNTALELNANPNRLDLAAEHIKKAQEAGVKIVINTDAHKIDTLSHMEI
GVSAAKKGWVQPASVLNAMKTQDLLDYLKNNN-
>WP_084820223.1
ANKKDVVRLLETIAIYMELKGENPFKVSAFRKAAAALEGDDRSLSEI--GDLTALSGIGK
GTAAVIEEYMAEGRSEVLEELQQEVPAGLVALLKLPGLGGKKISKLHKELGIEDAQGLEE
ACKQGKIRELAGFGKKSEEKILEALANAGTRPERLPLAFMLPVAEMVESHLEKMDGIDRF
SRAGSLRRMRETVKDLDFIIAVHDASGVKKQLESLPGIKEIIAAGDTKVSITFAYDVNVD
FRLVRPEEFTTALHHFTGSKGHNVRMRQLAKEKGEKISEYGVENTETGEILTFESEESFY
QHFNLPFIPPELREDGSEVDHYS---GTSLIDLKTIKGDLHMHTAWSDGAHSIEEMAEAC
RSRGYRYMAITDHSQYLRVANGLTPDRVRKQIEEIRKVNAKYDDFTILTGIEMDILPDGS
LDFDDELLSELDIVIASIHSSFSQPREKIMERLKTALANPHVDIIAHPTGRLIGRRDGYD
VDIEMLIQLARETNTALELNANPHRLDLAAQHLRKAQEAGVTLVINTDAHNMETLDFMEI
GVSTARKGWIKQSSILNAMELDDLLEFLHRRNA
>WP_091349135.1
MDNREI-------------------------------------------NKLTSLEGIGE
KIAKEIIDIVNLGYSPKLEKLQKELPQNLKE-----------------------------
-----------------------------GQQQKFLLGLALPLANEYIKILNKCTGVKKV
EIVGEVRRRKEIVSSIDLLLILDRP---------L----------EDKISFIGKFGIPVN
IYLSSTEKIGYNKIIHTGSEKHLELLKELGL------------------TAREGTEEEVY
SSLGLEYIPPYLREGRQEILLAKERMLPKLISIGNIKGDLHIHTNYSDGLSPMEDLAKEA
IRLGYQYIAITDHSQSLKIAKGLTKERIIKQWKEIDNLQKSL-NIRILKGIEVDILSDGS
LDFDDDFLAQFDVVVASVHSNFKQGKGEMTSRIIKAIQNPHVDIIGHLTGRLLLKRNPYE
LDIEEIFQVAKNEKIAFEINSSPDRLDLKTEHLWKAKKLGIKIAINTDSHSRIELANIIL
GVGVAQRGYLEEKDIINCWEIEELERYLR----
>WP_095105907.1
ITKKDVVGLLEKIATYMELNGENTFKVSAYRKAAQSLETDERTLDEI--DDVTDLKGIGK
GVGEVINEYLATGQSETLEALEKEVPAGLVPLLKIQGLGSKKIAKLYKELGITNKEALQE
ACEKNQVSALSGFGKKTEENILAGVKALSERKTHFPINLLIKLNNEIEAYLTTVEGIDKF
HVAGSFRRVKEMSKDLDYIISSTDPEKVQKALIDIPHKVKDVAVGLTKVSVEVEEIIEID
FRIIEPAAYYHTLQHFTGSKDHNIRIRQLAKERDEKVSEYGIEQ-ADGTLLQFDSEAAIY
EHFGRPWIAPPMRVDGSEFDR----DLSDIITLDDIKGDVHMHTTMSDGAFSLREMVEAN
IAKGYEYMVVTDHSRSLKVAHGLDIDRLLRQNAEIKKLNAEYDEIDIYSGTEMDILADGT
LDYPDEILAQLDYVIASIHQSFGQTEEEIMHRLESACRNPYVRHIAHPTGRVIGRRPGYK
VNLPRLFDLARETGTILEINANPQRLDLSAEVLRP--VHDIMVTINTDAHHIDNLELMKY
GVATAQKAFINKDRILNTMSRADFKSFIENNKL
>WP_097019265.1
MNNLIVSSIFDDIMNLLKIKGANSYKIRAYERASKLIRDLEVDVAQLIKGRLTEISGIGE
SLAENIKEIVETGSCEDYNLLINEYPATLISLLKVSGVGASKVRQFYNELGIKDLNDLKK
KAEVGVLSQLSGIGPKTENKILESIDKLLSEKDKFNLGEATHLANQLKDYIEAFKEVDNV
KVTGAIRRKEEVIDQIDLVIATDNFNKTVERLEKISIISNIDKLAHQTLVVDTKLGIKIK
ISVTDNRSFWEEVFWSTASKEYSQRLQEIIDDKGKDTS-----------IDDFKDEQEMF
KSLNLPYIIPELRDDLESIDRAQNYKLPNSIELKDIKGDLHMHSRWSDGRYTIKEMARAC
QQKGYKYMAICDHTQSLTVANGLSPDRLKSQWEEIDKLNESL-DITILKGAEVDILAEG-
LDYSDDILAQLDIVIASIHSGFNNSSEKMMERIIRALEHPHVHILAHPTGRIVLGRGAYN
IDFERFIHKAIETNTILEINASPKRLDLNHQQVKLAHQLGAKFIINTDAHKTKDLDNMGI
GVSVARKGWLEKDDVINTLELSEFKKLLAK---
>WP_102345337.1
INKKDIIKTLETIAVYLEIKGENPFKISAYRKAAAALEADDRSITDI--EDVSKLKGIGK
GTAAVIEELLTTGQSNVLQELIEQVPKGLLALLNLPGLGGKKIAKLYQELDVTDIESLKQ
NCLENKVQGLAGFGKKTEEKILAAIEDVGNRPERLPIWFMLPIAADIETQLSNMEHILQF
SRAGSLRRMKETIKDLDFIIATTEAHAVREQLLKLDRISEVIASGDTKVSVVLKYDVSID
FRLVEPKSFATTLHHFTGSKEHNVKMRQLAKERGEKISEYGVEIIETGEVLYFDSETEFF
KHFGLQFIPPEMREDQGEVDAFQ--HEIEVLNVADIKGDLHMHTTWSDGAYSIQEMVEAA
RKKGYAYIAITDHSQYLKVANGLTAKRLREQRQEIDRLNDLYDDITVLAGVEMDILPDAT
LDYDDELLKDMDIVIAAIHSSFSQDREKIMKRLINALESHHVDIIAHPTGRIIGKREGYD
VDLELLIEVAKRTNTALECNANPYRLDLSAEWMRKAQDAGVKLVINTDAHRIDMLEDMQL
GVATARRGWIKKESILNTFDINQLKAFLKRHH-
>WP_113959844.1
MTAEQMAEVLRNIARLLELKGENPFKIRAYTTGADVAENFSGDIVAKAKNDLGGIKGIGD
ALQQKLHELASTGKLEFYEKLKAEFGDGILELFEVQGLGAKKIAALFATLGVKSIADLRR
VCESGEAAKLPGFGAKTAEKLLQGISFRESHAHEFRQEQVAPIVMGVLEMLRDHPDVSRV
EVGGSYRRGKETVHDLDFLAASRRPKEVLEDFVHMPGVTQVLGHGETKASVVLDSGVQCD
LRVVTNDEFACALVYFTGSKEHNIVLRSRALERGWSLNEYAFTPVANKEPPKCMEEADVY
RALDLEVVPPELRENTGEIEAAEEGRIPRLVELQNLRGCFHNHTVASDGAATLREMAEAA
QEVGWQYLGIADHSKSSFQANGLNETRLAAQVEEIRKLNAEYEGFRIFAGSEVDILKDGA
LDFSDEVMAGLDYVVASVHNLFTLSEAEMTKRIIKAIENPYVTMLGHVTGRLLLSRPSYA
VNIPEIIEAASANGTIIEINANPWRLDMDWRWWKMAKEKGVKCAINPDAHSTRGLQDVFF
GARIARKGWLTREDVINCLPLGQVEQALRVKRE
>WP_120420854.1
MYDFEVAFFLYKMSKIQSVFFDSQYKAKAYFAAAMAVDAYDRYIEEMYDNELRQIPHVGS
KIEACIIEILETGGLAELRTYEETFGICDYSLLLSFGLSDKLIKKLW-GLSITSGEDLLD
SHKWNRLQDV--LDKRDRGRLQHFREHYLADRGLYLVSYGKCLAKELRIFLEGCDGAYKV
RIAGELARVCEKVHQIDIEVWTDQEADYAQRLQTFSRVGKLSRTEENK----I-LG----
------------------------------------------------E-----------
TRFGLPFCILCKRVS----DAGQ-GE-AEFADSFVVRGDLHTHTSATDGNHSLAQMAEAA
GKRGYEYLAVTDHTAAMKFAHGLSENEALNQIEEIHELNKNS-DVRILAGIEVDILEDGS
LDFCDSVLSRFDFVVAAIHTHMNQPPMVLYDRLEKALANPYVNILAHPTGRLLGRRPPYE
LDVEQIIQLCKRNHVVMEVNCFPERLDLNMEHMRMAAEQGVMLSLGTDAHSLAHLCNIEY
GEEMVRVCRIPAEMVLNMMGYKELISFFNNQRE
>WP_127737899.1
TTKKDVVRQLEQIAIYMELKGENSFKISAFRKAAQALETNEHTLEEI--EDYTALPGIGK
GTAGVIEEFIATGESSVLKELKEEVPKGLIPLLQLPGLGGKKIAKLYKELGIENAEDLKL
ACQNKKVQALSGFGKKTEDKILEALDSFGSRPDRLPLAYMLRVAFSIESELEKMAEIERF
SRAGSIRRMRETIKDLDFIIATNSPSEVKDSLLALNGIKEVIGAGKTKVSIVLEFDVSID
FRLVKPEEFATTLHHFTGSKDHNVRMRQLAKERGKKISEYGVEDTETGEVETFSTEAEFY
NYFGLPFIPPEMREDGKEVEDYK--EDLQIVSLEDIKGDLHMHTTWSDGAFSIEEMIEAN
RQRGYKYMAITDHSFYLKVANGLSPERLKEQLDKIKALNEKYDDITILAGVEMDILPDGS
LDYDDELLEQMDIVIASIHSAFSQPKKKIMERLGTALRNKNVDIIAHPTGRKIGKRDGYE
VDMEDLIKLAKETNTVLELNSNPNRLDLNAEYVKMAQDEGVHLVINTDAHHTKELAYMGI
GVSTAKKGWIKRDTVINTWETDKLLDFLKNRHQ
>WP_130031457.1
MNKKQIVDQLETIALYLEIEGENPFKIAAYRRAGQALERDRRSMAQI--TDLGSIRGIGK
GTAQVIGELMATGESSVLKELQKKIPASLPELLKIPGLGGKKIGKLYQALGVKDSETLRT
VCEKGLVRNLPGFGKKTEEKILKAINEQDNRPVQLSIAYMTDLAEKIEAELAQIHVIRRF
SRAGSLRRAKEYMKDLDFVLETEVPEETADRILESLDVFEVSGRGERKMTVLLDFHVSVD
FRFAKPEAFVTTLHHFTGSKEHNVLLRHLAKERGEKISEYGVES-GNGSLLTFSSEADFY
HHFGLHEIPPEVREGTVEVERAA--RAPGLLKLSDIKGDLHMHSTWSDGSYTVQEMADAM
RAKGYEYACLTDHSRSLRVAGGLTEYQLMKQLEEVERINAQYNDFRIFSGVEMDILPDGR
LDYPDDILKSLDFVIASIHSSFSQTREAIMKRLEIACLNPYVRLIAHPTGRMPGRRKGYA
VDVDRLIELAQVTGTALELNASRYRLDLSSKWVNKAQAAGVKIAINTDSHSLKMIDDMTL
GVQTAIRGWVRPGTVLNTLSRKAFEHFLKKGKN
>WP_138364987.1
MSNSEIVEILELTAKLMELHGADPFKIKGYGVAAFYLDKYEGELQLMTEQELVKLQGVGK
STAGKIMQIAQTGTFPELEELISNTPLGVMEMFNIKGIGPKKIGVLWKELGIDNLHELEL
ACLNGTVAKVKGFGGSTQQKILESLAFLKDQAGKLRMDKAEAVANVIVNDLKKSF--EQV
HAAGDLRRKAEIVDNIKILVSTDSPALLQNTIGEIDYLVQNE-KQSSPFVWVQDVAVSIE
IVAVSPERTVSELFLETADGEHLGYAGTNG---------STIWRN--AYYENAESEEAIY
QKAGLPYIVPEMREGAGEFAWAETHTADQLVTWDDLKGILHNHSTYSDGQHTLEQMAVHC
RDLGFEYLGIADHSQTAVYAQGLTIEEVLKQHEEIAKLNARFAPFKILKGIESDILGDGS
LDYPTEILASFDYIVASVHSNLTMTQEKATARLLKAIENPYTTILGHPTGRLLLSREGYP
IDHKVIIDACAEHQVVIEINASPWRLDLDWRWISYCMEKGVLLSINPDAHAMEGYLDMHY
GVANARKGGLTRDMTFNAFSLEEMEKYLKARLE
>WP_145267294.1
MSPADVARILDEMGTLLELRGENPFRCRAYHNAADAIRGLGDDLPERIAGRLAEVPGIGE
TIRAKVVQLVTTGSVPLYDELRAELPPGLVALLRVPGLGPKKIKALHDALKVESLADLRL
AAESGKIAGLKGFGAKTEQKILEGLGFVESTGDRILQSTARRLVSPILGAVRSHPGVIEA
EACGSLRRRLDTIGDLDILFSSDDPAPVLDRFVSLPEVASVLAHGPTKASVRLAGGVQCD
LRGVSPGQFPFALHYFTGSKAHNIAMRRRAIARGLRLNEYALEGPD--GPIPCGSEEELF
RALGLHAIPPELREDRGEFDRAEAGPIPPLVERGDLRGTFHCHTDWSDGGNTLAEMAEAA
RDRGLSYLGIADHSRSAAYAGGLSIDRVRRQWEAIDELNAAMGAFRVFKGIECDILADGS
LDYPDDVLEGFDYVVASVHSSFGLPAEAMTARIVRAVRHPLVTMLGHPTGRLLLRREAYA
VDLGAVIEAAAEAGTMIEINASPHRLDLDAPHVRRARDRGVAIVINPDAHATGGLDDLDY
GVGVARRAGLGAAEVFNSLPAEEASRALTKLRT
>WP_151966113.1
MQKEQVIVNLKHIATLMELKGENSFKIRAFHNACRALESETENLKTIVDNRLTNIKGIGE
GIAKKIAEMVLHDKSTWLEDLQNEIPEDLVKMLEIPGLGAKKVRTIHKELGITTLEELKL
ACVDNKIESLPKFGAKVQQNILTGIETLKKHAGRYLFSFAHAESQKIIQYMRECECISKL
EIAGSLRRRKEVTKDIDMLVVASDAETVMQHFVSYPEVEKIIGHGPKKSSIQLRKGLQVD
LRVVEEHQFAFALMYFTGSKEHNTQMRSIAKKHGLKLNEYGLFDEN-DKSAVCESEEQVF
SALGLQYVIPELRENLGEIELAQEKKLPKLVSQGDLKGIFHMHTQYSDGKNTVREMAEAA
QEMGYQYIGITDHSQSLTIANGMKPQAVKDQFAEIDAVNKELKDFRIFKGVESDILADGG
LDYDDELLSQFDFIIGSIHGNFKMSEAEMTKRVIKAIENPYLTMIGHPTGRLLLKREPYA
INMQEIIHAAVENNVVIEINAHPFRLDLDWRWGKLAAEKNLLTSINPDSHIAEGFHDIYY
GVGIARKAWFESERVVNTWETDDIAKFFAKNK-
>WP_012992623.1
SKNKEIARIFERMADILEFLGDNPYRINTYRRVANILSELGTDVEELVKGKIYHIPGIGP
SSVEKILEYLRTGKISKYEELKEKVPEDLLELLDVPGIGPKTLKLAYDKLGIRSKDDFVR
AVRSGVLASLPGMGEKKLQNIMRGLELYERAKERMSLIEAYQLGEDILLHMQKIEDYTNI
ELAGSLRRRKETVGDIDLLVAAPKWSKIHNHFVTFQGVKEILGKGETKSSILLENGRQVD
MRTVEPHQWGSALQYFTGSKEHNVRVRDIAKARGLKLSEYGVFRADTEEWLGGRTEEEVY
SLVGMQTPPPEIRENTGEIELALEGKLPKLVEWEQIKGDFHLHTNWSDGMGSLEEMAETA
YRLGLQYIVVGDHSPSARVAKGLDMERFRMQWKLIERLNTYYNGFYILRGCEVDILPDGS
LDLPNEFLQEFDFVVASIHSRLNQDN---TYRILKAMENPYVNLIGHPTGRSYGSREGYP
IQLDKVISMAKETGTALEINTF--RMDLPPEAVRKCMEVGTMVAVVTDAHAPSHLRYLKL
GVGLARRGWAVPHLVLNTFSVEDVREFVRRKR-
>WP_014373600.1
MTNKAIADQFKLLGALMELHQENPYKIKSYKTAYQNLRRVDEPLAEMEKADLKKIRGIGD
AIADKIIELQEKGELRLLQEYKAKTPKGIVELINIKGLGTKKLLQLWQELQVETPGELLY
ACQENRLLSLKGFGEKSQQNIAAQLQYYFRSLDQHRWAEVADEAEDVLLDLQEVFGAENV
ALTGPFRREMPVVDALDFLIADFDGAQLAAAQL-FDDL-APK-EPNLPSYWSKESNILLR
FHPCSKERFGLGLLQSTGGVDFFRTLREQED----------------LEACVGLSEPAIF
EKLELPFIWPSQRDVSKIYWRAKAGKIPPAIEQSDIQGMLHLHSTYSDGANSLSEMAEHI
RSLGYAYMGITDHSPSAFYANGLKPERVKAQWKEIDELNANFSDFHIYKGIESDIKYDGS
LDYEADILAGFDFIIASVHSHLKMSKEKAMERLLKAIANPYTHMLGHPTGRLLLSRPAYP
VDHALLIEACAKYNVAIEINANPLRLDLDHQWIPYALEKGVKLAINTDAHQLSGLDHIRY
GLQMARKGLLPKSACINCFSPSEFAAWCKQK--
>WP_020879324.1
AHNADIARIFRNVAEYLEINGANAFRVRAYENAARTVESMARDVADMVAEDLSGLPGIGE
DLAKKIREIVDTGSLPLLEKLRAENPPGLLELLRVEGLGPKRVGILREKLGVESLDDLRK
AVDSGAVRDLEGFGEKSEAKIGRALSALEKEMSRMRLDEAEGFALPLLDHIRAVEGVVRA
EPAGSLRRRKETVGDLDMVAVCDDPARVMDAFAAYDRVEEVVSKGETRATVRLRNGPSAD
LRVVPAESFGAALHYLTGSKAHNVRLRGMAEDQGCKVNEYGVFRG--EERVAGETEEDLY
AFFGMDFIPPELREDTGELEAARKHRLPALVTLADMRGDLHAHTDASDGRAGLEEMAEAA
RSRGYDYLAITDHSQAVTVAHGLDADRLAALIDAVDRVNDGLSGITLLKGCEVDILEDGS
LDLPDSILKRLDLTVCSVHSRFGLPRDAQTERIVRAMDNPHFTILGHPTGRLIGKREPYA
VNMERVIAAAAERGVFLELNAHPERLDLDDRHCRAAKEAGVLVAVSTDAHSPGGLDTMRF
GLGQARRGWLEAKDVLNTRSLRELKKLLKR---
>WP_030195783.1
RANDDVAAVLQEYADLVAISGGDAFRVRSYEKAARAIGGYPADVARLDAKGLQEIPNVGR
SIAEKVLAYLGTGRLPALDEARAAIPAGVRELTRIPGLGPRKALVLHDELGISSVQQLRD
AIDAEKLRDLKGFGERTEENILHGIALLEQSGDRILLSTATDVAERILAELSQLPGCRDA
AYAGSLRRMRDTIGDVDVLVAAERPARFMTALTRLPETAEVIAHGDKKTSVRTESGLQVD
LRVLPPGSFGAGLQYFTGSKAHNIRTRELAVRNGLKLSEYGVFDAESGDVLASETEEEVY
ARLGLPWIPPTLREDRGEVAAGLRGELPELVTEEDVRGDLHTHTDLTDGLAPLEDMVAAA
ADRGYAYYAVTDHAPNLAMQR-MTAEKMLVQREQVRALDRKHHGMRLLHGTELNIGPDGS
LDWPDEFLAGFDLCVASVHSHFTQSRADLTRRLVRACENPYVNVIGHPTTRRLGSRPPID
ADLDAVFEAAARTGTALEVNAHPERLDLCDEDILRAREHGVKFAIDSDAHATTHLAYLRY
GVGTAQRGWLTPDDVVNTWPLTKLRRFLRKGR-
>WP_035907051.1
MSNSEIAKILSLTADLLDIKGENPFKVRAYRNAARLVEGTSKDFEKLVKFDLTKLPGIGH
DLSEYIKEIVITGKFSKLEELKKQIPLGLIDMLSIEGLGPKRIKEIYDAFHITSLEELRK
YAQNGELDKLPGFGPKLIEKILKGVKQLKKAGIRFLWADVEEVAEEIRKYLLDFPGVEIV
DIAGSYRRRKETVGDLDILVIADDYMKVSEYFTKYKRVKEVYSKGLTRSTVFLDNSLQID
LRAVTKESYGSALHYFTGSKAHNIAIRKMAIDMGLKVNEYGIYKG--TKRIAGKSEEEVY
ETMGLRYIEPELRENRGEIEAAKNNNLPKLVREDDIKGDLKVYFN-----KNIKEIIDEA
EKKGYEFLGICT-----------------KNIEDLEKIKKLKSKLKIYSAIECKIDKNGE
LNYLKDKIKDFDIVYGSVEDNFNLDKPTQTKRIINALNH--IDILSHPICRKIQEFDGID
IEFEQILKAAKEKNKIFEIDARRDRLDLDDSKIKLAKETGVRMCINSYATNKKELYNMKY
GLNQSRRGWAEKKDLINTLK-----NFI-----
>WP_049578093.1
RPNDEVEALLREYADLIAITGGDAFKQRAYEKAARAVRGHPHDISRLDAAGLRDIPGVGA
SIADKIAEYLRTGRVAAFDATRAAVPPGVRRLMSIPTLGPKKAMSLYRDRGITGVDGLVA
AIHEGRLAGLPGFGPKAQANLLRGVELARQAGDRLLLDAALDLAGEAAEGLSRVEGCERA
TWAGALRRMTETVGRLDLLAAARDAAPVVAAFTALPLAAEVSSRGRVRAAVTTGGGQEIR
LRVVEPGSWGAGLAHATGSRAHVARLRERAAARGLRLGPDGLRDAGSGERLPAGAEEDVY
ARLGLPWIPPVLRENRGEIDAALAGELPEPVGEDDLRGDLHTHTDLTDGLAPLEAMVAAA
AERGYAYYAVTDHAPRLRMQR-MTEEKILAQREELRALAGRRPGPRLLHGTELNIDPDGS
VDWPGAFLAGFDLCVASIHSHFGLDRAAQTRRLVTACENPYVHVIGHPTTRKIGSRGGID
VDLDAVFAACARTGTAMEINGHPNRLDLRDEDILRARRHGVRFAVDSDAHAVGELGNVRY
GVATAQRAWLPAEDVINTWPWPRLRLFLRAHR-
>WP_052598719.1
MTNKEYANQFQTLAKLMELNGENSYRIKSYSNAYRILRGVTEALDDMSLAEVKQVKGIGD
AIGQKVMELQKDGKMKLLEDYKATTPTGIVQLLGIKGLGIKKIKLLWEELEIQSPGELLY
ACNENRLVSLKGFGIKTQATIKKQLEYFFQSIDKFHFAKLEEEAENLVLDIQETLDTELV
SLTGKIRRLEPILEAIAILIGQHDIQAIF----E-NILVLDK-HDGTTPVYTPDQGIPVI
LCTSDADFFGYNLLRTTGTESFNKDLFETAFDTPIDWR-----N--NPQELKGMDEQAIF
AAAGLPFIAPEIRDVSKIIFKIKGGFVPELIQEQDIKGILHAHSTWSDGANTLEQMATYV
QEQGYTYLGITDHSKSAFYANGLQVERVLAQMEEIDALNEKLAPFKIFKGIESDILYDGS
LDYDHTILEKFDFVIASIHSTLRMDKDRATQRLITAIKNPYTTILGHPTGRILLSREGYP
IDHKAVIDACAAHRVIIEINANPLRLDLDHTWIPYALEQGVKIAINPDAHSLEGVHDVHF
GVLAARKGLLNKEMCVNSLSASDFEALISTKK-
>WP_060912177.1
VQNAEIAEMFDQTAELLEIKGDNPFRSRAYRNAARLIERLPKSITSLLKEDLSELPGIGK
DLAGKIEAIVATHKFDVLDRLKRQLPGDLGEIAALPGLGPKRVKLLYDRLGVRSLEDLRR
AIRSGRLRELKGFGAKSEQKLAAALAKP-QVEKRFKLSEAEAEAEALLNYLRDTKR-DLM
AVAGSYRRRRDTVGDLDIVVAAHNGAAVGDKLSKYENVANVLAHGPTRTTVVLRSRLQVD
LRVVPKASYGAALMYFTGSKAHNIALRGLANDRGWKLNEYGLFEG--QRRIAGVTEEEIY
RKLDLAAIPPEMREDRGEIALAKAGKLPRLIALGDIRGDLHVHSSWSDGTAPVADMAAAA
KTKGCDYIAITDHSQHVTVAHGLDEARLSRQIDEIHRLNEKLNGFTVLKGAEVDILADGR
LDLPDKILSRLDIVVAAVHYKFDLSRKLQTERIVRAMDNRHVCIIAHPTGRLIGEREPYE
VDIEAIVVAAADRGCCLELNADPDRLDLTDIHAHAAKSAGVKLAISTDAHATAGFSNMRF
GVDQARRGWLEPADVINTQPLPRLRKLLRR---
>WP_068216730.1
MTNPDIARHFRELARLMELHGDNPFKIRSYTSAYNKLRKDDRPLASMSEEELQKLDGVGK
AIAGKIHELATTGEMATLNKWRDQTPAGIQEMLNIRGFGPKKVKAVWDGLGVTTVGQLLY
AINENRLVELKGFGAKTQETLREKLEFHQRSRGQFLYRDLDLAAKAFLAELTRLFPEATT
ERSGALRRCCPTLTRMDFVTTIAPAAA--PELEGVDIL-----IHKDNQTTGVVDGYPFV
LHHVTAENFGSKQFKHTGNPEFLQAFVERYPG---------------KDFTGLATEAEVF
AAVGMQFIPPELREDDTWLDTAAAGQLPDLIEATDVRGVVHSHSTYSDGIHSLRQMAEAA
RDKGYAYLVISDHSRTAVYAGGLKEDRVREQWAEIDALNVELAPFRIYKSIESDILSDGS
LDYPDDVLAGFDLVIASIHSGLNMDQEKATERLLTAIRNPHTTVLGHPTGRLLLSREGYP
IDHARIIDACAEHNVAIELNANPYRLDLDWRWIPYATERDVPVSINPDAHSMGGIDDIVY
GVLAARKGGLTAKNCWNSQEKLPLVDK------
>WP_071885864.1
MDNRALTRAFKLAAQLMELHDENPFKIRAIEGTANALDALSFPVSEIERSGLPDRTGLSK
TAAAKVAELLDTGTFPELRHLLEITPPGVVEMLNIKGIGPKKIRALWRDLGIESAEQLRE
AAEKDLVSKLKGFGKKTQDSILEALEFAGQSKGKLLYPQAESLAEQLCQQLRNGLKTEKV
AVAGEIRRRLETVETVRLVAATDRPAQAHLLLNSLEGLTPNP-HRSGPFAWATESGVQVE
VLLTTAEAFTTELFLNSAAEEHLNEPLPGVQGA-----PATLRQW--ARRETFQQEEALY
EKAGLQFIVPELREGLGEIELAAEKKLPRLLEDSDLRGSLHNHSTYSDGNHSLREMATFL
RDHNYEYLGICDHSQAAHYANGLGVERVRQQHQEIDKLNAELAPFRIFKGIESDILSDGS
LDYPSDVLASFDFIVASVHSNLKMDERKATERLLRAIENPYTTMLGHPTGRLLLRRQGYP
IDYKAVIDACAKHQVIIEINSNPWRLDLDWRWVRYAHDQGVMLSINPDAHHTDGYADMRY
GVLMGRKGFLTKEMTFNAKSVEEAAAYFEKRKA
>WP_075084520.1
MDNQKIAKTLDQLADLLEFTGANAFRLRAYRNGARVIRDMSDSIESQIADDLTKLDGIGK
SVAQKCIELCETGTLQQLEELLEDVPRTVLDLLNVPKMGPKKAAAVFNELGVETLDQLKA
ACEAGEVQQLSGFGAKTEKAILEGIAIAVEANQRILWAHADRIAEKIREYMKACKAIDQL
EFAGSYRRGKETVGDLDILATSTDAEAVMNHFGTYEDITSTIVRGDTKMAVRLDDEFQVD
LRVVPKESFGAALQYFTGSKEHNVVVRGKAKSKGLKVNEWGVYKVDGEEWIAGETEADVY
ATLGLPVFEPETREARKEFEWAENGDLPKLICEKDIRGDLHMHTTATDGKNSIEEMADAA
KARGLKYIAITDHSKRVSMANGLDEGRLLEQWETIDAINAAADSFVILKGIECDILENGD
MDLPDSVLAQGDWIIASLHYGQSQPRQQITDRIIGAIQNPHVTMIAHPTGRLLNKREPYD
VDIEAVFQAAKDTGTLLELNANPKRLDLNDRYLIAAKSHGIPIVINTDSHKTAGFGDLKY
GIKQARRGCLTKSDVANTKTLKQLLKLIKNG--
>WP_079653474.1
NKNKELAKLFERMADMLEFLGENPYRIATYRRAAEILSELDQDVEELVKGKIRELPGIGE
STIEKIVEYLRTGTIKRYEELKKQVPEDLLELLEVPGIGPKTLRLAYDKLKIRTKDDFIR
ALRTGKLAFLPGFGEKKIQNILRGLELWERSKERMSLIEAYDIGTSYVDYMKQIGHIEKI
ELAGSLRRRKETIGDIDILVSAKAWPRIHEHFIRFPDVKEVLLKGETKSSVVLSNGRQVD
LRTVEPHQFGAALQYFTGSKEHNIRIRDIAKEKGLKVNEYGVFRADTGEYLGGATEEEVY
SLLGMQTPPPEIRENTGEVELALQGKLPRLVDYSDIKGDFHMHTNWSDGVASLEQMVRTA
YELGHKYIVIGDHSQSSRVANGLDPERYRKQWKEIERLREEYEGFHILKGCEVDILPDGS
LDLPDELLEEFDFVVASIHSRLNQDN---TYRILKAMENPYVNLIGHPTGRAYGSREGYP
LDMKKVLQMAKETSTALELNTF--RADLPPEWIRRCMEEGVYIAIVTDAHAPKHLSYITL
GVGLARRGWARPELVLNTRDYQGVLEFVKEKRR
>WP_091740680.1
PANAAVASRFRRLAELLELEGDNPFRVQAYRRAATAVAGLSEDVLQIVSERLDALPGVGE
DLAAKIAEVCQTGRLGLLDAVQARLPSSLVALSALPGLGPDRIRRLHRELGVQSCEDLRG
AVEAGRLRSLPGFGAALERRLARALSR--APLQRTPRLEAQPVAEALRQSLLAVPGVERA
DVAGSLRRGRSDVGDIDLVAAASG-ANVTVAFSALPQVEEVLSRGPSRATVRLIGGLQAD
LLVAPPESYGAALLHFTGSKAHNIALRRLARRQGLKLNEWGLFKA--EQRIAGKTEADVY
GALGLTEPPPWQRE---------TGSLPPLPT----------------------------
-------------------------------------------P----------------
------------------------------------------------------------
------------------------------------------------------------
---------------------------------
>WP_093322043.1
MENKIISRKLKLLSQLMELHGENSFKTKAVANASFKLDKLPFRIIDKTELELSEQQGIGK
STAAKVWELLNTGCIRELEDLLSRTPDGILEMLTIKGLGPKKIVIIWQTLNIETIGELYY
ACNENRLIEAKGFGLKTQEEIKRAIEFNMASQGFFLYSQAEKIATHVGKELEELLPDCLL
HITGDFRRRVEILSRIDFITTATEKE-LLNGIEHLASLIKFE-QKDGHIQTIHESGLPIY
FFISNNTTFQRDLLISTGNEDHLNLLKQKLD----------------GDIPDGQDEKEIY
RKAHLDFIEPELREGLDEIEKASHHTLPNLINYTDIKGTLHNHSTWSDGVHTLEEMARHC
KELKLGYLGICDHSRTAVYAKGLKDEQVLQQWLEIEELNKKLTPFKIFKGIESDILSDGS
LDYPEELLKGFDFVVASIHSNLKMDEERATTRLIKAIENPYTTILGHPTGRLLLSRKGYP
INFKKVIDACAANKVVMEINANPLRLDLDWRWHRYALEKGVLLSINPDAHRTEGLKDMYY
GTLIGRKGGLEAVQCLNCFSLEEIDHYFKTRKL
>WP_105293453.1
MDNKAIAGLLYETADLLEIDGQDSFRVRSYRNAAEAIEALPQQVADLIQKKLLEIQGIGR
GMQANLLQLFKDGSIEAHSELLKKYRPSMLELLKIQGLGPKTIALIWSAYQVSDLEGVEK
LAREGKIRTLPRMGEKHELKLLKAIEDYRRIAGRFLLDTAEELAEKLVEHLLAASGVEKV
TPAGSLRRGRETVGDLDILVTGKARQKLIEHLLRFPGLMDVIAQGENKVSFRHRNGMQVD
VRLLPPESFGAAMQYFTGSKAHNVALRQRALKMGFTLNEYSLAKVEDEKPVARKTEEEIY
AKLKLDFIPPELRENLGEIEAAASHTLPALVELSDIRGDVHMHTVETDGRNTIEEMAEAA
RDRGYEYMAITDHSKNLAFANGLTDERALAHIERIRAVEKKMKGIRIFAGIEVDILGDGE
LDLSDSVLEQMDIVIASVHSQFNQDRATMTERLLQAVANPNTSLIGHPTGRLLLRRDAYQ
FDLDAVLKAAAKHKVAMELNSYPDRLDLNDVHLRLAKQHGVKIVINTDSHHTSHMEKLRY
GVTQARRAWLRKEDVLNTLPVAKFARAMKHAW-
>WP_125547510.1
RANDRVEALLREYAEMIAISGQDAFKARAYEKAARAIGGHPVDIAQLDAKGLMDIPHVGR
SIAGKVLEYLRTGRIPEVEASREAVPAGVRELTRIPGLGPRKALVLHRELGISSVPELED
ALRGEKLRDLKGFGERTEESIRHGIRLLRQAGDRILLDAATELAEEIVAELSRIAGCVRC
AYAGSLRRMRETIGDLDVLVAADIPEPFMAALIALPATAEVVAHGAKKTSVRTASGVQVD
LRVLPPASWGAGLQYFTGSKAHNIRTRELAVRHGLKLSEYGLFDAETGENLASETEEDVY
ARLGLPWIPPTLREDRGEIAAALRGELPELLTERDIRGDLHTHTDLTDGLASLEDMAAAA
AARGYAYYAVTDHAPDLAMQR-MTKEKALAQRERLRALDRTYRGMRLLHGTELNIGPDGG
LDWPDDFLAGFDLCIASVHSHFGQSREAMTSRIIRACENPYVAVLGHPTTRRIGIRPGVD
ADFDAVFAACARTGTALEVNSHPERLDLSDEDILRAKRHGVKFAVDTDAHATVHLPYLRY
GVGTAQRGWLTKDDVVNAWPWGRLHRFLREKRR
>WP_128504342.1
MKNREVAELFYEAADILEYQ-QVEWKPRAYRKAAQMIENLGEDIEAIYATGLTEIPGIGE
SIADHIAEYLETGKVEKFENLKEKAPLGAAELLEIRGLGAKKMKKLTDALGIKTLSDLKD
AVTAHRLKRLEGFGEKSEENLARAIEQYEKSHARIALGKALPLAEEVISALKALCDLSKI
IYTGSLRRLKETIGDIDILAEAEKEEEVMNCFVSLPDVDQVILKGSTKSSVILREGTAID
LRVVPPESYGAALQYFTGSKEHNIELRNIAIKNGYKLSEYGLYLKESGEQIAGNSEEEIY
DRLGLIYIPPELRESRGEIKAAARNTLPRLIEPGDLRGDLHMHTTYSEGKDSLKTMIGRA
EALGYEYIAVTDHSRSQKVANGLEIEKLKAQWEEIDKLSKRF-RIKILKGSEVDILKDGS
LDYPDEILRELDVVVGSIHSGFASPERKMTERIVTALEHRYLDILGHPSGRLLGRREPYA
VNFEKVFEAAAANGKVIEINSQPSRLDLNDELILRAKTFDLKFCISTDSHSTTGLSFMRY
GLGQARRGWLEKEDVVNTYPCSRLKEIFTKPKT
>WP_131330996.1
INNEIIAGNFALLAKLMEVNGENPFKIKSYANVVRTIEKYPQELSELLEAELFQIKGIGD
AIGNKIIEQLHTGKLTLLEKYLQETPAGIIEMLQIKGLGVKKIVTIWKELGIETLGELLY
ACEENRLMHYKGFGEKTQENIKAIIEFYLKSQGLLLYAEAEAFYNLIQKTLDKYK-NFQF
LIAGAYREQQEIIEKLVWVTDADKVT-LESIAEK-LNWTIID-PSEKTIEFITAEKLKLV
FHFSTKESIVVDQFLQTGSDEFHAIF-----------------PL--NKETTITQEEDIF
TNAGLHYIPAYRRDYPEIIETAKQKEIEIGIQVDQIKGIIHCHSVWSDGANTIEEMALAA
ANLNMEYIAMSDHSQSAFYANGLTPERILEQHKEIEDLNTKNNTIPIFKSIESDILYDGN
LDYAPEILSQFDIIIASVHSILKMDKEKATSRIIAAVENPFTSILGHMTGRLLLSRAGYP
IDHSSVIDACAAHNVVIELNAHPRRLDIDWKWIDYALNKGVKISINSDAHSTEGLKVLKY
GVLVAQKTGLSTTQNISSYSLDAFQEFLQQQKT
>WP_136827708.1
MENKEISRALKLLSQLMELHQENSFKIKSITNASFKVDKLPFKLKDKTKEELEKIDGIGK
SIASKITELLQTNTIQDIEDLISNTPAGVVEMLSIKGLGPKKIEVIWNFLGIENLGELYY
ACNENRLIEAKGFGLKTQEEIKKAIEFKMANAGRFLYAKIEKLAESYLQEFQKIDPDLKI
VLTGAFRRKCEIIEELEYLFISDDASILSKNLFETEQFQIIY-QDETHLHLKDLNGINIK
LWSATSAEAGLKLFETTGCATHVEKVKAYLK----------------PN-QIFTSEGEIY
AAAKMDFIAPELREDGNEIEKALKYEIKELIKFEDLKGTLHNHSTWSDGVHKIEEMAIYC
RDLALSYLGMCDHSKTAVYANGLSIERVLQQQEEIDYLNKKLAPFKIFKGIESDILGDGS
LDYPDEILKKFDFVVASVHSNLKMDEEKATQRLIRAIENPYTTILGHPTGRLLLSRSGYP
LDFKKIIDACAANHVVIEINANPLRLDLDWRWHQYALEQGVLLSINPDAHRNEGFLDMQY
GINVARKGGLYPQKCLNSFSLPQINTFFEERKS
>WP_145665551.1
------------------------MKTRA-------------------------------
--------------------NSNVIPGTLEPLMDIRGITTDKVKAICQQLGVRSWRELVT
AVTLEQLEGIPLLTPENRKNIRRALKLDKDADHRMQLWDAILQGKEILQSIRQFPEVKRA
SFAGSLRRGKDTIGDIDIVVEVAGAKKLLYKIDRMPLTDRIIAAGKSRICVLLHNQLLVY
FYLADQQHYGATLLYYTGSDRYSLSLESLAAQKGYRFEPDGLYDIKNNEYVATENEEEVF
RHLLLDYTPPELREDQELATATNPHKMPSLVTFDQVKGDMQIHTDWSDGEESIAHMAHYV
FSVHYQYIVVTDHASNERTGHVLRPDDISRQAAEIKDINDAIGYDYVKRGVEVDILENGA
LSLPDELLKTFDWVIASVHSHFT---KDNTARLLKACESPYVHCIGHPSGRLIGSRHPYP
VDWDQVFAKAAATSTAMEINARPNRLDLNDILVKKAIANGVKLVIDTDAHSLAQFDFMQL
GIWVARRAGCCHTDILNTFTWEEIEKFKKSKRN
>WP_147929941.1
MKNPEIARHFNTLAKLMELHKDNPFKIRSYVSAYNKLRKMDEPLEGKSEKELQEIEGVGK
AIAAKIFELCTTGKMETLEKWKAKTPAGIQEMLSIRGFGPKKVKAVWDGLGVTTVGQLLY
AINENRLVELKGFGAKTQETLREKLEFHQRSSGQFLFRTLDVAATALLTQLRTEFPGEVF
ERTGALRRLCPTLTNIAILTSLAPAAA--QNIKAAEVIQSATQDSGSAVTKLEVDGFPVR
LYHCTKENFGSKQFRHTGTPEFLNAFVAAFPG---------------VDFQDCATEAEVF
AKAACGPIPAELREDDTYIDLARNGQLPELLEVSDIRGVVHSHSTYSDGIHSLRQMAEAT
RDKGYDYLVISDHSKTAVYAGGLSVERVKEQWEEIDALNQELAPFRIYKSIESDILTDGS
LDYDEEILQGFDLVIASVHSGLNMDEEKATERILTAIRNPYTTVLGHPTGRLLLSRAGYP
LDHKRIIDACAENDVVIELNANPYRLDMDWEWIPYAIERGVPISINPDAHSVGGINDIKY
GVYAARKGGLEAKNCWNAGTLS-----------
>WP_006522385.1
MRNVEIAWAFYQIADLLDFKGEDFFKTRAYRRAARAIIGLDKPVADLYAGELKNVPGLGK
NTIAKIGEMLKNGECRLHKELKQEIPATVLDLMALPGLGPKRAKLLYERLGITSIAELEQ
AARSKKVRNLPGMGTKTESSIVRNIGRLKKKSHQLPLGAARELAAELSEYLEQLANVQKV
TVSGDIRRWAELVHSVDILAVVEDAEDIVESFIRHPALGEVMWREPGRVRAASRWGVPVE
LVALTEEQYWPALLWTTGSQSHLRRLQLLAWQRGWRLGRNRLVSRRDGRSARISNEEDFY
RLMGLQYVVPELRENNGEINTAAGGRLPRLVELADIRGDLHIHTSWSDGLGSIEEMALRA
REKGYLYMAVTDHSPSLKIARGLSAERLMDQFETIRALNKQWEDFYILTGVEVDILSEGK
LDQLDDVLAQADVVVASVHSGFKQDRNTITGRIMAAVENKYVDIIGHPTGRLLGYREPYA
VDVEEIIEAAARHNKVLEINASPDRLDLNEYYVQLARESGVRVAINTDAHDLKRMDEMVY
GVSVARRAWLEPRHVLNTLPLPELLQVLH----
>WP_010630392.1
MDKKQVIDVLDRIALYLEIQGENPFKITAYRRAGQALETDERSIGGI--DDFSKIKGIGK
GTGDVIRELIATGESSVLNTLKQEVPASLLELVKIQGLGGKKIGRLYRELNVTDTASLIQ
ACQSGKVRALPGFGEKTEEKLLEAVQKLNQRPAELPIAYMVGLAESIEKVLVTIPGIVRF
SRAGSLRRARESMKDLDFVIETADPEGVSGQIRERLNVREVTGQGEAKMTVVLPYGVSVD
FRFTSAADFIMMLHHFTGSRDHNILLRHLAKEHGEKISEYGVTPV-QGPVLTFSSEAAFY
HHLGLNDIPPEVREGTDEVERAM--EAPGLIRLSDIKGDLHMHSTWSDGNETIQAMAEAM
EARGYAYACLTDHSKSLRVATGLSEDRLLRQLDEVASVNARFTDFTLYSGVEMDILPDGS
LDYSDEILKQLDFVIASIHSSFSQSKKQIMKRLANACRNPFVRLIAHPTGRLLGRRRGYP
VDVDALIRLAKETGTALELNSNRNRLDLSAKWVRKAQQAGVKIAIDTDSHSKKMMEDMAL
GVQTAVRGWIRPESVINTMSAAQFSDFIKAGKQ
>WP_015009706.1
LNKKDLIQLLEEIALYLELKGENPFRISAYRKAAQALELDERSLSEI--EDFSQIKGIGK
GTQELINEFIESGQSSLLSELKAEVPSGLIPLLRLPGLGGKKLARLYQELNITDQASLLK
ACEAGEVSSLKGFGKKTEANILQAIKESGTRPERLPIDYMLSLARKIENYLETIKEIEKF
SIAGSIRRMRETIKDLDFIIATDQPESVKASLLNMEAIKQVISQGDTKVSVTLAYDVAVD
FRLVTADQFATTLHHFTGSKDHNVAMRQRAKEQGEKISEYGVADLSTGKVTTFESEADFF
KHFGLNYIPPELREAKGELEAFT--EEVSLVSEDQIRGDLHMHTTWSDGAHSVEEMIKFC
LDKGYQYMAITDHSKFLRVANGLNEDRLRKQREEIERLRALYPDITILAGVEMDVLPNGE
LDFDDQFLQELDFVIGAIHSSFNQSEAEIMKRLKAAMDNPYVKMIAHPSGRLIGTREGYA
VNLDELIDYAKKTHTMLELNANPKRFDLSAEWVNKAQEKGVPIAINTDAHNKKTLNYMTE
GIKVARRGWLKPETVVNTWSIDELQNFFNKKEN
>WP_020006418.1
MTKKDIIVLLETIATYMELSLENPFKVSAYRKAANSIEADGRSLSEI--DDFSEIKGIGK
GVNEVIWEYLDAGSSTVLDDLKNTVPEGLVRMLKIPSLGPKKIAKINKELAITTMEELKE
ACQNGRVSTLSGFGKKTEENIFQAIEDLQERPERYPIDKITLFKKAVERVLEDADGVIRY
DAAGSVRRLKETSGDLDFIIQVEDVSAFTDSFLNAPIVRETVARGEKKLSVIIEDEINAD
FRFVTGEEYFTTLHHFTGSKAHNVKMRQIAKSRGEKISEYGIES--DDEVVTFDSEAGFF
NHFDLPYIPPAMRETGEETET----DISEIVGLSDIKGDLHMHTVYSDGAYSVREMVEAC
INRGYAYMIITDHSKSLRVANGLDEKRLFNQIEEIKNLRDEFPEIDIYTGTEMDILKDGT
LDFSNDILKELDYVIAAIHSSFSQTEAEIMHRLKTACENPYVRHIAHPTGRIIGSRAGYP
VDMNALIEIAGDTNTVLEVNANPKRLDLSADHIR---HSDIRLTVNTDAHHSDHLELMEY
GVSVLQKGLIEKNHVLNTFSREDFRKWVKKGK-
>WP_038038135.1
ARNHAVAHVLEEIADLLELQDEQPFRVRAYRAAAEQVRGLAVDIAELDAGQLDAIPGVGK
ALAAKIHEYLTTGQLGYLERLRAQVPAEAVALLRVPGIGPARARQLLKR-GITSLAALRA
AAERGELRGIPGFGAALEQQVLAALATPEERPARLLLGAVLPLAEALAAELAQHRAVRAV
SPVGSLRRWRATVGDVTLLVATAEPDAVIAALPNLPGVERVRAEDAWQ-VLEHAAGVPVR
VVLVEPDAWGTALLFWTGARAHVEQLAARAVARGWRLTPAGLVD-EQGRRRAGADEAAVY
AALGLDWVPPELREGAGEVEAAAAHALPALVTVADIRGELHAHTDWSDGADTLEQMVEAA
RARGDAYLVITDHSPTPAVAGGLSAERLREQHRAIAALNAKLAPFRVLHGAEVSILPDGR
LDYPDDVLAMLDVVIVSVHNQFRQSREAMTARICRALAHPMVDVLGHATGRLLGRRDGYA
VDLEAVIATAAAHGVAIEVNGQPDRLDIEDVWVRRAIAQGVLVACTTDAHSRRNFDYRRY
AVAQARRGWAEARHVLNARDLDGLLAWRAARRA
>WP_058534687.1
KNNKEIAESLEKFSDLLEASGDNPYRVRAYRRAARSILKLDTNIELLLAFDLTTLPWIGD
KIADTINHLLSSNEELVLK---KDSNKVLNELQDIHGLGPQKIKLLNQKYNIYTKRSLLR
ALEADTISE---FNEHLKSELKKEIRKPRKKNKFLRLFYAITVVDSLLRHLRELPGVQWV
ECAGEFRRKKDVINEIDFIICTQNFTSLINHITSLSAVKDLVQQSDECISVNLRVGVKMN
LYSLPKASLGSALLFHTGNKAHVEHLIQLAANKGYLLQKNGLFAG--QKTFENVTEKDIY
HALDLAYIEPELREDKGEITAALNHALPQLIQLVDIIGDLHSHTNETDGSEPLENMVHAA
IRKGYHYLAITDHSKRLAITHGLDEKRLLQQIAQIDKLNEQLTDFIVLKSIEVDILEDGS
LDLSNDVLKELDIVLCSIHSKFNLPESQQTERIIRAMDNPYFDILGHATGRLIKSRPPYP
ITIEKILWAAKERGCFIELNAQPYRMDINDDYCQLAKKIGVKVAISTDAHSIRNFNFMPV
GIYQARRGWLEKSDVINTYEWPSLKKMLRKR--
>WP_074693347.1
MP--------------------NR-----HRR--------PDPTEALQ--RL--------
------------G-----------VPREVAELCELPGVGPKIAADLYRRHRIATLEGLAE
AVTRSP-RTFQSYGHNTVDRWQRDLPVLLERRHSWPIALAAPQADAICAELANLPGVTAV
SVTGSVRRLAAMNRCIELVVACADRSALDAWCQKAGAVTRMPAD-PSAATIRCTDELPVL
IHVALPEAFAAALLQSTGDPTHVEVVTKLLAEAALTWSEVGLMHRE-TESIPIASEAELY
ARIGLPWLPPELREGESMLQSPS-----FLIQQTDIRGDLHMHSTWSDGSLTIAELAETA
ERMGYEYIAVTDHSQSLTIAHGLTPDDLRRQRSEIEQVRRRA-KVRILHGSEVDILADGR
LDFPDEVLADLDIVIASIHTVFTQSRDTMTRRILRALANPYVHILAHMHGRLIGKRSGYA
VDTEQVLASAARHGVMIELNANPNRLDIWDEWIRKAVKLGIAIPIDTDAHEPGEMNNITY
GVRMGIRGWLPKAQVPNTLSYAELKQRLDARRM
>WP_077615482.1
MNKKDVVQALEKIAVYLEIKGENPFKISAYRKAAQALENDDRSLAQI--DDPSELKGIGK
GTAQVIKELMETGESGLLKSLAEEIPESLLALLKVPGLGAKKIGKLYQQLGIVDLDGLKR
ACLEGRVRGLEGFGPKTEEKLLKAVENLSVRPERLPIAYMLPLAETIEIALSEIQAIERF
SRAGSLRRLNETLKDLDYVIATAEPEAVAAAIKERLAVRSITGAGSTKMSIVLDYGVAVD
FRFVSPEAYATALHHFTGSKEHNVEMRRLAKSRGEKISEYGVER-EDGALLTFSSEADFF
RHFGLAYIPPEIREGGEEVERAKAAEAFRLIEVGDIKADLHMHTTWSDGAYTIEEMAEAA
IRKGYEYIVITDHSQSLRVAGGLTAKRLREQREAIDRLNEKYHTLKIFAGVEMDILPDGR
LDYEDDVLAELDFVIAAIHSAFSQDVQTIMKRLYRAMENPYVRLIAHPTGRIIGGRPGYP
VDMDGLIEKARETGTALELNANPNRLDLAAEWLKKCGERGVKIAINTDAHSLAMLDDMPT
GVAMARKGWVQPDGVLNAMSLSEFEAFLKRPKK
>WP_093044254.1
VDKKQVIKLLEQVAVYLELKGENPFKISAYRKAAQALEQDERSLSEI--EDFTKLKGIGK
GTAEVINEYINNGQSDTLIQLQEEVPKGLVPLLDLPGLGGKKLSKLYQELGVTDAASLKK
ACEDGSVEQLQGFGKKSAEKILKALEDADSRPERLPIAMMLPLAEKIEAFLDSLETVKHY
SRAGSLRRMKETIKDIDFIIVSEDAPATRDQLLEYEDIEEVIASGETKVSVVVNYDINID
FRIVKPEEFATTLHHFTGSKDHNVAMRQLAKQQNEKISEYGIENIETGEVTTFKKEEDFF
AHFGLSWIPPEVRENLGEIEKAE--KKIDLVDMKDIRGDLHMHSTWSDGAQSIREMAEEA
KAKGYEFIAITDHSKYLRVANGLNEERLRKQRKEIDKLNKEMDDFHIFAGIEMDILPDGT
LDFEDEFLEEMDFVIGSIHSSFNQSQDKIMKRLVNAMENPHVHMIAHPTGRLIGRRKGYA
VDLDVLIETAQQTGTVLELNANPNRLDLSWETLIKAHEAGVKVAINTDAHNYSMLDHMRI
GVGAARKGWLRKENVINTWKKEELVNLFHGKAE
>WP_097039173.1
MTKKDIIRLLENIATYMELSLENPFKVSAYRKAAQSLETDPRSLSEI--DKFIDIKGIGK
GVNEVIVEYVEKGESTVFKELQESVPAGLVQMTKIPTLGPKKIAKIYKELGIDTLEGLKN
ACENEEISALSGFGKKTEENISKAIDDILIRPERYAINQILKFREIIESHLSESEHVERF
DVAGSARRMKETSRDIDYIVISKDPQAFTEEITEADFVKETVVSGDKKLSIIIEQEINVD
FRFVTEAEYYSTLHHFTGSKEHNVKMRQIAKKRDEKISEYGVEK--DGETVTFDSEADFY
NHFGLEYIPPAMRETGEETEL----DVGDIVTLEDIKGDIHMHTVYSDGAFSIREMVEAC
IEKGYGYIVITDHSKSLRVANGLDEKRLIAQLEEIRAINEEYDEIDVYSGTEMDILKDGT
LDYSDDILKELDYVIAAIHSSFQQTEEEIMHRLESACRNPYVRHIAHPTGRLIGRREGYP
IDMDRLISLAAETGTALEVNANPMRLDLSAEAIR---HKDVMLSVNTDAHHTDHLDFMKY
GVATLQKGLIRKDQVINTMTREDFREFINKQK-
>WP_100374678.1
MNKKEVIKTLESIAIYLEIKGENPFKISAYRKAAQALESDERTLDEI--DDPVSLSGIGK
GTAEVINELIETGQSTVLTELSEQIPTGLLPLLKVQGLGGKKIGKLYQELGVVDATTLKE
ACEQEKVQALSGFGKKTEEKILVALEEAMTRPERLALPLVIPVAEWVEQKLSKMDGVQRY
SRAGSLRRLRETVKDLDFIIATTDPSTVRDQLVALADEGKVIASGETKVSIEVEFPISID
FRLVKPDEFATTLHHFTGSKNHNVKMRQLAKKRGEKISEYGVEVVETGKVKTFKDEKEFF
AHFDLAYIPPESREDQGEVEYYK--EHTDHVDTQDICGDLHMHTTWSDGAHSIEEMVEAA
RAKGYEYIAITDHSKYLKVANGLSVERLKAQHEKIRELNKQFDDFTIFTGIEMDILPDGT
LDYDDEVLQEVDFVIASIHSSFTQKQEVIMERLKTALDSHHVDLIAHPTGRVLGRRKGYN
VDVEALIDLAKETDTALELNANLNRLDLSAEWLKKAAEKDVLISVNTDAHHVDGLQDMDY
GVAQARRAMLKKDRLLNTWSRKQVQAFLDRHK-
>WP_102691123.1
MNKKTIIQTLEKIAIYLELQGVNPFKIAAFRKAAAALEADTRSISEI--EDITKIKGIGK
GTASVIHDLLENGRSEVLIQLEQEVPKGLPPLLKLPGLGGKKIAKLYQELGVDSADSLKK
ACEEGKVSTLSGFGKKTEEKILKELESFGKRAEFHPVWLLEEIVADIEEILHEIPEIEQS
SVAGSFRRVKEQSKDVDFIIATSNPEAVKEALLSKLVTKEIIAAGDTKVSVTLQD-INVD
FRLVTFDEYATALHHFTGSKEHNVRMRQIAKERGEKISEYGVEQ-ADGSVLTFHSEKEFF
AHFDLPFIPPTVRAGNREFERLE--QIPQLVQVSDIKSDLHMHTTWSDGAHAVHEMGEAL
LEKRYQYAVITDHSQYLKVANGLTPERLLEQRKEIWTFNEKHPNFRLLAGTEMDILPDGS
LDFEDDVMEELDFVIASIHSSFSQPQEKIMERLHNAMKNPHVDMIAHPTGRVIGQREGYN
PDIAQLIAWAKEYGKILELNANPYRLDLCMEHLEMAAEAGVPIAINTDAHAIEQLRFMEI
GTKYAQKAWLKKENIVNTWSLDDFVKYIEKK--
>WP_109674189.1
MTNSEIVEVLELTAKLLELHQADPFKIKGYSVAAFYLDKFDAALEDMTAAELTKLQGVGK
STAAKIVEIAQTGTFAELDTLLAKTPPGVLDMFKIKGIGAKKIAVLWRELGIDNLHELEL
ACLNGSVAKVKGFGGSTQQKILDSLAFVRSQEGKLRMDKGRQAADRLMEMLKVHF--ERV
EVAGDVRRKNEVVASIVILVEAESPKVLQDVLDEMGSLQKME-KESSPFVWMESISTMVE
IVYVVPGRMVNTLFLESAGAEHLAYPTAEG---------GTLRKK--ALGEAVASDQQLY
ESAGLPYIIPEMRDGGEAFLWSEKNQIEQLVTWDGLKGILHNHSTYSDGQHTLKQMADYC
QELGFEYLGIADHSQTATYAQGLKEEDVVRQHEEIDRLNLGYAAFKILKGIESDILGDGS
LDYPDQVLASFDYVVASVHSNLTMSAQKATERVLKAVENPYTTVLGHPTGRLLLTRLGYP
LDHRVIIDACAKHGVVVEINASPWRLDLDWRWIRYCMDQGVLLSINPDAHAMAGYFDMHY
GVEVARKGGLTLERTFNAFSLGQMEAYLKEKAS
>WP_114353309.1
VNKKDVIKLLEKIAIYLELKAENPFKISAYRKAAQALETDQRSLAEI--DDFTKIKGVGK
GTATVITQFIETESSETLEELQKEVPEGLIPLLDLPGLGGKKLAKLYQELNITNEQELKE
ACEQGKVEELSGFGKKTAEKILQTLKDVNNRPDRLPLPLVVPVVKKIESYLAKSNDIEKF
QVAGSFRRLRETVKDLDFIIATNSPKKVREYLLELDNITEVVSNGDTKVSIILKYPLGVD
FRLVKVDEFYTTLHHFTGSKDHNVRLRQLAKEQEKKISEYGVEDLNTGKVETFTSEQAFF
ESFGLNYIPPEIREDDSEIEKAK--DEISLIDRSMIRGDLHMHSTWSDGAESIETMVQNA
IEYEYEYIVITDHSKFLRVANGLNEERIKKQREEIDQLNEKYKDIHIFAGIEMDILPDGS
LDFDDDVLKQLDFVIASIHSSFNKNQAEIHHRLETALKNPYVDMIAHPTGRLLGKREGYN
VDVEWLIDKAQKYNKILELNANPNRLDLASTWVRKAQEKGVRLAINTDAHNLEMLKDMDI
GVKAGRRGWLKPENVINTWEITKLQKYIEKNKR
>WP_117170511.1
IDKKDVIRLLDTIAVYLELKGENPFKIGAYRKAAQALETDDRSLNEI--TDFTAINGIGK
GTAAVIDEYIQAEQSETLESLQKEVPEGLVPLLDLPGLGGKKIAKLYKELEVIDADTLKA
ACESGAVANLKGFGQKTADKILKSISEASTRPERLPIAFMLPIVDEIETYLSSVEVVERF
SRAGSIRRMRETVKDLDFIIASKDPLAVRDALLQIDLIKEVIASGETKVSVVLELDVSVD
FRIVAPEAFATTLHHFTGSKDHNVALRQRAKQQGEKISEYGVENTETGEVETFETEAAFF
KHFGLHYITPELRQNNGELEAFE--KDVSLISIEDIRGDLHMHTTWSDGAQSAEEMVKMA
IERKYEYIAITDHSKFLKVANGLDETRLRKQREEIERLKGEYPEIHIFAGVEMDIRPDGS
LDFTDDFLQEMDYVIGAIHSSFNQTEEEIMKRLTTALENPYVNIIAHPTGRIIGRREGYR
ANVEALIAKAKETNTILELNANPNRFDLSAKWIEKAQEQGVKIAINTDAHSYKTMSFMEE
GVRVAKKGWLRPETVVNTWTKDDLIELFKSKR-
>WP_127802484.1
MENEFIVDQLELLVKLWDLHGVNEFKSKNLAFATRALDKFPNSIAKATEDELLALQGVGK
VVISIIRDVAQTGTCSDLEGILEQTPAGLLNLLKIKGLGPKKVQAIWRDLGITELDELLA
ACEEGKLVQIKGISEAIQSNVMHYILFLKQNASKLRLDKGHHLAEDISTLLLNKF--SKV
QIVGELGRNCEIISSLDFMLLSDGGFGASLVLSEIEELEEDF-QNSSPFVWLKGHLIPIQ
LYFVEEKDWAIQSLKLTSNPAHLALIGFDEM----------------KLQGAFSTEQSIY
DALNIPFIIPNMREGLEELNWASKYQIDDLITFEDLQGCVHNHSTYSDGKNSLLEMAEAC
REIGLSYFGIADHSQYAAYAGGLKPERIADQHLEIDALNNQLNDIKILKGIEADILPDGS
LDYDASILSSFDYVVASVHANLQMDLEKAMPRLLKAIESPYTTILGHPTGRLLLAREGYP
LQMSKIIDACVANRVVIELNASPYRLDLDWRFIYEAQEKGAMISINPDAHEIKGILDMKY
GVEIARKGGLLKKNTFNTLSVKEFLGYKS----
>WP_130647642.1
MTNRQVARVLEEIGQLLEVQGENRFKVRAYMAAADRIGHLTGPVGDLTEEELEAIPGIGR
ALAGKIHQIVQTGTCTERERLIDATPPGLIPLLDLPGVGPKTVRRLWTELGVEDTDSLIA
AARNRRVRALKGFGAKKESDILRAAETAGKMTERMDVSGAKRRAAVLMAAIP-----GEA
WVAGSLRRGRSTIGDIDIVTTAP-PGETNRALRR--IADSMIDEGERKTSVRI-EGRRAD
IRYADTAELGTMLLYLTGSKAFNIRLRGIAAEQGMRLNEYGLLMRESGEVRTFPTEEGVF
GALGMVPVPPELREDRGEVEYALEGRLPDLVDAGAIRGDLHVHSEWSDGTLSLPDIADEG
EKKGYEYILITDHAAGIGVTHGLDAARLERQRHEIERVNRNA-ACTLLAGIEVDILADGH
LSLPDTALKACDLVVASVHTAFGQDADTMTRRMIVAIENEHVDIIGHPTARLIGRRPPTA
VDMDRIIDAAAATGTALEINASPARLDLDDIYIRQAKEQGVNLSIGTDAHRRSDLEAMRY
GVALARRGWCGPSDILNTRPLSALLRADE----
>WP_138415426.1
IDKKDVIKLLETIAVYLELKGENPFKISAYRKAAQALESDDRSLAEI--DDFTKLNGIGK
GTATVIREYVNNGVSDTLEQLQKEIPQGLVPLLNLPGLGGKKLSKLYQQLGVQDAASLKE
ACETGQVEQLSGFGKKSAEKILQSLEESSSRPERLPIAFVLPIVEKIEAYLQTVDEIERF
SRAGSVRRMRETVKDLDFIIATKQPSKVKKTLLAIDDLKDVVAAGDTKVSVVLEYDIGVD
FRLVTDEEFVTTLHHFTGSKEHNVAMRQLAKSNQEKISEYGIEDTETGEVTTFSDEESFF
NHFGLAYIPPELRENNGEIEAFQ--SEVSLLKSEDIRGDLHMHTTWSDGAQSIEEMVQKA
EEFGYEYIAITDHSKYLRVANGLDESKLRKQREEIERLKQKY-NIHIFAGVEMDILPDGR
LDFSPDFLQELDYAIGAIHSSFNQSEEQIMKRLFAALENPYVNVIAHPTGRLIGRRSGYQ
ANVEQLIEGAKDSGTVLELNANPNRFDLSSEWLERAQEQGVNIAINTDAHSYKTLSFMEL
GVHVARKGWLRKENVINTWTKEQLEVLFRRKG-
>WP_145286686.1
MTKKDIINLLETIATYMELSLENPFKVSAYRKAAGAIERDPRSLSEI--DDFSEIKGIGK
GVNDVISEYVENGRSSVLDELKESVPVSLIQMLKLPTLGPKKIAKLHKELGVVTLEGLKA
ECEAGRVSELSGFGKKTEENIAKAIDELLTRPEKYPIEKIQSFRSIIEAALDEIRSVDRY
NIAGSARRYKEMSKDLDFIVQTDNAADVAETFINLPFVQDVVAKGERKLSVVVEDQIGVD
MRFVTPEAYHTTLHHFTGSKEHNVKMRQIAKSRGEKISEYGVEK--GDDLLTFESEADFF
SHFDLPYIAPAMRETGEETDI----DVSDIITLDDIRGDLHMHTVYSDGAYSVREMIEAC
VAKGYEYMVITDHSKSLRVANGLDEDRLWQQIEEIRKLRPEYPEIDIYSGTEMDILKDGT
LDFSDDMLKELDYVIAAIHSSFQQTEDEIMHRLESACNNPYVRHIAHPTGRLIGGRAGYA
VDFEKLIQMAKDTNTVMEVNANPRRLDLSSSVIR---NSGLMLTVNTDAHHTRHLEFMEY
GTATLQKGLIEKNQVINTFSREDFREWVNKGK-
>WP_151999691.1
MDNKEIISQFRLMASLMELHDENQFKIRGYTGAVFNLEKVDKPIAAMTAEEIGALDGIGK
SMAANIHQLLEKGTFDALEELRAATPAGVVEMLSIKGIGPKKIRLIWKELEIESLDALQK
ACEEGRVASVKGFGEKTQQTILDGLKYRKANVGKLHFSEAEIAANQLIDIINKELGKVPM
SFVGPLRRLLEVIDTLELLVGSLNNEVIIKAVEKSGLGEISL-QESGPYSIMNEPYITFH
IRLCNEKQFTEKLLLYTAAPLHLNQTLAEG---------AVLRDK--LTERAFASEEEAY
KHAGLAYIAPELREGSFEIALAQENKLPKLVEMNDLKGILHNHSTYSDGKNTLKEMAAYC
KELGYEYLGISDHSRSAFYASGLEANRVKDQQVEIDALNKEMAPFRIFKGIESDILPDGS
LDYETEVLASFDFIVASVHSVLNMDLQKATTRLLKAIKNPFTTMLGHPTGRLLLERKGYP
IDHKTVIDACAEEGVIIEINAHPWRLDLDWRWVHYAIEKGVMLSINPDAHETEGYHDMRY
GLLVGRKGGLTKEMTFNALSTAEVAAHFEKRKK
>WP_013032932.1
IHNTEIAEIFNTLADLLEIEGANPFRVRAYRNGARTVGGFSQNIASLLKKDLTELPHIGS
DLADKIRTIVDTGRLPLLEEVEQRTPEALSKLMAIPGLGAKRIAALHRELKVDSLEDLKR
VIRMGKVRELEGFGKKTEDLIKAGIERIASSEKRFPLLQAESIVKPLLAYLETIAGIKDI
EVAGSYRRRKETVGDLDILVTCKRGSPVMERFVTYEEIKKVLSQGETRATVLLRSGIQVD
LRVVPQVSYGAALHYFTGSQAHNIAVRQIGVKKNLKINEYGVFKG--EQRVAGETEQEIF
EQVGLPYIEPELREDRGEIEAALQGALPRLITLEDIRGDLHCHTKATDGSNSLEEMAQAA
AERGYEYLAITDHSKRVSVAHGLDEKQLARHIKEIDRLNKKLDGIVLLKSIELDILEDGA
LDLPDSILKELDLTVCAIHYQFGLPPKKQTERILRAMDNPYFNILAHPSGRLINEREPYP
IDLERIMTGAKERGCFLEVNAQPARLDLTDIHCKTAKDLGLKVVISTDAHNITHLDYMRL
GIGQARRGWLEPEDVLNTRHLSELKKLLKRN--
>WP_014436800.1
STNASLTAVFEDMARLTEVLGGNGFKVNAFVKAARVVEALERDAASFSRSELVALPGVGT
GTADRILEFVESGAVADHEDLKERVPAGVVALMGISGIGPKSAARFWHEAEVESIDDLKA
AIDDGRLAALKGFGQKKIDGIAKSLAFAERFGDRHRRGVAAALAGAVAEAVAGVEGVRRV
EAAGSLRRGAETIGDVDVLAAVPGPAAVFDAVEKLDGVEEVLVRGDTKLSVRFGAGLQAD
VRAVPAACFGAALAYFTGSKEHNVALRERAGKRGMSLSEYALTDKRGGAVVASATEAEIH
GALGLAFVPPELREDRGEVQRAEAAPLPRLVETADLKAELHAHTTASDGVMSIDELVEAA
LARGFHSVAVTDHSRSQVQANGLSAGRLEKHIEAVRDAAKRWKQISVLAGSEVDILADGT
MDYPDDLLAELDVVVASPHAALAQEPEAATRRLLRAIENPHVTVMGHLTGRLVLKREGLS
PDMPAIVKAAADRGVALEINASPYRLDLRDRHAALALEAGVRLAINTDAHGPDNFLNAVH
GVATARRAGAQARDVVNTFGREELAAWIRSTKR
>WP_021003800.1
IANADVAAVFNEIADLLELQGASIFRIRAYRNAARMLGDLGRSIQAMVEEDLDALPGIGA
DLAAKIVGIVNTGSCPLLNQLRAQGPPGVVELLRIPGIGPRRARTLQLALGIRTLEDMQR
AISDGRLGTVRGFGPKTQQRIRESIAAHQQADRRFRLPMAMQVAEARLASLAAEPGVLQA
QAAGSLRRRRDTVGDIDLVVAAGPGSSVTRRFAAAADVATVLAKGATRAGVVLANGMQVD
LRAVPPESFGAALLYFTGSKSHNIALRQRARNAGLKLNEYGVFRE--DRRIAGDTEASVY
RALGLPFIEPELREDRGEIEAALANGLPALVTLDDLRGDLHAHTRDSDGLDTLAAMARAA
RARGWQYMAVTDHSSRLALAHGLDAGRLAQQIDRIDALNARHDGFVVLKGVEVDILKDGS
LDLPEDVLRRLELVVGAVHSAFDLPRDRQTDRLLRAMDHPCFSILAHPTGRLIGERPPCE
IDLQRVIRKARERGCFLELNAQPMRLDLNDIACRMAREEGVRISIASDAHSTLDFDHLRY
GIGQARRGWLEPGDVLNTRSLDALRPLLAATMD
>WP_026763789.1
ITNDEIAAQFSLLAKLMDIHGENSFKAKSYAAAAFSVDKLLTPLAEMDRNAIFSIKGIGE
SAGKRILEILDTGQFSILNEIIQKTPPGILEMLSIKGIGPKKIATIWKELEIETLGELLY
ACNENRLTLYKGFGEKTQQNIKEAIEFYMGSMGRYLYQQVEEFQMELEKILIHSLP-YQF
VITGEFRRQLEIIDSIDWVTNAKAEA-LNPFMQG-IGFTINN-QQDDRLSFCNEKNIRVQ
FWLADEAKIPAVLFRTSCSELFLNTWSETFGW---------------NETKSYTEERSIF
EQAGCPFIPAYMREDAEIITLAKQDKITPTLTEKDIKGIIHSHSTWSDGGNTIQQMAEAA
IKDGLEYLVISDHSKSAFYANGLSIERVLQQHQEINKLNQTLAPFKIFKSIESDILNDGS
LDYPDEILAQFDLVIASVHSNLKMNEEKANARVIKAIENKFTNILGHPTGRLLLSRAGYP
IDHEKIIDACAANGVVIELNAHPRRLDLDWRWIRRALQKNVLISINPDAHTIDGFKDCKY
GVLVAQKAGLTPSRNLSSYSILQLETFIREQKQ
>WP_036329687.1
RLNDEVADLLQEYADLIAITGGDAFKVRVYEKAARSVGGYSQDISGLDERALRGIPNVGA
SIAAKIDEYVHTRAIHQLEELRARVPAGVRQLTTVPTLGPKKAMVLYQERGIDSVESLER
AIHAGELQGLHGFGAKTEENLLHGIQVLSKAGRRVHIGLAMGLAEDIVARLAAVPGCDRC
AYAGSLRRMKDTIGDIDVLAAGDDSAPLMAAFTSLSCVTEVIARGETKCSVRTPT-LQVD
LRVVARDSWGAALQYFTGSKAHNIRTREIAVHRKLKLSEYGVFDVTSGDLIASAREEDVY
EMLGLPWIPPPLREDSGEIEAAMLGELPDLVTSAGIRGDLHIHTDLTDGLASLEEMVAAA
SALGYAYVAVTDHAPNLYMQR-MTDAKALDQRGQVRRLRDAYPGMALLHGAELNIGPDGD
VDWPPEFLAGFDLCVASVHSHFTQSRAEMTRRLVRACENPYVTIIGHPTGRVIGRREPVD
ADWEEVFRACARTGTALEIDAFPDRLDLPAGLARRARDHGLLFSIASDAHAVPHLAGMRY
GVGTAQRAWLDPDHVINTWPLPRLLEFLRR---
>WP_046369080.1
LDNYAIADQFSLLSKLMDIHGENSFKSKSYSVAAFNIEKLPLQLADTPSEKIAGLKGIGD
STSKKIIELLETGRLKVLDDLVTQTPTGILEMMQIKGLGPKKIATIWKEMGLESLGELLY
ACDENRLLLYKGFGEKTQESVKQSIHFYFTNKGHFLYAEIESFALQLIGSLQKAFPEQQV
SLAGEALRQSNIVSQLEVLSTVPVGE-LQSFLEA-ASFTITQ-QTPESLLAGSSQHIQVL
FTTCTTSQFVVKRFVSSCSELFLNTFQQKGF----------------SPGTTYASEAEIF
EQAGVHGIPVNQRELPETIQQATSGPLAPVIQVDDIKGIIHSHSTWSDGLHDLETMAKAC
IAKGLEYLVISDHSRTAFYANGLSVERVREQHAQIDELNRKLAPFRIYKSIESDILNDGS
LDYPDEILASFDLVIASVHSNLKMTEEKAMMRLLNAIRNPYTRILGHMTGRLLLSRPGYP
VDHHAIINACVENKVVIEINAHPRRLDIDWSWIPYAMEKGCLLSIDPDAHQVEGFDDIRY
GVISAQKGGLTASRNLSSFSREAFDTWLAKLK-
>WP_052667402.1
RTNDEVARLLNELAVLTEIDESSPFRVRAYQNAARAVAGLSRDVAQMSASELADVRGLGK
STATKIREYVDTGTIGKLEQLRDKHPVGKRDLLKIPGLGPKGVELLSSELGVTDLDGLKA
ALADGRIAALPGMGEKTADNLREAVERLSSKEQRVPLVDALPIAERIVARLREVPGVVDA
AYAGSARRYRDDVGDLDVLVASDDPDPVTEAFVSLPDVARTVGSGGTKTSIATHDGLGVD
LRVVPPASFGAALVYFTGSKAHNIRLRQRALKRGWTLNEYALAELVDGDVVAAATEEDIY
AALGLAWVPPELREDDGEVELAETGDLPDLVTREAIRGDLHDHTDLSDGKDPLEAMVEGA
VERGLDYLAITDHAEDLRI-NGVSKAAMLDQRRQLRDLEQRRGDITLLHGAELNIDIDGS
LDYDAEFLATFDWLVASVHSHFRRPVAEQTARVVAAIRHPSVTAIGHLSGRMMGKRPGIE
LDIEQVLDAAAETGTAIEVNSNLRRKDATAEVIREGVRRGVTFVISTDAHSVRELDLVRH
GVHHARRGGLTHERCANTWSTERFLAWRDDVRT
>WP_068258590.1
MDNGKIAKVFEEMAELLEFRGENPFRIRAYQNGAKAIRELDESVADILARDLAKVPGVGK
TLVEKCQTLVDTGSLPQLEELRQAVPEIVIQMARIPGLGAKKAVKLRDALAIESLEDLRK
ACHEDKIAGLKGFGKKSQATILDGLAIAQQAAERIRWHKGDELAADIGGHMQSCKGIQKM
QWAGSYRRLRETIGDLDLLVVADDPQSAMDHLEKYTYHASTIGRGDTKISIRVDKAFQVD
MRCVAADQFGAALQYFTGSQAHNIHTRRIAKERGLKISEYGVFKVDDDTKIAGASEEEVY
EAIGLPWIAPELREDRLEFAMAESGEMPTLIQLSDIRGDLHMHTSATDGTGTIRDMAEAA
IERGLSFIAITDHSKRVSMARGLDETRLREQWKMIDEIRPEYEGLTILKGIECDILEAGG
MDLADDCLAEADWVLASVHYGQKQPRDQITDRILGAIENPHVSCIAHPTGRLINRRPPYD
VDMDQVMDAAAKHGKLMELNANPARLDLNDLHLSKAKKLGIPIVINTDAHSTDGMNVMQH
GIQQARRAGFLADDVANTQAWQAIKSLLEKAT-
>WP_071906630.1
MMNRTVAMILNRVADLLEMDGAD-FRTKAYRRAAHTVEFLPEDIEFVMNGRLEELPGIGK
NIAKKIQEIINTGSLAYYEDLKAMFPVDFEELMSVEGIGPRKIKLFYEKLGVRNLEDLEY
AARRHKIQRLKGMGPKTELLILKNVRFARRDTGRKLLGQIMPLGKSLKEEIEKLDTVSKV
VVAGSIRRRKETVGDIDLLVVAEDHESVMDHLTGLKVVEEVIAKGPLKSSVRIKGDVEVD
LKVFNAESFGAAMVYFTGSKETNVELRRVAISKGLKLNEYGVYR--DDTLIAGETEDEVF
RALDMDTPEPELRENRGEVDAALRGELPDLVDYTEIRGDLHLHTNWSDGKSKIHEMAKKA
VDLGYEYMAVTDHFKSIWMDNGMDERDLEKQLLEIESINEKFEDLCVFSGVEVDIDSEGH
LNIESVLLEEIDIVVAALHSGLKQNKYGLTDRIVKVMYNEDVDVLAHPTGRKILEKTGYK
LDLERIFQAALDTNTLLEVNADPDRLDLNDVIIREAVDYGCKLVINSNSHSLRDMKNMEM
GVATARRGWAESKDIINTLPLKSFKKSLDLN--
>WP_075095470.1
MQNPEIARLFDELGDLLEIQGANSFRVRAYRNASRTIESLSESIETLAEAALTELPGIGE
DLAKKIVVIVETGALPQLEEIRKQVPPVALKILRIPGLGPKKVATLLTELKVKTLEALKA
AAEGGQIAALKGFGKKTAQMILEGLPMAEQAGQRVYLAEAKILADAIVADLRTLTAVKQC
DVAGSCRRRRETCADLDVLATSTEPEAVMDKLAANPLVAAVLQRGETKQRVRLTEGLELD
LRVVPEESYGAAMQYFTGSKEHNIVIRRRAQERGLKLNEWGLFRD--DKPVAGRTEEEIY
RAVDLEWIPPELRENRGEIELAEQGKLPKLLELEDIQGDLHMHTTASDGTASILEMAEAA
KARGLKYIAITDHSKRVAMANGLDGPRCLEHWRAIQSVRKSISGIEVLCGIECDILEDAT
MDLPDEILQEAEWVVAVLHYGLKQPRDQIRKRLVTAIRNPYVSVIGHPTGRIIGRRAPAD
VDFEDVLKAAADHGVMMEINANPARLDLDDIHAAAARDLGIPIVINTDAHSTAGFEAMEY
GVYQARRAGLTKGDVANTKPWSAFKKLLKKTI-
>WP_079701567.1
MENKIIARTLRLLGQLMELHDENPFKVKSIANAAFKIDKLPYPIAGKSLTEMEQIDGLGK
STASKVWALVQTNSIPELSDLLAQTPSGIVEMMRIKGLGPKKIVVIWKELEIENVGELYY
ACNENRLIEAKGFGLKTQEEIKKAIEFSMASSGRFIYARIEHFAEGLLQELQRQFRTDQV
YVVGQYRRRCEIIDSLDILTSYSLTNDIKQLLEN-AGLNPGS-FINNAIECEAEIGIKVN
LIFCTSENIGWQKILHTGNNDHVDELALKLV----------------NTDVSGKSEYEIY
ALAGIPFIEPELREGLNEFPLAAANKLPDLISYTDLKGTLHNHSTWSDGVHSLEEMAVFC
RDLKLAYLGICDHSKSAFYANGLNEIRVAAQQREIEELNIKLAPFYIFKGIESDILYDGS
LDYSSDVLASFDFVVASVHSILKMTEDKATERLIKAVENPFTTILGHPTGRLLLSRGGYP
INHRKVIDACAANNVIIEINANPLRLDLDWRWQQYAIEKGVLLSINPDAHRKEGFYDMHY
GTLIARKGGVSRNNCLNAMDLDQIKTLFTKKRS
>WP_084402538.1
LLNEDVIAIFNEIADLLDISGANPFRIRAYRNAARTISGMTEDLRTFLTCDPADLPGIGR
DLAGKIREIADTGTCALLRQVRDEVPGQGAALMKLPGLGPRRVQALQRELHIASVDDLGR
AAREHRVRLLKGFGARSEQRLLQAIQAQMDRNRRFNVDVAARTADPLMQYLRENAKIAAM
TVAGSLRRGRDTVGDLDIVATSAVPRTVILAFTAYPMTQTVLSAGVTRASVMLSNGMQVD
LRVVPPADYGAAMVYLTGSKAHNLALRQLAQSMGLKINEYGVFRG--RRKIAGRDEASVY
AAVGLPWIPPELREDTGEIQAARDGRLPRLVAREDIKGDLHIHTRDSDGLASLEEMVEAA
GR--LQYLAITDHSPRMGMTHGLGAQRLAVQAERIDALNGVGGMPWILKGVEVDILEDGS
LDLPNTVLGRLDLVVGAIHSHFELSPAKQTARILRAIDHPHFSILAHPSGRLLGERDGCR
FDVPRVMKALAERGCFVEANSQPSRLDLWDSACRMAREHGVLVSIASDAHRVADLDNLPL
GLTQARRGWLEADDVLNARELPELRCLLKRTM-
>WP_090626311.1
MDNKTIAKTIRRYAQLMELHGENAFRTKAIAAAAFKLDKLPFRITPESLEKLSEVPGVGK
STADKISALLATGSFPELERLLTATPAGIREMLTIKGLGPKKIQVIWRELGIETVGELFY
ACNENRLIEAKGFGFKTQEEIKKAIEFAIANQGWFLYANVEKLADEIMFSLQNLLPDRKI
SYTGDFRRKCEVLQSVDLLIEASLHE-LTAALVTLTGLSQSP-TNSQPLEARTDTGILFR
FIPTDPRSFYRQLVISTGSDEHLRLLEDRLT-------------E--SQLPEFDSEEAIY
RSLKLAYIEPELREGTNELALAETGTLPTLVNYTDLRGALHNHSTYSDGVNTLEEMALYC
RDLRLEYLGISDHSKTAIYAKGLTIERVQEQWAEIDALNARLAPFYIFKGIESDILSDGS
LDYPDEVLAGFDFVVASIHANLRMDIEKATARLLRAIENPYTTILGHPTGRLLLSRSGYP
IDYARVIDACAANGVAIEINANPLRLDLDWRWHRYAVEKGILLSINPDAHRNSGFQDMQY
GVHVARKGGLTAGNCLNTFPLERIKEYFHRQRS
>WP_091937285.1
MDNIQIAEMFNRMAKLLEFKGENQFKTRAYTNAARSIKGLDEELKVLYKGDLDSISGVGE
ALKSKITEMLETGTFDAYEKTMSEIPQGIIDIMDIPGIGPKMARLFYEKLGVTSVDELSR
AAREHRIRRLPRMGEKQEEKILRSIVRLQGDHGRHPMALAMEIAKEIRNELCSCPHIEKV
TIAGSLRRKKDTVGDIDLIAISSEPERAIEFFVNMEKVEEILNSGTSKGSVIYPGNYHVD
LRVVDKEHYGSMLQHFTGSKEHNIHLRKLALTKGYSLNEYGLTN-ESGNITSCTGEEDIY
EFLGLDHLPPEIREDRGEIEASLTGNLPRLIERKDIKGDLHVHSNWSDGANTMEELAEAA
IQRGYEYIAITDHSHSTGIANGLSDRRLQEHIDEIDRLNEKFDEIKILSGTECDIRTDGK
LDYSNDLLEQLDIVIVAVHAGLEQDRNKMTKRIVAALENEHVDIIAHPTGRKLGKRPAYD
VDMEKVITVAAENKKALEINSSPWRLDLNDINARKAKEHGVMIAINTDTHTLDHLDNITF
GIDVARRAWLEADDVLNTMNLKQLCSRLGIPKD
>WP_093365266.1
MENKAIAKTFKLLSQLMELHNQNPFRTKAVASASFKIDKLPFAAAQASMEQLSEQQGVGK
STAEKIRTLIESGSLPELDTLLEKTPRGILDMLGIKGLGPKKIQIIWNDLGIESVGELLY
ACNENRLIEAKGFGLKTQEDIKKSIEFSISNQGRFLYAKVKPLAEQAFADLSKAFPAARF
SFTGDFRRKVEIINAIGIITTANNAE-LINFLNDNSTYTVTD-QLENSLFATDETGVKYQ
ILYSSVEDFALKLLQSTGSETHIQQLLDIS-----------------SPLPSLDSEEAIY
KQLGLDFIEPELREGLDEIDLAKAHKLPKLITFDDLKGTLHNHSTYSDGVHSLEQMARHC
KEMGLSYLGICDHSKTAVYANGLTIDRLQQQWEEIDRLNSELAPFRIFKGIESDILGDGS
LDYPNEVLAKFDFVVASIHSNLKMDEEKATQRLITAIENPYTTILGHPTGRLLLSREGYP
IDYRKVIDACAANQVVIEINANPLRLDLDWRWHRYALDKGVLLSINPDAHRTEGLADMQY
GIYVARKGGLSAEKCLNAFSLSEIENYFNKRKS
>WP_100314011.1
IDNQTIADQLILLSKLMEIHGENPFKARSYALAAYEIEKLNKPITTFTAEEIQQIKGIGE
AIGKKIQQIIRDAQFPLLQKYIDNTPPGVIEMLQIKGLGPKKIRVIWKEMGIESIGELLY
ACHENRLLHHKGFGPKSQESIRNEILFYLSQKGKFLYAEAVHLAAEIRQQWETHLPQSHF
TYTGSFRRQMEIIDRLEILTDALPEQ-IQKVFPE-ATW-----LDANTLQLIRPQHPPLY
IFFSSSEKWGTDLFRSTGSADFVKHMEKQFPE---------------IVTRNYSEEEKLF
FDAGLDVIPPCLRDDTRWIEKARLHQLPQLIEVKDIKGIIHAHSQWSDGMHSLEEMATAC
KQQGFEYLVICDHSQSAFYANGLTAERVQAQHQEIDELNARLHPFKIFKGIEADILADGR
LDYPDEVLALFDVVIASVHSSLQMPQEKAMQRLLKAIANPFTTILGHMTGRLLLTRNGYP
VDHLAIIEACKAHKVIIELNAHPRRLDIDWRWIPQAMDAGIMLSIDPDAHAIDGFNDIRY
GVLAAQKGGLTTAQNFSSFSRDEMEAYLLKIRK
>WP_107826751.1
MENKTISRTLRLFSQLMELHEVNQFKIRSVANAAFKVDKLPFKLAGKTTAEMEKIDGVGK
SLAGKITELLETGAIAEMQDLRHNTPEGVIEMLHIKGIGPKKIGIIWHELGIETIGELYY
ACNENRLIEAKGFGLKTQEEIAKAIDFRMAGNGKFLYAQIEDQAGVVIQLIRDTLPGALV
EFAGDYRRGCEVISELSVVIGSRDPDIAMQALQQLDVIKNIN-VDHHHINGELDSGLMID
LICVSKADYFKTLFLQTGNDQHVDAILERIA----------------GPLDSPTSEQIIY
QKAGLEYLAPELREGDAWLEKAEQNTLPHLITRFDLKGTLHNHSTWSDGVNTLEEMALYC
RDMKLEYLGISDHSKTAVYAKGLSIERVLQQHEEIDHLNKKLENFHIFKGIESDILGDGA
LDYPDEILARFDFIVASVHSNLKMSEEKATARLIKAIENPYTTMLGHPTGRLLLSRAGYP
IDYKKVIDACAANNVVIEVNSNPLRLDLDWRWHQYALDKGVWLSINPDAHRNEGFHDMQF
GVLVARKGGLSKERCLNAQSLADIKNFFEQQKA
>WP_111293560.1
LDNYAIADNFSLLSKLIEIHGENSFKAKSYATAAYIIEKLPEQLSALPEEKISSIKGIGD
AIALKIKEQLATGNLKILNDYLQKTPAGVVEMLHIKGLGPKKIHSIWKQLEIESIGELLY
ACNENRLTLLKGFGAKTQESIKENIDYYLNNQGHYLYQQAEAYIQAFHLKLTTTFQQYRF
ELTGAFIRQLETVDAAEWITNTPSSI-LKTFFTA-NNYKVEI-ENDEQLTVRGSENIQLI
FYFVTNENWGSKAFIHNSSSTFINAFKTEFQW---------------IENKVFEDEATIF
QTAGIPFIPACRRENANIITHYKLHKDLPSIKENDIKGIIHCHSNWSDGVHTLEQMANAA
IKKGLEYMVISDHSKSAFYANGLTEERVLAQHEAIDALNKQLAPFKIFKSIESDILNDGA
LDYPNEILQRFDIVIASIHSNLKMSEEKAMTRLLNAIQNPFTSILGHLTGRLLLSRKGYP
VDHSLIIEACAKNNVVIELNAHPRRLDIDWRYIDQALQNNVLISIDPDAHAIDGFDDCKY
GILVAQKTLLTPQQNLSSFSLQQFEAFVAQQHK
>WP_116026201.1
RANDEAAELVQELADLLSITGGEAFKVRAYEKAARAIAGHPEDIAALDLEGLRRIPNVGA
AIAKKIADYNATGTIRQVEELRAEIPAGVRALTSIPTLGPKKAMAVYEELGVSSVPELAR
AIEDGRLRGLRGFGAKTEENILRGIELMRRAGDRVLVDTAMGLASDIVAALSRVDGCRRC
VYAGSLRRMRETIGDLDVLAASDDPGPIMAAFTALPQVAEVIARGDKKTSVRTVKGLQVD
LRVVPPEAWGAALQYFTGSRQHNVRIRERAVRAGLKLSEYGLFSAEDGGLIVSATEEEVY
ARLGLPWIPPTLREDSGEIEAALDGTLPRLVTEEDLRGDLHSHTDLTDGTASLEDMVAAA
EARGLEYFAITDHAPDLFMQR-MTDEKALAQREAIRALQARHPGMTLLHGTELNIGPDGG
VDWDADFLAGFDVCVASVHSHFTQTTAEATRRLLRACENPHVHVIGHPTARLIGRRAPLD
ADWDEVFRACARTGTALEIDCFPDRLDLPADLIRRARRFGVKFAIDSDAHAVGHFRNVRY
GVGTAQRGWLTPEDVINAWPLDRLRAFLGGETP
>WP_119432870.1
MENKKIIKLFKLAAELMELHDQNPFKIRSYTNAVGALELVEEPLEGMAQAQLEGIQGVGK
GIAAKIIEINEKGSFAELDQMLEVTPQGVVEMLRIKGIGPKKVRNLWKELGAETVEELLE
ACEQDKVSKLKGFGAKTQENIKQALLFTQQNRGKLLYAEAESMALDLLQSIKNAAPDAQI
ELVGEVRRRMEIVESLQFILATDAPVSAHAALNKMPELQEDE-KNSGPFAWHTASKLDVE
IKLVAPERFANEVLLHSAAPAHLAQFFTSS---------TNLLTV--AREQGYASEADIY
KSAGMAYIEPELREGTNELTLALENKLPKLLELSDLKGSLHNHSTYSDGAHTLEQMATFL
KDEGYEYLGISDHSKTASYAGGLREGDVLRQQKEIDELNKKLAPFKIFKGIESDILGDGS
LDYAEDILKTFDFVVASIHSTLNMDEKKATTRLITAIENPYTTILGHPTGRLLLRREGYP
INHKMVIDACAANNVIIEINANPWRLDLDWRHVQYALEKGVMLSINPDAHHTSGYADMKY
GVLVGRKGGLTKEMTFNTKSAEEVEKYFRERKE
>WP_123667780.1
RSNEAAAEALNEYAELFALDGGDPFRVRSYQKAAKAIAGHPRDLREIS---VRDVPGIGE
AIAKKVEEFLARGGFRQLDALRAKVPDGVRRLTRIPSLGPKTALFLYRELGIDSAEALAD
AIAAGRLKGVKGMGPKTVDNLLAGIEQLRSSGGRVHRGIAFDLAQQVIAVLGGASPPERI
AYAGSLRRMRETVGDIDILAVG--SPGLMEALRAQPFVTEVVAAGDKKTSVRTDRGLQID
LRLVPAESWGAALVYFTGGKDHNVRLREIAVRKGWKLSEYGLFEG--ERVIAAATEEDIY
AALGMQWVPPPLREDMGEVEAALKHELPELVQRADLKGDLHTHTNLTDGVASLEEMVAAA
ADLGHSYYAVTDHAPDLAMQR-MTLDKALEQRAALEALQAKYPRMRLLHGTELNIGPDGS
VDWPLEVLEGFDVRVASVHSHFTQPREEMTRRFIAACENPGVHIIGHPTTRKIGKRPPVD
ADWDAVFDAAARTGTVLEIDSFPDRADLPSDLVRRAKHRGVRFSIDSDAHAVPHLGNQHY
GVGIAQRAALTPDDVINAWPLDRLLAHLAAP--
>WP_131445389.1
MDNYAIAEQFSLLTRLMDIHGENSFKSKSYASAAFALEKMEVEVSTLAPAAIAGIRGIGS
STGAKVQELLQTGRLAALDELIARTPAGVLEMMNIKGLGPKKIYTLWKEEGIDTIAELQH
ACQEHRIAAIKGFGEKTEQKILEAIHFHQKNAGVFLYAQVEPFALAFAEKLRLALPAARI
EITGDFRRQCEVVDRLEWVSTASAAD-ALAFFKK-EDLPVLS-ESAHLLESETADGLPLR
LHLCKEADFATVLFRSTGSAEFLGNWQRAG------------------YGDTGPDEESIF
RTAGVSFIPPFLREAGSVLDKAKQQTSFTVLQESDIKGIIHAHSNWSDGAHTLEEMAQEL
IRRGYEYLVISDHSKAAFYANGLDEARIREQHALIDELNARLAPFKIYKSIECDILADGS
MDYSDNILASFDLVIASIHSNLDMPEEKAMMRLMGAIHNPHVRIMGHLTGRLLARRKGYP
VDHKAIIDACAENDVVIEINASPHRLDMDWRYVDYALEKGLLLSVNPDAHSFDDLGSLKY
GVKVAQKGGLTKERNLSSFSRDEFEAFLAKKK-
>WP_132687514.1
MQNEEIRRALETIATLMEIDGEEHYRVLAYQRAAEAVSALGHPVSEV--GDLRELPHVGP
TTAEAIRELAEDRTPQILAELQERIPPGLVEVTRLPGVGPRTAGRLWRELGITSVEEL-A
ALKEGSIAGLKGFGRKSEEKILQAARKYDAQERRMLLDEATVLADRMLEFLRGHPATDRA
EVAGSLRRQKETIGDLDLVASSRDPQALADAFAGAPFVGEVLAHGPAKVFVKC-AGVEID
LRIVRPEAFGSLLHHFTGGKAHNVALRERAVKMGFNISEYGLRRIEDGEYEPAATEEEIY
ERLGLPYIPPELREDRGEIEAAERGELPELIQLSDIRGDLHVHTNYSDGQGTLESMAEAA
IGLGYEYLAFCDHSQSLRVARGLPPERLLEKLAAVRRADERYGEIRLLCGAEVDILRDGT
LDYEDALLAELDFVVASVHTAFGMPEEEMTERIVRAMHNPYVRTIGHPTGRILNHRDPYA
VDVSRLIREARETNTALELNAYPDRLDLAVPYVREAVEAGVRITIDTDAHDERALGYMKF
GVSQARRAWVSRESVINCLPLPEFERWLAAGK-
>WP_135188878.1
IHNADVAAVFTEIADLLEIENQNPFRIRAYRNAARTVEMLAPSVQTLVERDLSELPGIGA
DLAGRITEIVHGGTCELREQLRRELPPGIGSLLRVPGLGPKRVKLLFDERGIHTPEQLLR
AAQEGQLQTIRGLGEKAEQRILEAVQAQLSKERRFSIAVAGQVVEALVAYLRQLAPVARV
EPAGSYRRMRETVGDLDIVVASADGPAVTGHFIRYDAVARVLSHGPTRASVELHNGMQVD
LRVVEEASFGAALNYFTGSKAHNIELRKLALKRGLKLNEYGMFAG--EQPLAGETEEAVF
AALGLPFIAPELRENRGEIEAARDGRLPHLVTLHDLKGDLHAHTTASDGRSSLRDMAQEA
RSHGMTYLGITDHSQQLTVASGLDAERLAQQIDEIDQLNAELDGITVLKGTEVDIRQDGT
LDLPDSILQRLDYAIASVHTRFGLGSEAQTARIMRAMDNRYVRILGHPSGRLLFEREPYP
VDMGRIIRHAKECGCALELDSQPGRLDLNDIYCMMAKDEGVLVSIDSDAHSVLDFDNLRW
GIGQARRGWLEKKNVLNTKTLAQLKAHWKH---
>WP_138731257.1
MENKPIARTLRLLSQLMELHNENPFKIKSVANAAFKIDKLPFALAGKPTNEFDKIDGIGK
SIASKVIELLETGSIAELETLLSQTPPGIVEMLSIKGIGPKKIGIIWNDLHIESIGELYY
ACNENRLIEAKGFGLKTQEEIKKVIEFKMAADGKFLYAQAEPIVNNIHEKLTQIDHECLF
GIAGEYRRLCEIIEEVVLVVGTETPDIIATELINL-ELGFVE-TGQSIFGTQLESGLNIK
LFIVPKINFYLDYFRLTGSETHVDKVLTLAG----------------NH--IFKSEEEIY
VKAGLDFVLPELREGFNEIELAQKHQLPSLITDKDLKGSLHNHSDWSDGVHTLEEMALYC
RDLKLEYLGICDHSKSAFYANGLNEQRVYAQHQQINELNQKLAPFKIFKGIESDILYDGS
LDYSDDILQTFDFVVASVHSQLKMTEAKATERLLKAIENPYTTILGHPTGRLLLSRKGYE
IDYKKVIDACAANGVVIEINANPLRLDLDWRWHRYALEKGVLLSINPDAHRKEGFLDMRY
GVMVARKGTLTAQKCLNAFNLTQISDFFASKKP
>WP_146648764.1
DAKQDVLEMLRELAELTMIEEGDPFRVRAYESAAHAIESQSADLAKMSAKELQKVEGIGK
STAEKIRELLDSGKVEKLEMLRQKHPASIVALLKIQGLGPKAVKKLRAELGVESLDDLRK
VLADHKLRELKGFGAKSEEKLTQALARLDQQGGRTPISVALPLANRIIARILEVPGTIHA
SYCGSLRRFSETVGDVDVVVAAKDATAVMTAVISMPLVDRVLVRGDAKTSIVTRRGTQVD
VRVVAEHQLGAAQLYFTGSKGHNIKLRQRALAKGWTLNEYALSELEGGKVIASETEEQIY
AALGLPWIPPALREDGGEIEAAERGALPG---IGKVIGDFHVHTTVSDGRSSLEDVVATA
KARGYRVLALTDHAEG--TVSGVGRDAMLAQRERIRAMQAELDSLTLLHGVELNIGPNGE
LDYDLEFRKSFDFCLASVHDHFELDRAGQTKRIVTAMQDPTVRMIGHLSARMIGGRPPIE
LDLDAIFSAAEKTGTALEINGALPRLDMSVEALRQCRARKVTLVLTSDAHHHDELDRVDN
AVRNAERAWIDPDRIANAGTPERLLAWTREKRA
>WP_149862091.1
MSNAEIATMLRRIAFLIELDSENSFKSRAYIKASDQIQNLPINIKQLYEDGLLQIPSIGK
AIATKISEFLNTGTVDYYEKLKLRYPIQIDDFLDLEGIGPKTLRRIFSKINIKTLDELEE
LARNRELRILPGFSANKETDILKKIEMHRIGKKRFLLGDIYPLALKIEEFLVNNEEVSKA
AAVGSFRRMKETVGDLDFVVVSNDPKKVIEKFVTMPNVKEILSKGVTKAFVKLNNNMDAD
LLVVPSESFGTALLYFTGSKRHGIHLRKLAQVKGYRLNEWGLYENNTDQKIAGESESDVY
DLLGLEWIPPEMREDNGEIELAKKGKMALLVDYNDVRGDLQVHSNYTDGKLSIEDMAYYA
RMLDLDYIAITDHTQSLKIAGGLDEKEILDQQIKIHEINDRIKKFRILSGAEVNILKDGT
LDISNNVLDKLDLVGAAIHSNFSLPEEIQTERLIKVAQNPSVDILFHPTGRIINKREGYQ
INISKVLSACLDTKTVIEIDAHYNRLDIRDELIRTSINNGVNLVIDSDAHHPMHYAFLNL
GISQARRGWANKKDILNTQPIPELLSSLK----
>WP_006637918.1
MHKKDIIRLLETIAIYMELKGDNPFKISAFRKAAAALEQDDRSLSEI--DDMMSLSGIGK
GTYAVIKEYMDHGASSTLERLKEEVPEGLVPLLKLPGLGGKKIAKLYQELGVTDAESLKE
ACEQQKVQGLAGFGKKTEEKILQALGEAGKRPERYPIAVALAVADVIEEQLAGLPGLIKF
SRAGSLRRAKETVKDLDYIMAVTDPALVREGLLKLSNIKEVIASGDTKVSLTFAYEISAD
FRLVTEEQFPTTLHHFTGSKDHNIKMRQLAKERGERISEYGVETIETGDIQTFSSEKEFF
AHFGLPFIPPELRETGKEVEQYS--DDIGLISEQDIKGDLHMHSTWSDGAFSIREMAEAC
MAKGYQYMAITDHSQYLKVAGGLTPERLRMQAKEIDELNKEFTDFHIFKGVEMDILPDGS
LDYDDELLAEMDLVIASIHSSFSQPEHVIMKRLENALNNQHVDIIAHPTGRLIGRRSGYE
VDIDRLIELAKKTNTALELNANPARLDLRMEHLLKANAAGVTLVINTDAHSTAMLEDMKT
GVTAARKGWTGKANVLNARSLDEVRAFLSRRRS
>WP_013157615.1
MNRKELSGLLEYAADLLEVLGEHAFRAPAYRRVARVLERSETDLETLAARNFEGI--AGP
SLAPMLVEIVQSGEFPYLAELESRIPPGVLEMFRVRGLGPKRIRALWDN-HVDSLEELIR
HAEEGKLRGIPGFGAKTEQNLLEAARFALENLRRVLLPVGLGAAQLLLTDLAG--AGIQA
ELTGSLRRGLETVGNVDLIALAEP-EAAAKALGQYEGV-------EGQVIHV--EGVRLR
VFCADRASYGTTLFRTTGSIPWLSELG---------------------ALPLAPDEESVF
AALGKPYVPPFWREPEHI----GLNP-PRLVQREELAGLIHNHTTYSDGTASLREMAEAA
IERGYEYMVISDHSQSAPYAGGLEPPRLLEQWKEIEALNAELAPFRILKGIESDILPDGS
LDYPDEVLQKFDVVIGSIHSGFGLSYEAQTERLLRAVDNPYLSILGHATGRLLLRRKGVE
ANWERVLERAEQNKVIVEINCNPYRLDLDWRWALRWRER-LVFSLGPDSHAISGMDDIGY
GLLMSHKAGLSPERVVNTWKAEELIGYRKS---
>WP_015234461.1
MDKKQVVSVLKGTADVLELLGEDPFRVKAFAAAARSFEALEEPFEDVVERGFRGVRGIGA
TLGAELREYAVSGQLPSFEAAAALVPPGVLSLFRVRGLGPKKIQALWRS-GVSSLEELRE
ACLDGRVAALKGFGAKSQTAILENVEFALRAQGRQHLSTACTVAEQLCRSLSG----FSP
CVAGSLRRGLESAGDVDLTVTGER-DAVRSALDGLSDLRHA-----PHPAWEV-NGVPVE
VGYASAETRGALDLMCTGGALRTEVLR-HAEQRGFTLDSHGLRRE--GRLIPTPDEADVF
AALEVPFVPPEYREEEHQRY--GIDQLPELLRSEDILGLLHTHSTWSDGTASLREMAEEA
RRVGQGYLGTGDHSVSAHYAGGLSIERLREQVREVRELQR--AGLPILAGAEVDILEDGS
LDYPDEVLADLDYVVASVHSYFQLDAARQTERLVRAVSHPLVTILGHPTGRLLLRRPPYE
LDLDAVLQAASERGTVVEINANPYRLDLDWREVLRW-RGRLQFAINTDAHVLSGLRDSRY
GVMVARKAGLRRQDVVNHLSLDAFQAFVKQQRL
>WP_027964646.1
MDKKQVIKHLETIAVYLELKGENAFKISAYRKAAQSLERDERSLSEI--EDFAKLSGIGK
GTSAVIEEFIENHDTETLQKLKQDVPEGLVPLLKLQGLGGKKLSKLYQELGVIDEATLRK
ACENGEVEALEGFGKKTVDKMIQALDEQYSRPERLPISTVLPIHHQIVEQLEKMDGVSDY
ALAGSLRRLKETVKDLDYIIATKDGEKVSKQLTELEQVKEVVASGSTKVTVVISWDLSVD
FRLVEQEAFYTTLHHFTGSKDHNVEMRRIAKQKGYKISEYGIENVDSGEVHTFDSEEAFF
SFLDMPYIPPELRETGEEVQV-E--TMPTLVSQESIKSDLHMHSTWSDGAQSIEEMVQKA
IEYGYQHIAITDHSKFLQVANGLNEERLRKQREQINELNKKYNEITILAGVEMDILPNAS
LDFGDTFLEEMDFVIASIHSSFNQPEEEIMKRLEVAMRSPHVDMIAHPTGRLLGRRAGYA
FNYEQFIDLAKETNTIIELNANPNRLDLAWDWLKVAQERGVKIAINTDAHNYKMLADMTI
GVQAARKGWIERDTVVNTWSLEKLTQFLNE---
>WP_042420289.1
MDKKAVIKTLETIAVYMEIAGENPFKTSAYRKAAQALEREERTLDEI--EKPENLTGIGK
GTASVITELKETGETAVLNDLKERVPADLPSLLQLPSLGGKKINKLYKELGITDVDTLKL
ACEQGQVQALAGFGKKSEEKILAALEEVGKRPDRLPVAFMLDVADQVEEELCSFTGITRF
ERAGSLRRVKETIRDADYVISTTEPDVVREQLRSLRDTFEVIADGDTKVSLTLEYRVNVD
FRLVNDEEFATALHHFTGSKDHHLLMRKRAKDLGQKINEYGVEDLNEEKLHQFETEEQFF
HHFDLHYIPPEAREGTIELDWFK--EDRPLIEERDIVSDLHMHTVWSDGANSIKEMALAA
RDQGYGYIVITDHSKYLQVANGLTEERLLRQIEEIKAVNEEVDGIHIFAGTEMDIKPDGT
LDFDDEILSQLDFVIASIHSSFQQSQETLHERLDSALNNPYVHLIAHPTGRIIGQRPGYD
VDVDWLIERASETNTALELNANPNRLDLTADSLRKARDKGVRVAVNTDAHRKEMLNHMSV
GVSTCKKAFLTREDVINTYSLEQFKQYIGEKRR
>WP_066050285.1
IQKKEVIRLLETIATYMELKGENTFKVSAFRKAANSLEINEQDLSQI--NDFTTISGIGK
GTASVITEFIKEGQSTVLKELQEEVPKGLIPLLQLPGLGGKKIAKLYKELLITNVHELKQ
ACLDKKVRELAGFGGKTEEKILQSIHSFGTQPDRLPLAYMLPVARKIELALSEMNGIIRF
SRAGSIRRMKETIKDLDFIISTSNPQLVKEQLLSINQIKEVVSKGDTKVSIILEFDVSID
FRLVTDEEFITTLHHFTGSKDHNVRMRQLAKERGEKISEYGVENTETGEIVTFASEEEFF
AHFGLPFIPPEMREDGTEVEQYK--EELEIIALNHIKGDLHMHSTWSDGTHSIEQMVEAC
RAKGYEYMAITDHSQYLKVANGLTVERLLKQRKEIDELNRKYDDITILAGIEMDILPDGS
LDYEDDVLEQMDFVIASIHSSFSQSQEKIMDRLTTALKNKHVHMIAHPTGRKIGKRDGYS
VDIKQLIELAKETNTWLELNANPNRLDLSSEHVRMAQEAGVKLVINTDAHMVETLAHMDT
GISAAKKGWIQKHSVINSLPKEELLELIRRQKE
>WP_067052559.1
MANRQVAAVLEEIGQLLDIHGENPYKVRAYARAAELIGMLDRPVAAMDREELEAIPGIGK
ALAEKIRAIATTGTCPERDRLLAATPAGLPALLALQGVGPKTVGRLWRDLDIEGIDDLEA
AARNRRLRALKGFGPKKEQEILRAVEEARKGAERMTVAEAGAIAAAILAVLP-----GEA
RVAGSLRRGRSTVGDIDIVTTAP-SGPANLALRA--LAESVVEEGEKKTTLRI-RGRQAD
IRYARTGEEGAMLLYLTGSKAFNIRLREIARTQGMRLNEYGLTDLATGRLSVYRTEEEIF
AALGMAPVPPELREDRGEVERALRGDLPSLVNEADIRGDLHVHSDWSDGAMSLDEIAAAG
EERGYEYVLVTDHSASLGVAHGLDAERLQKQQEAIRRVNRAA-ACTLLSGVEVDILADGR
LALPAAVLDDCDLVVASVHSAFRQDADTMTRRVIAAMEHEQVDIIGHPTARLIGRRPATA
IDMARVIDAAATTGTALEINASPARMDIDDIYIRQAKKKGVKLAIGTDAHSAGELGHLHY
GVALARRGWCGAGDVLNTRRPADLPGRCR----
>WP_071357963.1
VNKKEVIRLLEMIAVYMELKGENPFKVSAFRKAANALEVDERSLTEI--DDFTAISGIGK
GTAAVIDEYIKAGTTTVLDELKEEVPAGLIPLLQIPGLGGKKISKLYKELGIEDVNDLEE
ACKSGKVQGLAGFGKKTEEKILAAIANLGNRPERLPLAYMLPIAEQIEAILAETKDIERF
SRAGSIRRMRETIKDLDFIIATNHPESVKDSLLNLPKIKEVIGAGDTKVSVVFGYDVSAD
FRLVKPEEFITTLHHFTGSKDHNVRMRQLAKERGEKISEYGVENLETGEVLTFSSEEEFF
KHFDLPFIPPEIREDGKEVEEFL--GYDELIELKDIKGDLHMHTTWSDGAHTIEEMVEAC
RARGYKYLAITDHSQYLKVANGLTSERLLRQKEEIKKLNEKYDDILILSGVEMDILPDGT
LDYEDDILAEMDFVIASIHSAFSQPREKIMERLNTALTNAHVDLIAHPTGRKIGRRKGYD
VDLDMLIELAKETNTALELNANPNRLDLSAEYLRKAQDAGVKILINTDAHRMDTLAHMEI
GVSAAKKGWIKKSSVLNALETNDLLEFLHNRS-
>WP_089855185.1
INKKDIIHLLEEIAIYLELKGENPFKISAYRKAAQALETDTRALSEI--DDWSSIKGIGK
GTQGVITEYLTNGESETLTLLKQEVPEGLIPLLDIQGLGGKKLAKLYQELKIENIADLQA
ACETHKVADLKGFGKKSEEKILAGLLNLNAQPERLPFDAVRGVRQNIETALGSMDGVKRF
SIAGSMRRMRETVKDLDFIIATEQPEVVKEQLLELAGVKEVIASGDTKVSVVIEYDVSVD
FRMVENKAFATTLHHFTGSKDHNVMMRQLAKARGEKISEYGVENVETGEVVTFDSEKAFF
QHFDLHEIPPEVREAKGEIETYK--KTHPLVTLEDIKGDLHMHTTWSDGAQSIEEMARFA
SDKGYEYIAITDHSKFLRVANGLNEIRLREQREEIERVRKRFPELTILAGVEMDILPDGT
LDFDDDFLQELDYVIGAIHSSFSQTEAEIMTRLFNAMENPYVKHIAHPTGRLIGKRDGYK
VNMEQLIQKAKETHTILELNANPKRFDLNSEWINVCQEQGVKITINTDAHSKETLEFMKE
GVGVARRGWLTKESIVNTWSLEELQAYWKKKQE
>WP_091499950.1
IDKKDIIKLLEQIAIYLELKGENPFKISAYRKAALALETDQRSRNEI--DDYTQIKGIGK
GTATVIEEYLTTGQSETLRQLEQEVPAGLVPLLDLPGLGGKKLAQLYQELNVVDLTSLKK
AAQAGEIASLKGFGQKSAEKILKAVEEVGQRPERLPVYEVMPISARVEAYLAELPKITRF
SIAGSMRRFRETLKDLDYIIATDQPEQVKDALLALPDIKEVIAAGQTKVSVLLQYDVSVD
FRIVTDDQFATTLHHFTGSKDHNVAMRQRAKAQGEKISEYGVENVETGEITTFATEADFF
KHFNLNFIPPELREFSGEIEAFE--QEIPLIEQADIQGDLHMHTTWSDGAQSIEEMVQLA
SELSYRYIAITDHSKFLRVANGLTEQRLREQRKEIERLRTVYPNINILCGVEMDIRPDGH
LDFADDFLQEMDFVIGAIHSSFNQSEAEIMKRFVHAMENPYVKMIAHPTGRIIGKRSGYR
ANVEQLIDKAVETGTILELNANPKRFDLSADWVRIAQDKGAQIAINTDAHNKATLSYMTA
GVRVARRGWLKAETVVNTWSLDRLTAFWRQKED
>WP_093050366.1
MNKKDVLNALERIAVYLEIKGENAFRVSAYRKAAQALERDERPLSEI--EDPSKLKGIGK
GTAGIINDLLEEGETSLLKELEKEIPDGLLPLLKLPGLGGKKIGKLYQQLEVTDAGTLRK
ACEAGQVQELDGFGKKTEQKILEALEELGKRPDRLALAQVLPAAFDLRQRLASIDEIERF
ELAGSFRRGRETVKDLDFIISTEDPKTVGKRLVSMDHITEIIGHGDTKVSLELQIIVPVD
FRMVKDESFATTLHHFTGSKDHNVLMRQLAKERDEKISEYGVE-EDTGTEHHFSTEEEFF
AHFGLPYIPPELREGMDELERYD--EKYELIEQDDIRADLHMHTTWSDGAQSIKEMVNVC
RDKGYDYMAITDHSEYLKVANGLTAERLKRQHEEIRELNESMKDFTIFTGVEMDILPDGT
LDYPDEVLKEVDFVIASIHSSFQQSERKIMDRLENACRNPHVAMIAHPTGRLIGRRKGYP
VDMERLLEVAKETGTILELNANPHRLDLSAEWLKKAQDKGVKLSINTDAHRFDMLDYMTL
GIKTGRRGWLKQETVVNTWPADRFKKLIWKNR-
>WP_095141515.1
DNKREVIRLLETIAIYMELKGENPFKIQAFRRAATTLEQDERTLSEI--DQFTALPGIGK
GTAAVIKEFLETGQSDMLKQLQAEVPKGLIPLLQIPGLGGKTIAKLYNLLAVENIDDLKR
VCREGKVRALKGFGVKTEEKILKSIEQMEGLPRRFPLASVLPIVVWIEEQLSEMDAVKNY
SRAGSVRRVKETVKDLDFIIATTEPERMKEQLLNMANIKEVTNQGDTKISCVFSFDISAD
FRLVKPDEFATTLHHFTGSKEHNIRMRQIAKERGEKISEYGVEQIETGKVLTFETETDFY
HHFNLPIISPELRDDGTEIDQID--LLDELVKLADIRGDLHMHTTWSDGAHSIEEMIDAC
RKRGYEYMAITDHSQSLKVANGLSPDQLRKQMDIIRQLNEKYSDIMILAGIEMDILPDAT
FDYEDELLAEADLVIASIHSAFGQSEELIMKRLTAACKSPHIDIIAHPTGRKIGIREGYP
VNIDRLIELAKATNTILELNASPRRLDLRKDHLIKAQQTGVSLIINTDSHHRDTLANMEI
GVQYARSAWIKKDMIVNTKTAGDLLSFLKKTRA
>WP_100399830.1
MNKKEMIQLLEKIAVYMEIKGENPFKVSAYRKAAGALEKDERTLGEI--HDPSELSGIGK
GTASVIEELRETGTSELLEELKKDIPEGLLALLKLPGLGGKKIGRLYQELGVVDVQTLKA
ACEEEKVQKLSGFGAKSEEKILATIEEVGSRPERLPLAYMMEIADWVDTRLEGLKGIIRY
ERAGSLRRIEETVKDLDYIIAVEDAEEVRRQLVEMESVTNIIADGTSKVSLEVSFTVGID
FRLVKDEEFATTLHHFTGSKEHNVLMRQLAKAQGEKVSEYGVESLDSGKVKTFASEKEFY
KHFNLYYIPPEARSGLHETEIFK--EPKELLQINDIRADLHMHTTWSDGGYSVKEMAEAA
RERGYEYIAITDHSKFLQVANGLNEDRLKRQQEEIQRVNETMDDITIFSGIEMDIRPDGT
LDFEDETLKEIDFVIASIHSSFSQKRETIMKRLETALTNPYVNLIAHPTGRLIGRREGYD
VDVEQLIEKAAKTGTALELNANPHRLDLSAKWLKLAAEKGAVISINTDSHQTSTFTYMEV
GAGFARKAMLTKDQVLNTWSKDDFLSFVNKKQN
>WP_103006460.1
MNNDDIAAVLEETADLIELTDGNPYRARAFRRAGRALSDLDGAVTDRLEGTLTDVEGIGD
GMADHVTDIAQSGTFALHDELLNAIPPGLLDVLRVNGLGTKRTRRLWNELGIASLDELED
AAESDRITGLSGFGDKTQQNILDNVRRLRSYESQWRYAEAWNAVQPVLRALRTHDATTRA
EPTGPLRRALETVERVDLLVATERPDALAAWAREL---PSDVEHTDDRLTGTLPEGLPLR
VHLASPDRFGTAWWRTTGSPEHCAALEEQTGSPG-----------------RHAEESTLF
DAAGCSFIPPELREHRGELAAATNDTLPSLLTTEDLRGSLHNHSTYSDGADSLRDMAEAA
RRKGLGYFGICDHSQSLRIASGLSPDEVRQQQEEIEQINREYADFRVFGGIESDILRDGS
LDYEDEVLSSFDFVVASVHTGFSMTEAEATERVSRAVRNPYTRILGHPTGRLLLSREGYP
LDHERIIEACAEENVAIELNANPYRLDLDWRWVREATDRGVLISINPDAHATDELEYVRW
GVAVARKGWLSPDQCLNAKSRSAFASWLADADA
>WP_109743032.1
MSNEEIVSLLELTVKLLELHDENEFKIKNLGFATRALDKTTEDLLNLSVEQLAGLPSVGK
SIAGKIDEIRRTGTTQELTELLSRTPEGVLEMLQIKGIGPKKVRTIWQELGITDNRELLL
ACENGEVAKLKGFGDKIQATIKESILYAQSNTGKLRMEKGEELAQILFDELEKQF--EQV
EIVGDVRRKNEIVNSIQLVVGHTKPWEVQQFLNALNYLQQDE-KISSPFAWFQEKEIPVE
IQVCSPQQFVNQVFIYSSSEKHLAT--------------NGIYKR--VNQQIFDSEEAIY
ESLNIPYIIPEMREGRFEFDWVQNHQNEELVTWDSLKGILHNHSTYSDGKHTLEAMADYC
RELGFEYLGIADHSKTASYAKGLSEERIIEQHAEIEKLNQKYAPFKILKGIESDILGDGS
LDYADDVLKSFDYIVASIHQNLKMTEEKAMSRIIKAIENPYTTILGHPTGRILLSRAGYP
IDYQKVIDACAANGVVIEINASPYRLDLDWRWIQYALEKNVMLSINPDAHEKEGYFDMHY
GVAVARKGGLTSKMTFNVLSLSEMEEYLKGKR-
>WP_114372085.1
LDKKEVMQTLETIAIYQEISGENPFKIAAYRKAAQALEREARTLEEI--ENPADLNGIGK
GTATVIESLRDTGRSEVLEELKANVPSGLPVLLQLPGLGGKKVAKLYQELGITDPASLKQ
ACEQKRVQTLPGFGAKTEEKIIDALNATKERPERLPVAFMLQVATEIEAALGQFERVNRF
ARAGSLRRLKETVRDLDYVISTDDPERVREQLKAMADISEIVADGEKKVSLQLDYSVNVD
VRIVSDDAFASALHHFTGSKDHHLLMRRIAKAQNKKINEYGVEDSETGKIITFQNEKGFF
AHFGLENIPPEAREGTIETNWFQ--ENWENIDLPQVRGDLHMHTVWSDGANSIEEMAKAA
IARGYTYMAITDHSRFLQVANGLSEARVLRQQEEIRTVNEKYDDIRIFSGIEMDIRPDGT
LDYSDETLRQLDFVIASIHSAFSQPEATIHARLNAALDHPCVDLIAHPTGRLIGKRQGYL
VDLDWLFKRAAETGTALELNANPNRLDLSADALKRAVDQGVTIAINTDAHRADGLEQMTF
GIGTAKKAFLLEHQVLNTWPLEKLESHLKTKRM
>WP_124728654.1
--------MLHQLADYLEIEGENPFRVNAWRRAARAVENSRIPVVDML-DRLENLPGVGK
GTAAVIREMATTGTAQVLEDLKRRIPPGLPVLLGIPGLGPKSLHLLHRELGISDLRDLVQ
AAEEGKIRNLPGFGVKKEQKLLEAIRKLGSRPNRRLLAEARQLADVVLRKLAGHPAVVRI
EPAGSLRRGKETVKDLDFVVATEHPKEAGEAILAVSEVKEVTAKGDTKITVELEIRMSAD
FRLVAPEKFASAWLHFTGSAAHNVRIRQRAKELGWKVSEYGISDDRSGEERTFASEEAFY
RALGLPYIEPELREDQGEFEAAEQNGLPDLIRPDDVRGDLHMHTVWSDGAETVYEMAVAA
RERGYEYIAVTDHSRSLRVAYGLSVDELMKQWEEIDRVNRELEGITVLKGAEVDILADGS
LDYPDEILERLDVVIASVHSRLGLDEETMTDRILRAIKHPYVHIIGHPTGRLLGRRDPCK
LDLDRLFRTAADTGTILELNADPRRLDLGDQLLRRACEEGTLFVISSDAHSSAGLDRMAY
GVITARRAWLEKRNVLNTLPLAELRKRLRKGRP
>WP_130923165.1
MDNDQIVDALELLVKLWDLHGVNEFKSKNLAFAARGLDKFPGLISSLPESELLAIPGVGK
VVVQIVQDVAATGTCPDLEQIIEQTPPGLLTLLKIKGLGPKKVRTIWQELQITEIDDLLA
ACEDGRLAMLKGFGGAVVESVTLNIHFIKSNSSKLRINKAQDLAGEIEQALSDFF--SQV
SIAGELRRNCEVINSLVFLVETDDLFGASGLLQSVDRLEEDL-KESSPFTWAKGHLIPIE
IHFASTGEWVTKLFALSASPDHLAQVHFYER----------------FEGKELKEESEIY
TSQHLPFIVPEMREGLQEFDWFTKKGDKSLVEYRDLRGCLHNHSTYSDGKNTLTEMAEAC
RDLGLSYFGIADHSKYAAYAGGLKEEDVQRQHEEIDHLNTQWSDFQILKGIESDILPDGS
LDYDPSILASFDYVVASVHAGLTMDLEKAMPRVLKAIENPYTSILGHPTGRLLLARPGFP
LQMSKILDACKANGVSIELNASPYRLDLDWRHLYEAMDKGVFVSINPDAHAIAGLRDMEW
GVKVGRKGGLLKELTLNALPLADIKHFFAKN--
>WP_148977158.1
PNKKDVVRLLETIAVYMELKGENPFKVAAFRKAAGALEANDDKFSEI--KDFTKLSGIGK
GTAAVIEEYIEEGTSTVLKELQEEVPAGLIPLLQLPGLGGKKIAKLYKELGVEDAADLEQ
ACRDGRVQALAGFGKKTEEKILEALANAGKRPDRLPAAFMLPIAEDIEARLAGMESIIRF
SRAGSLRRMRETVKDLDFIIASDDPSSVKEALLSLPGIKDVIAAGDTKVSLTFDYDVSAD
FRIVSQDEFATALHHFTGSKDHNVRMRQLAKERGEKISEYGVENAETGEVLTFKDEEAFY
AHFGLPFIPPEIREDGREVEDFK--AGMELISLDDIKGDLHMHSTWSDGAHTIEEMAEAC
RKRGYQYLAITDHSQYLKVANGLTPERLRKQMEAIRSLNEKYDDLKILTGIEMDILPDGT
LDFEDDLLAEVDVVIASIHSSFSQPKDKIMERLKTALMNGHVDIIAHPTGRLIGRREGYQ
VDMEMLIELARETNTALELNANPNRLDLAAEHLRKAQEAGVKLVINTDAHKLDTLIHMEI
GAAAGRKAWLRKENVINAYSMEELVSFLKRND-
>WP_152053167.1
MLADDVARLLDEMGTLLELQGENPFRCRAYHTAADAVRGVGGDLHDLIAGRLAEVPGIGE
TIQSKIIQLVTTGRLSALEELREQMPPGLVALLRVPGLGPKKIKALHEALAITSLADLRR
AAESGAIAGLKGFGAKTQQKILEGLAFVESSGDRILQSTALRLVTPIVEAVRQAPGVEQV
EVCGSLRRRVETIGDLDVLFAANDPAPVLDLFVALPEVAGVLAHGPTKASVRLARGVQCD
LRGVTPAQFPFALHYFTGSKAHNIAMRRRAIARGLRLNEYALEGPD--GPIPCQSEAELF
EALGLHFIPPELREDHGEFDLAERGPIPPLIERSDLRGTFHCHTDWSDGGNTLLEMAEAA
RQRGLTYLGIADHSRSAGYANGLSMDRVRRQWDEIDRLNETFGEFRLFKGIECDILPDGS
LDYPDDVLEGFDYVVASVHSSFGQSRDVMTDRIVQALRHPLVTMLGHPSGRLLLRRDAYA
VDLDAVIDAAAEAGTMIEINANPHRLDLDAPHARRAREHGITLVINPDAHSTGGLDDLEF
GIGVARRAGLGPEHVLNTASLSEVARRLRNRRS
>WP_014453230.1
MRNKEVAEKFYELAEVAELAGENPFKVKAYLEAARVIENLTIPIEDLAKDKLDGIKGVGK
SIAEKIKEYLETGKITKLEELKKVVPEGLLELEKVKGLGAKRVKILYEKLGIKNLEDLEK
AAKEHKIRDLEGFGEKTEQKILEGIKSLRKRTDRFLIGIALPIAESIVNLLSKNTPIEKH
MICGSLRRMKDTIGDIDILVTSKNPSFVMDYFVQIPFVKEVLAKGDTKSSIITQEGIQVD
LRVVENDSFGAAIQYFTGSKNHNVRLREIAIKKNLKLNEYGVFRLDDNAIIAGVKETDVY
EALDLDWIPPEMREDTGEIELAMQHKLPTIVDYKDIKGDLHMHTKYSDGANTIEEMARKA
ISLGYEYIVVTEHAKALGVAHGLSIEEFKKEKEEINRLNRKFYPFKIFLGVELNILSDGS
IDFDEKDLDIFDLCLAGIHTGMNQSESAITERIKKVLQIPKVKIIVHPTGRIINGRSEYS
VNIDEIFREAKKYNKIFEINASFERLDLSDVNARKAYEYGLKIAIGTDAHSTESMNNMRF
GVGVARRAWLRKEDIINTKSLKEFEEFLREV--
>WP_026902513.1
MENKEISKTLKLLAQLMELHEENPFKIKSVANASFKVDKLPFKLKDKAQDELDKIDGIGK
SIATKIIEIFNTGGLKELNDLVTITPIGILDMLSIKGLGPKKIIIIWKSLGIENVGELYY
ACNENRLIEAKGFGLKTQEEIKKAIEFKMASNGRFLYARLEPIVTQYQNLLIKLSNATKI
LVTGEFRRKCEIIDELSFIIVNADFKLFTDKIQQIEGISNLE-ITDNSIRFKDENSLSIK
CFEADETTLAYRLFETTGVEAHVEKVKALLP----------------DHSTAYTSENVIY
EAAGLAYIEPELREDFNEIVLAQNKQLPSLITYADLKGTLHNHSTWSDGVHSIEEMAVYC
RDLKLEYLGLCDHSKTAVYASGLSIERVLQQHEEIEKLNQKLAPFKIFKGIESDILSDGS
LDYPDEILAKFDFVVASVHSNLKMDEEKATQRLIKAIENPYTTILGHPTGRLLLSRSGYP
LDYKKIIDACAVNQVVIEINANPLRLDLDWRWHQYALEKGVLLAINPDAHRNEGFYDMNY
GVYVARKGGLTKEKCLNAFDLASINTYFKNKKQ
>WP_049714708.1
RPNEEVAAVLQEYADLVAITGGDAFKARAYEKAARAVGGHPADVSTLDLDGLRGIPNVGR
SIAEKVIEYLRTGRVAAFEETRASVPPGVRELLTIPTLGPRKALALYEELRVSSVDELLD
AIHRERLRGLKGFGEKTEQNILHGIELLRKAGGRILLSAAADAAERIVADLAGIEGCEDC
AVAGSLRRMRETIGDVDVLVAAARAEPFMEAVSTLPYTAEVIARGPKKTSVRTLDGLQVD
LRVLPPDAWGAGLLYFTGSKAHNIRVREIAVRHGLKLSEYGLFRVKSGRKVVSRTEEEIY
GRLGLPWIPPTLREDRGEIAAGLADGLPELVTEDDIRGDLHTHTDLTDGLAPLEDMVAAA
AGRGYAYYAVTDHAPDLAMQR-MTREKALAQRDRLRALEGKYGRMRLLHGTELNIGPDGE
VDWPDDFLAGFDLCVASVHSHFKQSREELTRRLVRACENPYVAIIGHPTTRLIGKRPPID
ADFDAVFAACARTGTALEINAHPERLDLGDEEILRARRHGVKFAVNTDAHSVTHLPYLRF
GVGTAQRGWLTKDDVINAWPLQRLRRFLRPAAG
>WP_052882537.1
MENADAAGMFEEIADLVEIQGGNPFRVRSYRNAARTIKDLSGRVEDLVEEDLSELPHIGS
SIADKIREMVETGTCAKLEELRGQVPGHLTDLLDVPRLGPKKAQKIHEELGVDNLDDLRR
ACEQHRVRGLEGMGGKTEAQILKGLDMLAASEGRILLKEASEQAGMIGRLLDGEETVDRW
EAAGSFRRGCESVGDLDILVHSTDRAATTDRIVDSLRPAEVIGRGGEKVSVRLSGGLQVD
FRFFEEASFGSALMYFTGSKAHNIRLRRRAREHDWKLSEYGLFSG--DTRLAGRSEEAVY
GKLGLPWIAPELREDRGEIEAAEEGGLPALIEPDDIRGDLHVHSTATDGVHTIEEMIEGA
RKLGYDYLAFCDHSQAVRVAGGLDAEGLKRHADAVREANDRYDDILVLAGVEVDILPDGS
LDLDEELLAGLDWVTASIHYNFNLDSDRMTERLVRALGSGVVHALGHPLARHIGKREPLA
YDFDRVAAVCAEHGVAMEINAQPERLDLPDEYARRAREAGAKLVIDTDAHSTDDYAFMRF
GVMTARRAWLRKQDVVNAASRREMEKRGRLRPP
>WP_075349649.1
MDHKTLLKKLKLAIQLMELHDENSFKIRSYQSALTSLERGDQDIMDLSTEELSKIPGVGK
SILEAISQLKEQETFTALQDLLEKTPEGILEILQIKGLGPKKVKVIWEELGVTSTHELME
ACQSGKVAKLKGFGEKTQDTIIQNLEFKASNQGKWLYADIEETIEKFTSELERIYPSALI
AIVGDFARKMEIISEGEFLIGLDSLFGGKEKLKSLETVVWDM-SQSGPFSWLTELNLKMT
IHFTTKKDFLWKKLSLIAAPSHLAELVDEK---------ENISEK--LAKRNYNSEEEFF
QVNELQFIPAEMREGLGEVALAKANAIPELLEERDLKGILHNHSTYSDGKHSLRQMAEHC
KALGFEYLGISDHSRTAFYAGGLEIEKVLKQHAEIDALNKEMAPFRIFKGIESDILADGK
LDYPDDILAKFDFVVASIHSILNMEIKKATHRLITAIENPYTTILGHPTGRLLLRRAGYP
INHKAIIDACAANDVVIEINANPWRLDLDWRWIHYAMEQNVKLSINPDAHEMDGYDDMKY
GVLIGRKGGLTKAMTLNTLSVDEIANYFEKRKK
>WP_079715967.1
MDNKTIAKTIRRYAQLMELHGENPFRTKAIAAAAFKLDKLPFVISPQTIERLGEVPGIGQ
RTAQKIESLLNTGTFPELDSLLAATPAGVLELLDIKGLGPKKIQIIWQVLGIENTGELYY
ACNENRLAEAKGFGLKTQEEIKLAIEFSIANQGWFLYAHVEKLADDIITLLHDLLPGRKI
AYTGDFRRKCEVVKTVDIIVEASMTE-LVEAVTKVAALAHPP-ENASLLEAKNDIGVTFR
FIPADPSSFYRQLLITTGSDGHLQQLDERLV-------------E--AQLPEFDSEEAIY
RSIGLQYIEPELREGTNEVALARANAIPRLISYADLRGTLHNHSTYSDGVNTLEEMALYC
RDLRLEYLGICDHSKTAVYAKGLTIDRVQEQWAEIDALNALLAPFHIFKGIESDILGDGS
LDYPDEILAGFDFVVASVHSNLHMDVQKATTRLIRAIENPYTTILGHPTGRLLLSRSGYP
IDYKRVIDACAANGVVIEINANPLRLDLDWRWHRYAVEQGALLAINPDAHRNSGFSDMQY
GVYMARKGGLVAGNCLNTFSLSEITRYFERQK-
>WP_089804918.1
RCQAALSDIYYTMAGCYRYLGR--SMTRLYEQMAIQAGML----KTIMPPDIINEQSIPA
LLEKDLSEFSATGTLRKYSRLLQRVPAALLDTLEVKGIAATLVRKLYEELNITSEEELKT
AILSGALKRVRGFSNAKIDLLKRNLKLYKSLGSRLLLWDAILQGNEILRVIKGIPEVDDV
SLTGSLRRGAETVGDIDMVVSVRIEADFIRHLLQLPQIQYIVSTGWRRVSVVLYNDTQLD
IRLTDEKSYGASLIYYTGSLRHVAILTERAEKRGYLFTPMGLFNGITGVWVAGDTEGGIF
KELELAYVPPELREGGREIYRAGRNMLPQLVTFSDIRGDMRIRTDYEKGGESLNTIARYA
INAHYEYLVVADQ---------LPFEMYHQQFAEIDRVNSELGYPFLKKGIVVEMTAE-A
IAVPEKLLREAEWVTAIINEH---EPFRYRQLFISACDHPLINCIANPTGRIIGARESST
QNWDQLFKRAVKTGTALEVNAQPQHLDLSDRLIKGAAVSGVKIVINSCAQLCSQYDYMQM
GVIMARRGWCGKADILNTGNWENVQRFKQQHLM
>WP_093454530.1
LHNVEIAKMLDQTGELLEIQGGNPFRARAYRRAARVVGGLGKSIQTLIAKDLTELPGIGD
DLAAKITAIATTGRFDLLEQLKHELPGDLGDIAALPGVGPKRLKLLYDRLGVRTLDELRR
CAAAGRLRDVKGLGGKFEIRLREALQKP-AGPSRFRLSVVEDEADALLAFLRDAGGVGAV
VAAGSFRRRRETVGDLDILATARDGWKIGDRLIAYENVVKTLAHGPMRTSVELRSGLQVD
LRVVPAASLGAALIYFTGSKAHNLALRRLAQRRGWKLNEYGLFDQ--DHRIAGSTEQAVY
RKLGLSYIPSELREDRGEIAAARTHSLPALVSLADIRGDLHVHSNWSDGAVPIAVMAEAA
RARGYGYIALTDHSQHLAITHGLDVERLSRQTDEIDRLNARREDFTILKGIEVDILTDGT
LDLPDSILARLDLVVAAVHSRFDLSAKAQTDRIIRAMDNPHVSIVAHPTGRLIGDRDAYA
VDMERLIEAAAGHGCHFEINAEPDRLDLSDLHARAAKAAGVKLAISTDAHSADGLDFMRF
GVDQARRGWIEPGDILNTRQLPALRKLLKR---
>WP_096461916.1
VHNADIAKVFEEIADLLEIQGENPFRIRAYRNASRLIEGLGVSIGEMIEEDLTELPGIGK
DLAGKINEVVATGTCEALEKLRKQLPPTLTTLLRIPGLGPKRVQTLYRELDIGTPEQLYA
AAHEGKISALPHFGEKIETTILQAMEKHVEKEARFKLATAAQYAEPLKSYLETIPGVNRV
VIAGSYRRAKETVGDIDVLVTARRGSPVMDRFTEYDEVEQILSKGPTRSTVKLRCGLQVD
LRFVPQASFGAALHYFTGSKAHNIAIRRLGQQKRLKINEYGVFRG--TKRITGETEESVF
RSVDLPFIPPEMRENRGEIEAARAGKLPRLVEIGDIRGDLHVHTNATDGHNTLKEMVEAA
KMRGYEYVAITEHSRRVTVAKGLDPQRLRKQIDEIDRLNEKRLGITVLKGIEVDILEDGK
LDLPDSVLSELDLVVCAVHSKFDLPKGRQTERVLRAMDNRYFTILAHPTGRLIQERGPLE
LDMLKVIRKARERGCFLELNAHPERLDLLDVYCQMARDEGVAVAVSTDAHSTRDYDYMKY
GIGQARRGWLEAKDVLNTKGLADLERLLKAARG
>WP_108065744.1
MENAEVVAMLGEIADLLELTNENPFKVRSYRRAAQVVDTLPVSISELVRGELAGLPGVGE
HTAQRIAQFVEKATCDELERLRGKVPPGVMELLRVESVGPKTAALAWKELGVTSVDALEE
AALSGRLAELPRLGSKRAEAIVSAVARYRSRQGRVPLHRALPYAEELVERLRAIPGVKQA
VAAGSLRRRKETVGDLDLLVSSTDPGRVVSAFPTLPGVATLLAQGPTKSTVRLSVGLQVD
LRVLPPESFGAALHYFTGSKAHNIALRTRAVHRGLKVSEYGVFDAK-GRRIAGEREEDVF
RAVGLPWIPPELREGLGELEAAEAGRLPELIEEEDLRGDLHVHSASSDASSSLLELASAA
RGFGRSYLAITDHSRSRPL--GLDEARLWAHVDTIRWMDRELRGPHLLTGIEVDILPNGS
LDLDASVLSELDCVVASVHSRFNMSSEEMTERIVRALRSGLVHVLGHPSGRLIGSRDPYP
YDLERVLEVAREERVALEVNAQPERLDLTDTACRMAKQAGVKLVISSDSHNARHLENLRY
GVWVARRGWLESGDVLNTLPLSELRRHFRRSRR
>WP_128699709.1
MKNDLVINLFRAMADFLEIKGENPFRVRAYRKAADNIAALEDDIAGRVRGSLENIPGIGM
DLASKVREILATGTFAEYEKIKESVPRGVLELMQVPSIGPKKAKLFFDTFKIASLGDLGR
AARDGRLLKLPGIRQKTVDNILKGIELLEKGREAMDLLTANAAAVSFISALKKHREVQEI
SAAGSLRRMKDAVRDVDILIASKEPQVIADVFVGLAPVKMVLAHGATKCAVVTQEGVQVD
ARIVPKDEFGAALLYFTGSKSHNIRLRQLAIKKGWKINEYGIFD-KKGRRLASATEEEMY
RKLGLPFIAPELREDAGEVEAAMEDRLPRLVKLSDIRGDFHAHTNYSDGKNTVHEMAKKA
KSLGYEYLCLTDHSVSLRVAHGLDEARLKQKRREIDRVNRSLKGFRLLFGSEVEIDAEGN
LDYPDRVLSQFDIVIAAIHSGFKQSQRQLTRRIVRACANKRVHIVAHPTGRLWPARGPYE
IDLEEVFRAARDTGTALEINAHPYRMDLSDINARHAAEKGVRLAVGTDSHDISHLDYMAY
GVGLCRRAWLAKNNVLNTLDLEALLKVIKK---
>WP_136842559.1
MENKPISRTLRLLSQLMELHEENPFKIKSVANAAFKIDKLPFPIAQKPKEEIDKIDGIGK
SIAAKITELLETGTILELEDILLRTPPGIVEMLSIKGIGPKKIATIWHELQIENVGELYY
ACNENRLIEAKGFGLKTQEEIKKVIEFKMAANGKFLYAHVEGTINQLYTDLNKVDDHSLL
GVAGDFRRLNEIVEEAVFIIGTDQMESTIHQISTFIDLEFKD-IDENTFAAHTESGLHVR
LFVVPKTDFYINYFKQTGSKKHVDEVLNLAG----------------NG--PFISEEEIY
SKAGLDFTAPELREGLNEIELASKHQLPNLITFEDLKGSLHNHSDWSDGVHTLEEMALYC
KDLNLEYLGICDHSKSAFYAKGLNEQRVYAQHLQIDELNAKLAPFKIFKGIESDILYDGS
LDYSDEILKTFDFVVASVHSNLKMDEEKATSRLIKAIENPYTTILGHPTGRLLLSRKGYD
IDYKKVIDACAANHVVIEINANPLRLDLDWRWHRYALEKGVLLSINPDAHRKEGFHDMRF
GTMVARKGGLIAEKCLNAFSLSEIMNYFVAKKG
>WP_142258948.1
RANDAVAAALQEYAELFALDGGDAFRVRSYQRAAKAIAGHPEEVTP---ENVRAVPGVGE
AIARKVEEFLRRGGFRQLDELRARVPEGVRRLVRVPSLGPKTALVLFHEYGIDSPEALAE
AIRAGRLTGRKGFGPKTLANLLAGVEHLLEAGSQVHLGVATGLADRVAAALREAPGAGRV
AVAGALRRGAETIAEVELLATAADPAALVAVLRGLPYLAEVAEEEPGTASARAADGPRVR
LRVVPEESWGAALLAATGSAAHLARLRALAAERGWTLTGQGLYDG--GRPLAAATEEEVY
AALGMPWVPPELREDAGEVEAALRGGLPRLVTLEDLRGDLHTHTDLTDGVASLEEMVAAA
ARRGHAYYAVTDHAPDLVMQR-MTLEKALAQRERLRRLQAARPGMRLLHGTELNIGPDGS
VDWPAEILAGFDVCVASVHSHFTQSPAEMTRRLIAACENPEVHVIGHPTTRKIGKRPPVE
ADWDAVFRAAARTGTAMEIDSYPDRADLPSDLVRLARRHGVKFAIDSDAHAVPHLAFQRF
GVGIARRAGLTPDDVINCWPPERLLAFLRRPGA
>WP_146663744.1
INNDDIADVLTELADLLEIQGANTFRVRAYRNAARTVSSLSEDVGGYISKDLSDLPGIGK
DLAGKIEQILGTGSLPMLEDLKKEVPEDLSRLLDVGGLGPKRVATMYKELGVESLDDLEK
AAKDGKIRDLEGFGKKTEESILEGIQRVKQQKRRIRLDKADRIAEPLLEYLRKNDDIKSL
DVAGSYRRRKETVRDIDILATCKKGTDVMKYFSDYEDVEKVVAEGETKSSVLLRSGIQVD
LRVMPQVSFGAAMVYFTGSKEHNIALRKIAIRKKWKVNEYGIFKG--DDRLAGKTEEEIY
DRLGMAYVPPELREDRGEIEAAQKDKLPDILQQDDIRGDLHCHSKYTDGHNTIEEMAKAA
KDLGYDYMAMTDHSKRVTVAHGLKPEDVERQIAEIDKLNKKLKDFTILKGTEVDILKDGS
LDLPDETLEKLDIVVCSIHSYFDLSRSEQTERVIKAMKNKHFNILGHPSGRLINEREPLQ
LDMEKIVKAAKDNGCFLEVNSHPDRLDLTDINCKMAKDMGVKVVISTDSHQVNHLDYIRF
GVSQARRGWLEKKDVLNTHTLKQLHSMLKKK--
>WP_151999398.1
ESNKKLAAIFKNIAASYRFLGENPFRAIAYDKASRSIASLPEDISVYISGTTEDIPGVGE
SMAEDIQEFAAKGTVPRFERLKSKVPIDLLELMDISGFGPQSLKTIYTKLHLQTKDEIVD
ALKDGTIARLYGFGAKKVETMMRGLKLHKTIENRMLLWEALEVGNKIVTAFEKLPFVQKA
ALAGSLRRGRETIGDIDVLVAVLDRKKVADHFTKQDVAARILVKGDTKVSILLKLKRQAD
LRIVTPDEWGSALQYFTGSKEHNIHLRTKARDMGFKVSEYGVFEIQSGRRVGGATEKEVY
NLLGMQLMPAEMREDKGEIGLAAMHRIPKLVELSDIKGDLQMHSTWSDGIKTLEEIASYV
IQNPYDYIAMTDHSKASRIAKGMDEEGFLRQIKAIRELNSKLGKNFIKSGAEVDVLADGS
LDLSEEVLSQLDWVTASIHSGLRSNN---TDRLIKACESPWVHCIGHPTGRLIGRREPYP
VDFKRLLEAAKETGTALEVNAQPNRMDLNDELARQAREAGVMLVISTDSHSPENFSYMKI
GVTVARRAWCTADNILNTRSWNEIEKFIRNKQK
>WP_015245708.1
METARIAQILSEMGTLLEVRGENPFRCRAYHNAAQTLKGLPSDLSEMIAGRLAETPGIGT
TMFSKIVQLATTGHLPAYDDLRRATPPGLVALLRVPGLGPKKIKVLHDELKIESLADLRV
AGEAKMIAPLKGFGAKTEQKILDGISFVESVGDRILQSKARRLVAPILEAIRQHPLVLRA
EVCGSLRRRAETIGDLDILFSAENPVPVLDHFVKLPEVATVLAHGPTKASVRIADGVQCD
LRGVEDSQFPFALHYFTGSKAHNIAIRRRALAHGYSLNEYSLSGEK--GSVACKTEADLF
AALGLAYIPPELREDVGEIEAAEKGPLPPLVELSDLTGTFHCHTDWSDGQATLEEMAQAA
QSLGLTYLGIADHSRSAGYAGGLSIERVRQQWAAIDALNETFGKFRIFKGTECDILGDGS
LDYPDEILDGFDYVVASVHSSFGMPRDEMTARIVRAAANPRVTMLGHPTGRLLLARDAYA
VDVDAVIEAAAKAGTMIEINASPHRLDLDDIHCRRAKAQGVTIVVNPDAHSTGGLADLDY
GVGVARRAGLGVADLFNSAPLAKVAEALERRRK
>WP_020470084.1
MTKDEIAAALEEIGTLLELKGESSFRTLAYHNGARALSQYEGDFQELVSGKIGEIRGVGA
SLAEKIQQLAETGELPQLTELRAAIPPGVIAMLKIPGVGPKKVKALSEDLKLTTIDELKA
ACEAGTVAKLKGFGAKTQAKILEGIQFLGTVGQRVRLDLALPLGEALLEQLKKLPGVIRA
ELCGSLRRRRETTKDIDILLSSDNPKPIMDAFVTLPEVMQVVANGETKSSIVAAMVLNAD
LRVVGDEHFPFALHYFTGSKDHNVRLRQRAIDQGLSLNEYGLKGEG--RDVKCKTEADIF
AALGLDYIPPELREDTGEIEAAEKKKLPKLITVKNLRGVFHNHSTYSDGNASLEEMALAA
KKLGFEYFGIGDHSQSLKIAGGLSPADVKKQHREIDELNARLDGIQILKGIESDILDDGS
LDYDDDILRSFDYVVASVHTGFNMSSEEMTARICKALAHQATTMLGHATGRLLLRREGYK
VDLDQVLKAAAKHGKMIEINAHPIRLDLDWIHVKRAKAMGIPIVINPDAHSPGELALVEF
GIDVARRGWLEADNVFNTKSLAEVLKELNRRKA
>WP_028060777.1
MDNARIADRLDAFASLLELADANPYMPRAYRRAAETIRGALVPVDALVRGRVRELRGIGP
GIETRLRELVETGEIAELAQLEHELAPGLVGLGRFLGLTAKRSVEIARALGIRTPEELRA
AAAAGRLRSVPGVGPKTEARLLDALAREAGPRRRLLLNRARELVGGIALALGG-------
EPAGDVRRWRDACERLAVVCAAADPSPVLARFAELPQIVAVIEREERRALGVTVEGVPVE
LVAAEPGRFGTALVRATGSPAYVAALEPLP---------------------EAPDEAAVY
RALGVPWVAPELRERP------YRGE-PALVELDDIRGDLHCHTTWSDGRFTVEEMGRAA
RDRGYDYVAICDHTPAVGAVRGLTPDDVRRQAEEIAAANERLAPFRILRGIECDILPDGR
LDLPDDVLAELDWVQASVHGGQRMPREEMTKRVEEALRNPSVRCLSHPKGRLIDRRPENA
LDLERVFGVALEEGVALEVNGLPDRLDLSGEHVRDALRAGVPIVCSTDAHSIRGLGNMTL
SVHTARRGWATRADVVNTGPLQALLEPRQPAR-
>WP_053334021.1
MDCRSAGHALNQIAVLLELHGEDTFTVKAMQLAARSTAALGERLPEALRRELAGPDALAP
AALEVLRDLAESNSSSLLERLQEETPEGLMEMLRVPGLGPARIRSIHDNLHIDSLQELEQ
AAQDGRLAALPKFGARTADKVLKGLADLRATGAYVLWQHARAEAERVADALRDHADVLEL
AIAGSIRRRMEIVRDVDIVAAVRSPSIVAASLAQLRGVKEVFGGGGRSLALRLDNGVRVD
LACVRPEQFALALWRATGSMAHVKQVTERAATLGFTLTNDELRDAD-GAVVSIATEQALY
EQLNMSYVPPEQREAAGEVEAAARGALPLLVQEHDLRGALHCHSQYSDGAATIEQMSRAA
YARGLRYLGVSDHSQSNTYAGGLSRDRILEQHAEIDALNASFAAFRVLKGIEADILPCGR
VDYDAAFLDHFDFVIGSVHTRYGMNAEQMTNRVLKALDDPHLTILGHPTGRLLLTREPYA
INLEPIMEKAAQVGVAIELNADPHRLDIDWRACRIAAEKGAMVSIGPDAHSPQGFDNLEL
GVAVARKGWLSATNVLNTRSAEEVMAFAAARRS
>WP_059031541.1
MRNFEVAFIFNDIADMLEIKGENFFKIRAYRKAARTIENLPVEIEEMAKGRLQEIEGIGK
ALSDKIYEILETGTCHYYENLKKEIPPGLVEMLKIPGLGAKKIKVIHDTLGISSIEELEK
AARTKKLRTVPGIGTKTELSILKGVEALKNRAGRVLLATALLVADQVISSLSSMKEVTDA
EVVGSLRRKKEMVGDIDIIAATAAPETVLNDFSKIPHISEITERGATTVSAIHDMGAKID
LILVTPQEFYPALRFFTGSVDHNTELQSLAQTMGYDLDETKILNKNSNEIFYPESEIQIY
EKLGLPYIIPELREGRGEIKAARCGKLPEVVELEDIKGDLHIHSNFSDGISSIKEIAKKA
KSLGYEYIAITDHSKSLKIAGGIDEEKLKEQIAAIKEINKKSDEVYILTGIEVDILSDGT
LDFSDDVLSKLDIVIASIHSGFKQDTDTITNRIITACQNPHVDIIAHPTGRILGRRDPYA
ADMDKILEAAAATNTVLEINSSPDRLDLNDLMAQKAKEMGIKMVIDTDAHDKEALEDIKY
GVWTARRGWLEEKDIANTMPLDELLKFFKVKK-
>WP_071389923.1
MNKKQVITTLETIALYMEIKGENSFKVSAFRKAAQALEVDERTLEQI--DEPAKLKGIGK
GTATVIEELKNEGKSSLLEELMNELPGGLIPLLKLPGLGGKKIGKLYQELNVVDVKTLKQ
VCLDEKVQALAGFGKKTEEKLLAAIEDFGKQPERLPIYEVLPIAKRIEENLVNMSGIIRF
SRAGSLRRVRETVKDLDYIIATDDPKEIRDQLLKFQNVGEIIAAGDTKVSLHLNLRLSVD
FRLVTENEFATALHHFTGSKDHNVQMRQLAKERGEKISEYGVENIETGKISTFRSEEEFF
EHFGLQYIPPEVREGDGEIDVWQ--IENPLISLDDIRGDMHMHSTWSDGANSILEMAEAC
REKGYSYIAITDHSKFLKVANGLTVERLKEQHREIAKLNEKWDDFKIFTGIEMDILPDGT
LDYDDEVIKEVDFVIASIHSSFSQDRAVIMERLTNALRNHHVDLIAHPTGRLIGRRDGYD
VDVDLLVDISVETNTALELNANPHRLDLASHWLKKAQEKGAKIMINTDAHNLDMLNDMKI
GVSSARKGWIKKETVINSWDLPELKNYLNRND-
>WP_077621303.1
VNKKDVIKLLEKIAVYLELKGENPFKISAYRKAAQALETDDRSLAEI--DDFTKISGIGK
GTATVIVEYVKDGVSDTLVQLQEEVPEGLVPLLDLPGLGGKKLSKLYQELGVIDAATLKE
ACEKGKVEQLSGFGKKSAEKIVKALEEASNRPERLPIAFMLPIAEKVEDYLAGISEISRF
SRAGSLRRMRETIRDLDFIISSEQPQRVRDSLLRIDNIKETIAGGETKVSVVLEYDVNVD
FRIVTDEEYATTLHHFTGSKDHNVAMRQLAKSHGEKINEYGVEIIDTDELITFKTXRKLF
AGSSEAALPQDFERH---------------------------------------------
-------------------------PRIKRQAE------------------------NGT
L-----FSRSLAFFLRFI------------------------------------------
-------------------------IDLRIK-----------------------------
---------------------------------
>WP_081208628.1
VHKKEVIRLLETIALYMEIKGENPFKVTAFRKAANALEADERSLSEI--GDFTAIPGIGK
STAAIITEFVETGSSSVLEELKRDIPETLLALLKIPGLGGKKIAKLHQELGIANMNGLKE
ACLAGKVRELPGFGAKTEEKLLAAMEEAGKRPERLPLAWVLPMAADIERQLAEMDGVIRF
SRAGSLRRLKETVKDLDYVIATDRPSEVREALLRLSRIREVIAAGETKVSLLFQYEVAAD
FRLVSTAEFATALHHFTGSKEHNVRMRQLAKERREKISEYGVEDQTTGDVKTFPDEPAFY
AHFGLPYIPPELREDGAEVERYS--SDYPLVHLDDIRGDLHMHSAWSDGACSLEELVEAC
RRRGYRYIAITDHSQYLKVANGLTPDRLRHQREEIERLNARYSDFTILAGIEMDILPDGT
LDYDDDVLKELDFVIAAIHSAFKQPRETVMKRLETALFHPYVDVIAHPTGRLIGQRDGYD
VDIERLIELAAKTKTVLELNANPNRLDLSAAYVKKVEEAGAYIAINTDAHHLDMLDDMAI
GVATARKGWIKKETVINTWPLEKLQQFLRDKRS
>WP_089857951.1
LTNKEIARVLTEFADLLAIKGENDFKIRAYTNAARKIESYPEKIKELAADKLKEIKGIGS
GIGESIKELLNDGQIAEMAAIKAELPAGVIAMTDIQGLGPKTAHRFYYELEIEDLTSLEA
ALSDGKIRKLKGFGKKSEEKLLQALQNHTKYVNKITLAKALKTAAEIIKEIKTSLTYSQL
EICGSSRRKKELIGDLDILIATAKPAELSAKLKNLDFTAEVIGAGDTKVSIRTEAGVQTD
FRLVSQAEFPSALHYFTGSQAHNVRMRQLAKQHDLKLSEYGLFKT-DGSKEEIKSEQDIF
KLLGLAYIIPELREDQGEIEAAQTGNLPESIAEKDYQGDLHLHSNYSDGAFSIAEMAAEA
QKRGYQYIAVTDHSQALTVANGMSEQALKKQIKEIDELNQKFTDFKILKGVEVDILKSGE
LYFSVELLDQLDFVIASVHSYFNLTELEMTERLCKAAANPQVNLIAHPTGRILGGRSAYQ
INFAKLLEICAANNTALEINASPTRLDLNAEKARQARKAGVKIAINTDAHHYREYDDIKL
GIATARRGWLEKADVINTFSQQELLAFLQVD--
>WP_091516791.1
MDNKTILKNIRLIVSLMELHEENPFKVKPYRDATFAAERNNDNWAMLSESELSAV--FGK
KVAQSIAELVQTGSCTDLQSLLQKTPEGVTGLLKIKGLGAKKVRALWLEHKIETVEQLWD
VCQTGQLAKFKGFGEKTQQSILEALVFIQENKGKLHYSDALPLAEQLLHLLQECPKTVQA
DFTGSLRRQDEIISVIEILVASASPEILEEALNQYPHLQPTP-QLSNPWTWWLETGVSVA
VNFCKPEDYIKKQLLLTGTAAHLAEPLAIG---------QTFMQI--RKRETFATEQEAY
EQAQLPYIVPAMREGRQEWEWSKQFSITELVEYQDLKGILHNHSTYSDGADSLAEMAAYA
KAQGFEYLGISDHSKTAFYANGLTEERVLAQLKEIEQLNAQLAPFKIFKGIESDILTDGS
LDYAPDILAQFDFVVASVHSVLNMDEAKATQRLLKAIENPYTTILGHPTGRLLLRREGYP
LDHQKIIDACAANGVMIEVNANPWRLDLDWRWIGYAMQKGVQICINPDAHQKERYDDMRY
GVLAAQKGGLVKSFTFNALGAEQVAAYFENRKK
>WP_095166613.1
MNNQDILDILELTVKLLELHDENEFKIKNLSFAVRALDKATEDFITTPVAQLAAIQGVGK
STASKIEEIRTTGQLAELNELLNKTPEGILEMFKIKGIGPKKVRMIWQELGITDTRELLL
ACENGEVAKLKGFGDKIQESIKQSILYNQSNSGKLRMEKGQEIADFILDILEPVF--EHV
QIVGDIRRKNEVVESIQLVVGHDQPWEVQQLLNATPTLQQNE-KDSSPFTWIEGKLIPIE
VIICPEKQFINQGFIFSASAKHLAK--------------HHIYQT--VQNQTFDSEEAIY
AKVGFPYIIPEMREGTFEFDWIQKHSNDQLVTWDSLKGILHNHSTYSDGKNTLAEMANYC
RELGFEYLGIADHSKTASYARGLNEVRVAEQHAEIDQLNAQYAPFKILKGIESDILGDGS
LDYDEEVLKSFDYIVASVHQNLKMTEEKAMYRLIKAIENPYTTILGHPTGRLLLSRAGYP
VDHYKLIDACAANGVVIEINASPYRLDLDWRYIQYALEKNVKLSINPDAHEKEGYFDMHF
GVANARKGGLTAEMTFNAMSLSEIEEYLNGRKK
>WP_100405053.1
VNKKDVLKVLETIAIYLEIKGENTFKVSAYRKAAQALETDERTLDEI--NDPSTLKGIGK
GTAEVINEFAKTGESSLLEELKNELPAGLLPLLKLSGLGGKKVGKLYQELGIIDSVSLKL
ACEQGEVRDLAGFGKKTEEKILQALEEFNTRPDRLALPLVIPVAEKIENQLECFEKVEQF
SRAGSLRRLRETVKDLDFIIATDDPTRVREQLLELDNITTIIASGETKVSIEVIFPISVD
FRLVTPAEFATTLHHFTGSKDHNVKLRQIAKARGEKISEYGVENVETGDIKTFKTEEAFF
QYFDLPFIPPEARENQGEIERFQ--TMTNYVTLDKIKADLHMHTTWSDGAQSIEDMVNAA
RARGYRYIAITDHSKFLRVANGLTEERLREQHTKIRALNEQLDDFTIFTGIEMDILPDGS
LDYSDEVLAEIDFVIASIHSSFTQSKEVIMNRLKTALMNPHVDLIAHPTGRLLGRRDGYD
LDVEALIKLAKETNTALELNANPHRLDLSAHWLKRAEEAGVILSINTDAHNYSMLEHMKY
GTGLARKAMLNADNVLNTWSVDRFRTFLKR---
>WP_103026350.1
MRNDEVAQLLQETADLLELTGGNPHRARAFSRAARSLQDLDEPAAKRLSETLVEASGIGD
GMADHIGDIVHGGSFELRDELQSAVPPGLMDVLQVNGLGTKRTRRLWTELGIASLDELEQ
AAESDQIMSLDGFGAKTQQNILENVRQLRRYEAQWRLADAWGATRPFLEALRALDAVGRA
VPTGALRRRAETMERADVLVSTANPTSVTKWLDGL----DDPSEEDAVVTGRLNEGLPVA
VHLASPDRFGTAWWRTTGASDHCAAVTERASSPG-----------------DHPDENALY
HAVGLSFVPPALREGQGEVRAAADDELPTLLTTEDLDGCLHNHSTYSDGSHTLREMAVAA
RDRGYSYFGICDHSQSLQIADGLPPEEVRDQHEAVARLNDELAPFRVFHGIESDILRDGS
LDYERELLDAFDFVVGSVHTGFSMTEDEATERLVRAVEAPHTRILGHPTGRLLLGREGYP
IDHERVIEACAEHDVALELNANPHRLDLDWRWVRHATDHGVLISVNPDAHAISELDYVTW
GVAVGRKGWLTPDQCLNAKSLNAFEQWLEDTRP
>WP_109827569.1
FDKKAAASALETTADLLDVLGAEAFRAQAYRSAARSIETLEN-WTQAAEQHFKSVPKVGA
ALAGALSEAIETGRFGPLEEAAAQVPPGVVDLLRVRGLGPKKVRALWEA-GFDSLEALRL
GLSDGRVTKLKGFGAKTAATLLEAVEFVLASQGRQRMNTGLDIAEMLIGRLAH----LDA
RLSGDVRRALETVGSVRVTVSGTP-DEVRSALPEL-ELEQV----EKRPVLHW-EGVPIE
LPYAEPQVRGALDLMMGGSRPYREELRAEAARQGFDLNGRGLHRGKQGETLHTPSEEDVL
SALKLPFRPAEYRESEHDEVWQA---LPDLITEQDIQGLIHTHSTWSDGAASLSEMAQAA
QALG-GYLGSADHSQSAFYANGLSPQRLHEQLREVRELQR--AGLPIISGSEVDILEDGS
LDFDDDLLSELDYVVASVHSHFTLGEAAQTERLIKAVQHPLITVLGHPTGRLLLRRPSYP
LNLDAVLEACEDSGTVVEINASPYRLDLDWRWVLRY-RGRLRFAVNTDAHAVHGLHDTRY
GVLSARKAGLRASDVVNTLSQSEFLAFVAAQRR
>WP_114457243.1
LTNKEVSKLLAEFGDLLAINGENEFKIRAYNNAARKIQSLEANLSELIKDSLEDIKGIGK
GIAGTIKEIFENGFSQEMEELKRELPSGVLEMTKIPNLGPKRAHQLYYELGLKSVAELRE
ALENNKVRELKGFGPKSEQKLLKGLQNYKKYVDRIIISQAVEEADKLINALKNSVEIKNI
EVCGSTRRRKEMIGDIDILVAAEDKESLSKKITELELTDEIIGAGDKKVSIITCDGLQVD
FRLVSSEEFPSALHYFTGSQAHNVRMRQLAKDHNLKLNEYGLIKN-DDSRIDIKSEEDIF
VHLGLKYIIPELREDSGEIEAAAEDRLPVSIEVSDIKGDLHMHSRYSDGAFTIEEMGEAA
RKRGYSYIAITDHSKSLKVANGMSVERLKKQLQEIDEVNKKMDGFRILKGIEVDIMPDGS
LDFEDEILSELDLVIASVHSSFAMTEEEMTARIIKAVKNTEVNILAHPRGRILGGRAAYK
VDMNQVIEAALESNTALEINSSPHRLDLDDKWSRRAKEAGALLTINTDAHHYREFNDIKY
GVSVARRGWLEKDDVINTFDLDKLMKFLRED--
>WP_120628152.1
TDKAAVAQLLRDMSLLLQLQGESGFRVRAYDIAADRIANLPQDLGAVVTGRLQELQGIGP
GLAEKLTELVTTGRLGSFEELKARFPAGLLELMKLPDVGPKKVAVLWKELQVGSVEALEA
ACRDGRVRELKGFGAKSETKLLDGIAVYRRAGERKLLGDALPIAEELLERIRAAPGVVRA
SLGGSVRRRAETVSDVDLIASAKDAGPVLDALANAPGVATVLGKGDSKCSVRMTLGLQVD
LRVLPDEDFATALHHFTGSKGHHIRLRNLGHEKGLKISEWGVHRED-GTKLPVPDEATLY
RLLGMQEVPPELREDSGEVEAALAGKLPDLVTLEDVQGAVHAHSTWSDGRNSLEEMARAA
QALGLKYLTITEHSEAAIYAGGLKVDDLKRQWEEIDRVNEAVPGVRLLKGIEVDILETGA
LDYADSVLEQLEIVIASIHVRHSLDEDQMTRRVLAALDNPHMHVLGHPTGRLIQSRDPYP
LRMEEVLERAAERGVAVEVNGKPQRLDIKAEYVRMAVTRGVKLVASCDAHRQEDLKNLAF
AVSNARRGWARKKDILNTQPVASFLAALRQR--
>WP_124762383.1
MNKKIVIQTLEKIALYLELKGENPFKISAFRKAAAALETDERSLSAI--GDITAIKGIGK
GTAAVIQELMETGESTQLKELEESVPKGLIPLLKLPGLGGKKLAKLYSELGVDGIDSLKE
VCLSNKVQKLAGFGAKTEEKILKELEQFGLHNERHPYWSLEPIVEELSKLLSSIKEIQKF
SVAGSFRRVNETSKDLDFIIATRDPEIVREHLLSTLVIKEVIGAGDTKVSVILDHPLSID
FRLVSIAEFATALHHFTGSKDHNVRMRQLAKQQDKKISEYGVEQ-PDGTVQTFESEEAFY
AHFDLPFIPPTIRESGKELERLE--EIGNLVTLDSILSDLHMHTTWSDGAHSIQEMGEAL
IDRGYTHGVITDHSQFLRVANGLTPERLEKQRLEIYEFNETHSNFRLFAGTEMDILPNGQ
LDFEDEVLKELDFVIASIHSSFTQSQDKIMERLHQAIQNPYVHMIAHPTGRVIGKREGYN
PDMKTLIQWAAEYGKILELNASPYRLDLCAEHLEMAMALNVPVAINTDAHAIEQLSSMAT
GVGYAQKAWVKKELVVNTWSLQQFETFIRKNK-
>WP_134213760.1
MKNEEVAWVFHELADLLEFKGEDFFKIRAYRNACKILAGLDEPLEEIRRGGLAKIPGIGK
NIAAKIEELLATGRLKKMEELLKEIPPGILEIMSLPGIGPKRAGLLLSSLGISSLDELLG
AAKQGRVRGLPGMGGKVEKDIIKYIEMREDRRERVLLVTARDLAGEFTSFIKKLPGVAGV
DAGGSVRRWRESAGDVDLVVAAADPRRVIEAAAGCPLVSEVLEVNENRVRLQVHWGIEVD
LQVVPENQFALALFLNTGSRAHLQRLASLPAAAGINFDPSALPSSE-----FFSNEREIY
ARLGLPFIPPELREDRGEVEAALADRLPRLVELGDIKGDLHMHTTWSDGVCTIEQVAARA
REKGYEYIALTDHSQSLKIARGLSLERLKEQHRQIRSLNEKMDDIQLLTGIEVDILPKGG
LDCPDEILKEADLVVASVHSAFKQDRETMTARIISAVENKNVDIIGHLTGRLIAHREAYA
VDVERVLEAAASCGTILEINSSPDRLDLNDQNAARARELGIKMAVNTDAHDLKRMEEMVY
GVSVARRAWLEPDDVVNTMPVEKLVKFLRNR--
>WP_148984795.1
VNKKDIINLLEEIAIYMELKGENSFKISAYRKAAAALENDDRSLSEI--DDFTKISGIGK
GTAGVIQEYVEEGYSSVLEELEEQVPPGLVPLLQLPGLGGKKIAKLYSELGVKGIKDLEE
ACRNEKVQALSGFGKKTEEKIIAAIEQVGKRPDRLPIGFMEGVAVEIEAFLGNMDSIKTY
SRAGSLRRGRETIKDLDFILSTDEPSQVKEALLKFPGIVETIAAGDTKVSLTLRWDVSVD
FRIVQPQEFATALHHFTGSKDHNVRMRQLAKERGEKISEYGVENAETGEVTTFETEEEFY
DHFGLPFIPPELREDGREVEGFT--KDYPLISLEAIKGDLHMHTTWSDGAYSIEEMVEAC
RAKGYAYMAITDHSQYLRVANGLSKERLLKQIQEIKEINKRYDDIEVLAGIEMDILPDGT
LDYDDDVLSQLDVVIASIHSSFSQSQDKIMDRLKTALENPHVDFIAHPTGRIIGRREGYA
VDMDALIDLAAETGTALELNANPNRLDLSAEHVRKAQERGVPLVINTDAHSHDHLEFMGI
GVSTARKGWIKTDSVLNTKDTDELMKFLKRNK-
>WP_011322154.1
SRNADVAALLEEMAAHLEARD-VDYKPNVYRRAAESIRGHTVAVETLYEDALTEIDDVGD
AIAGKTAEYIETGDIEELADLREGLPVEMDALTAVEGVGPKTVASLYDALEIETLDDLEA
AAEAGEIQTVSGFGEKTEQNILKNIPFARESRARSLLGEARPLADRIVEYVESMPVAEAV
ETAGSIRRWRPTVGDVDVLVGSADREAVIEAFTDWPAADAVIEAGTNKASVRS-NGVRVD
LRVVDPDSFGAALQYFTGSKDHNVAVRNRAIDHDLKLNEYGVFDISDGDRVAGESEAGVY
EAVGMAWVPPEIRENRGEVDAAAEESLPDLLEEADIRGDLHLHTTASDGQTSVEGMAEAA
AEYGHEYIAVADHATGPGMVGGLTDEELFDLRETVRAVDDSA-SIDVFAGVEANIGEDGS
ISVSEDVLEALDCVVASPHSGLDGD---GTDRLVAAIEHPEVDIIGHPTGRLLNQRPGHD
VDIERVASAAADSDTALEINANPHRLDLRSSYVKAAIEAGATIAINTDAHRPGAYDYMRF
GVHTGRRGWAEPDDVLNCRDSDGVRAFLE----
>WP_013132370.1
RVNEDVAAALQEYADLFALTGGDPFRVRSYQKAAKSIAGYPEDLRHTD---IRKIPHVGE
AIGKKVEEFLRRGSFRQLDELRARIPAGVRALTRIPSLGPKRALLLYNELGIDSPAALAE
AIKAGRLAGVRGFGPKAEENLLRGIEQLELAGKRFHLGIAIDLAERIMAALP----AERI
AYAGSVRRMKETVGDIDILAVG--PPTLMDALARLPYVTEVIARGDRKTSVRTDRGVQVD
LRLVPAESWGAALVYFTGSKEHNVHIRELAVKKGWKLSEYGLFDA-DDRVIAAATEEDVY
RALGMEWVPPPLREDRGEVEAALRGELPRLVELSDIKGDLHTHTDLTDGVAPLEEMVAAA
ARRGYAYYAVTDHAPNLVMQR-MTLEKALDQRARLAELQARHPGMRLLHGTELNIGPDGS
VDWPAEVLAGFDIRVASVHSHFTQPRDEMTRRLIAVCENPHVDIVGHPTARRLGSRAPVD
ADWEAVFRAAARTHTIMEIDSYPDRADLDSDLVRLARHHGVKFSIDSDAHAIPHLDHLRF
GVGIAQRAWLTPDDVVNTWPLDRLLAYLGRS--
>WP_018257862.1
SRNDEIARQFEAFADLLDAKG-VDYKPRAYRRAAENIREYPQAVEGLAQDAVGEIDGVGD
AIASKVVEYVDTGHIEELEALREEYPLDMAAITSVEGVGPKTAGTLYVELGIETLDDLES
AAEDGDIQTVKGFGATTEQNILDGIDFAREAHERQLLGDARPNGERVVEYLDAVDAVASV
ELAGSLRRWRATIGDVDVLVGSDDAERVVAAFTDWPEADSVIEAGDTKASLRA-DGVRID
LRVVVPEEFGAALQYFTGSKAHNVAVRNRAIERDLKVNEYGIFDVAGGERIGGETEASMY
EPLEMDWIPPELRENRGEIETAAEGDLPDLVETSDIRGDLHTHTSWSDGRATVAEMIEGA
AAFGHDYLAITDHATGPGMVGGLDDEQLRDQLAEIRAAADEA-GIDVFAGVEANVAADGR
VSVADDLLSDLDLVVASPHAALDGD---GTERLIAAAKHPAVDIVGHPTGRYLNRRPGLD
VDVSRLATVAADHGTALEINADPARLDLAGSAVKTAIEVGATIAIDTDAHSPAGFDSLRY
GVHTGRRGWAEPADVLNARSVDDVRSFLH----
>WP_021779713.1
SRNAEVAAVLDEYADLMEAQG-DDYRPNVYRRAADNVRDSPEAIEDLAAEAVQSIEGVGE
GIAEHVVDYVETGTFAELEEAREELPVEMDALTRVEGVGPKTVKKLHDALGVTTLDELER
AAEDGEIREVEGFGAKTEENIREGVAFARQAGERDLLGKTRPLADDVTDHLADHDAVERV
AVAGSIRRWRETNGDVDVLAASDAGAAVGDHLADWERAADVIETGETKTSVRV-NGTRVD
LRVVVPNEFGSALQYFTGSQSHNVALRNHAIAQGKKVNEYGVFDVSDGDLLAAETEEAVY
DALGLPWIPPEIRENRGEIDAAREDALPDLLTEDDVRGDLHVHSDWSDGDYALAEMVEAA
AEFGHDYVCITDHAEGPGVFGGLSDDDLREQADAIADVRADA-DIEVLHGVEANVDAEGT
VAVSDDALADLDLVIASPHSGLGDDGGDQTDRLVSAVEHPHVDILGHPSGRLINERPAME
FDAAELAAAAADAGTALEVNANVHRLDLWGSAVHAAVEAGAAIAIGTDAHSPEEYDHLTY
GVHTARRGWAESGDVLNARDLDALRTGLD----
>WP_036604026.1
LENKAIASRFKLLGQLMELHDENPFKVKAISNASFKLDKLPFKIVDRSEEELSQQPGIGK
STAAKVWELLQTGKIGELETFLSKTPEGILEMLTIKGIGPKKIYIIWHTLGIETLGELYY
ACNENRLVEAKGFGLKTQEEIRKAIEFTMANEGLFLYAQVEKVYIPLLADLKNHLPSEKL
QSTGDFRRNMEILSALDLITTASKEE-VLSFVEQSPSFTLFA-HKEGLLECVNENGLPVN
IHLASEANYAQQLFITTGSELHVQQLRQHLR----------------GIIPALPSEEAIY
SQAGMDYIVPELREGLNELALAEEHRLPLLITENDLKGTLHNHSTWSDGMHSLQEMALYC
KNLALQYLGICDHSQSAVYANGLSPERVKAQWAEIDRLNAQLAPFRIFKGIESDILSDGS
LDYEEDILRGFDFVVASIHSNLRMDEDRATQRLIKAIENPYTTILGHPTGRLLLARKGYP
IDYKKVIDACAANKVVIEINANPLRLDLDWRWHRYALEKDVILSINPDAHRTEGFHDMHF
GILVARKGGLGKEQCLNCLDSTSIEDFFTKRRV
>WP_046468421.1
RVNDEVAALLQEYADLLAITGGDAYRVRGYEKAARAVAGHSTDLARLDPDGIRAIPNVGT
AIAAKIEEYLAGGSIPQVERLRAKIPAGVRELTRVPGLGPKTAMVLYEELDVASVDALEE
AIRAGRLRGLRGFGPKTEENLLGGISLLREARERVSLGEALETAERVVAELSAIEGCRRC
SYAGSLRRMKDTIGDIDVLAASRQSAPIMEAFRRLPLVDQVIASGETKTSVRTPSGARID
LRVVPPETWGAALQYFTGSKAHNIRLREIAVHRGLKLSEYGLFDAGTGEKLVSETEDDVY
HRFGLPWIPPQLREDAGEIEAAQRGALPILVTGDEIRGDLHTHTDLTDGLAPLDEMVAAA
ANRGYAYYAVTDHAPDLYMHR-MSDEKMLDQRERIRELDGAYNDMRVLHGTELNIGPGGE
VDWPAEFLAGFDVCVASVHSHFTQPRAEMTRRFVRACENPHVKILGHPTTRIIGRRPPVD
VDLEEVFRACARTGTALEIDGAPDRLDLMADHIRLARQFGVVFAVDSDAHAAPHLDFMRY
GVGTAQRGGLGADDVINTWPWERLAGFLQRR--
>WP_049899025.1
SRNDAVADRFEEFADRLEATG-VEYKPQSYRRAAENVRAHPESVESLVAEGIEEIEGVGE
ALAAKIVEYVETGDIEELEELRAELPVDMAALTSVEGVGPKTVGTLYDELGVEDLDDLET
VASEEQIREISGFGATSEENILAGIAFARQANERSLLGDARPLGEDLKEYVADDGAVERC
ELAGSLRRWRETIGDVDLLVASDDPESVVEHFTEWDRADAVIEAGTSKASLRA-NGVRLD
LRVVVPEEFGSALQYFTGSRDHNIGVRNRAIERDLKVNEYGVFDVSDGERVAGETESGMY
EAIDLPSIPPELREDSGEIDAAAAGDLPNLVEPDAIRGDLHVHSDWSDGKYAIEEMIAGA
AEFGHEYVCITDHASGPGIVAGLSDDDLREQRGAIEDVAVDA-DIDVLCGVEANIDVDGG
VSVGNEVLDDLDLVVASPHSGLDGD---GTDRLVTAIEHPHVDIVGHPTGRYLNRRPGLE
LDFDRVARAAAEHGVALEVNANPQRLDLSGGAVRTAIEAGATIAVDTDAHRPASYELLRY
GVHTARRGWAEAGDVLNARDLEGLCAFLAD---
>WP_053057647.1
MRNGEIVRALENIVALMEIRGEEHYRVLAYQRASESVAASGREVSDMD--DPKELPHVGG
STAEVIRALAADETPQLLQDLTDEIPPGLVEVTRLQNVGPRTAGRLWRELDVTSVEGL-V
EVEPGSIAALKGFGKKSEDRILEAARTYNSTERRMLLNDATDLGEQLISFVRGHPSTERT
ELAGSLRRRKETVGDLDIVAASTDQQALADAFAEAEFVDEMVAHGPTKVSIKT-AGTDVD
LRIIAPESYGALLHHFTGSQAHNVVLRERAVARGLNISEYGIAEDHKREYEPFATEEALF
ERLGLSYIPPELREDGGELQAAEEGSLPELLRVEDIRGDLHVHTSYSDGQGTIESMAEAA
IELGYEYLVFCDHSQSLRVANGLSPDRLKKKIHAVREADAEYEEIRLLCGSEVDIMKNGK
LDYEDALLAELDFVVASVHTAFNLPEQDQTDRMLRAINNPYVRTIAHPTGRILNRREPYE
VDVYRLIEEAKTTNTALELNSYPDRLDLSVPYAREAVRQGVRITIDTDAHDERALSFIRY
GVDQARRAWAGKDNVINCLPLREFEAFLAEGK-
>WP_061918557.1
MNNQQLAEIFERIANLLEINGEVVYKTLAYRRAAESLRAYPREAEELYRGKLTEIPGVGK
AIAEKIEELLTTGKLGFLERLEQEVPPTLLELLEIPDVGPKKVALFWKQAGITSLMDLES
AARDGHLRRLPGIGEKSEQRILAGIEALRRRSKRMLLGTVRPIGLRWLNWLRGLPGVREA
ELAGSLRRWKPTIGDLDLVAAADDPVAVMEAFVHHDEVVRVLAHGENKSSIELSNGLNIQ
LWIQPQAKFGSLLQFVTGSKDHNVRLRELAQRKGFSLSEHGLTT-PDGKELFFANESDLY
QALDLEWIPPELREDRGEIQAALEHRLPDLISPADLIAELHSHTTWSDGALSIHEMARAA
KARGLKVLAITDHTHSLGIANGLDADRLRQQRKEIDAVQAMLGELTLLQGAEVEIKADGS
LDLADDVLAELDIVIASLHVSLRQPREEITARLLRAIRNPHVDIIGHPSGRLLPNREGAD
LDWEAILTAAREENVALEINANPSRLDLDEVHARRAVELGILLSINTDAHSPADLELAEY
GVSVARRAWVSAAQVLNTRSPAEIRRWLAEHRH
>WP_068337542.1
MDNRALIKAFKLTAQLLELHDENAFKIRAYEGTATALEQLEFPVAEVERPGLPDRTGLSK
TQAAKVAELLDTGTFEELQRLLDATPPGVVELLKIKGIGPKKVRALWRDAGIEDPEQLRE
AAEAGTVAKLKGFGAKTQESILAALAFTDQSAGKLLFSQAEQLANDLTARLRQVPGVGAV
AAAGEVRRALEIVETVEILVAAADPAPLHALLNAAPGLRADA-RRSGPWAWAADSGVGVA
VRVVAAEDFVNQLFVATGNEAHLGAALPQAGSQ-----PATLRQW--AKRELFASEEALY
EKAGLQYVVPELREGLGEIELAAERKIPRLLKDIDLRGSLHNHSTYSDGSHSLRQMATFL
RDAGYEYLGICDHSQAAHYAQGLSPERVRQQQREIDELNAELAPFRIFKGIEADILGDGS
LDYDAELRDTFDFIVASIHSNLKMDEQRATERLLAAIANPHCTMLGHPTGRLLLRRAGYP
IDFKAVIDACAEHQVIIEINANPWRLDLDWRWVRYALAQGVRLSINPDAHHTAGYADMRY
GVLAGRKGMLTKEMTFNTKSVEEAAAYFEARKA
>WP_084531211.1
MKNHLVAHILNRVADYMELRG-DEFRTKAYRRAARTVEFLGEDIEDVAAGRLRELPGIGE
NIAAKIEEILSTGSLSLLEKLAGQYPVDLDSLLSVEGVGPKTVKLLYEELGIKTLDDLEE
QARRHRIRRLRGMGEKREAMILRNIELARSRISRRPLAYVVPLASRIKSELLELEGVRRV
EVAGSIRRGRETVGDIDILVTATDPHRVMDHFTSMDLVEEVVVKGPRKSTVRLREGLDCD
LRVFDDEVFGAALLYFTGSWEFNVELRRIAISSSMKLSEYGLFR--GDERVAGRTEAEVL
EALGLTYIEPELRENRGEVAAAAEGKLPDPVNLSDIRGDLHMHSLFSDGIDAMEYMAEYA
SILGREYIAFTDHARYID-----DVDAYLRAAERIE-------EVEVLAGVEVNILYDGS
LEVPDKILQDFDLVVASIHDS-----GNITERLLRAMEHDPVDIIGHPTGRVLGSPDPL-
VDMERVVERASELGVALEVNSNPLRLDLRDTHVRMAVDAGCRIAINSDAHSRGALENIRW
GVITARRGWAEPDDVINTMGIRKLRRWLGN---
>WP_089805118.1
SRNDEVASLFEEFADLLEAQD-VEYKPNTYRRAAENIRDYPRPVEELAADAVGEIQGVGD
AISAKVVEYFETGSIEELDELRAELPVDMATLTSVEGVGPKTVGRLYEELGVTTLDELER
AAEEGKIREVKGFGPKTEENIRENVPFARESQERERLGDARPLADDVLAYLRDDEHVRRA
EVAGSIRRWRDTIGDVDVLVASESGEAVVEAFTDWPAANTVIEAGTGKASVRS-NGIRVD
LRVVVPEEFGAALQYFTGNKDHNVVLRNIAIDRALKMNEYGVFDVSEGDRVAGETEASMY
EALDLPFVPPELRENTGEVEAAREGTLPTLVEEGDVRGDLHTHTDWSDGRYSLSEMVAAA
EERGYDYYAVADHATGPGMVGGLDDDELRDQMDAVAEVAADA-SLELLHGVEANVDAEGG
ISVGDDVLDELDLVVASPHAALDQDRETATDRLVRAVEHPAVDILGHPTGRLINERRGLD
VDVERLAEAAAANGVALEINADPARLDLRGELVKVALEAGATVVANTDAHAPGALDYVRY
GVHTARRGWCEADDVLNARLLEDVRSFLH----
>WP_092050064.1
MHNLEIANRLEETASLLELQEANAFRVRAYRNAARTIGDLSEAVAEMVGEDLKNLSGVGK
DIAAKIVQLVREGSFPLLAELRAQFPAGLLQIMHLPGLGPKKAALLHKELGIQNAEELKA
AAVAGKVAELKGFGKKTEQTILASLEQFDRFGQRVLISEARAAAERILHDLELLPGVAQA
AIAGSCRRRLETCGDLDLLVTSADAEGAMAALAQHDLVESVLAKGPTKQRVRLRDGLELD
LRVVPEESFGAALQYFTGSKEHNIVIRRRATERGLKLNEYGLFDG--ETAVAGRTEAEIY
EAVGLPWIPPELRENRGEIELAEQNALPDLLKLEDIQADLHMHTTASDGTASIREMIEAA
RERGRKYIAITDHSKRVSMANGLDATRLRKHWAEIRKIREEYSDIDVLLGVECDILENAD
LDLEDDVLAEADWVLAVLHYGLKQPREQIMLRLLNAIRNPHVCAIGHPSGRMVGRRAGAD
IHYPDLFKAAADHGVMLEINANPHRLDLDDLQAHAAREHGIPIVINTDAHSTAGMDVMEY
GVDQARRAGLTKKDVANTRSLKQFQRLLRTRS-
>WP_100340722.1
MENKAIARKLRLLSQLMELHDENPFKIKSVANAAFKVDKLPFKLAEKDPTEVEKIDGIGK
SLAGKIAELLQTGTIAEMDTLINNTPPGVVEMMGIKGIGPKKVAAIWRNMGIETVGELFY
ACNENRLIEAKGFGLKTQQDILKVIEFVMASHGKFLYAQVEPEAKMLMDELKSIFANNLI
EFAGEYRRKCEIINELVIVVGTRDVEVAAGTLLTLSLLSNIE-REGDCINAVTASGLKVK
IYVVERRYFYTTLFIKTGDDEHVKAVTELEV----------------EESDQPESELLIY
QKSGLTYIQPELREGKTFIEKAAADKLPTLITFADLKGSLHNHSNWSDGVNTLQEMAAYC
RDLKLEYLGISDHSKTAVYAKGLSIERVLQQHEEIEHFNKTQTGFQIFKGIESDILSDGS
LDYPEDILKRFDFIVASIHSNMKMDEEKATARLIKAIENPYTTILGHPTGRLLLARGGYP
INYKKVIDACAANNVVIEVNSNPLRLDLDWRWHQYALDKGVWLSINPDAHRNEGFNDMHY
GVLAARKGGLYKERCLNALSLPEITQFFKTKIL
>WP_111334729.1
MNNDHYIRILSEIAKLAQIAGENKFKVRAFENAARALENLTDPIATHLEGTITNISGVGK
SLAEDIQQIHDTGTCDYHTHLLETLDPGLLDILNIQGLGPKRVKVIYDALGVSNLDAMEE
AAKAHRIQELPGLGKKTEERILSEIERLRSHAGRTPLPQARRVAEGIRDKLAALDCVDRI
EIAGSIRRERETIGDIDLLVTTTEPAKVTQALVELTEVAEVLASGDTKTSVRLHNGIQLD
LRVVQAQVFGSALHYFTGSKDHHIALRTRAKRQGLKISEYGVFAIDSDTAIASQTEAALY
KALDLPFIPPELRQGFTEIELAAENRLPELITAEDIRGDLHMHTTETDGRASILEMAEAA
KELGYSYIAITDHSQAVTVANGMTAERFEAHIQKIRAANKEIDNFEILSGIEVDILKDGS
LDMDHDLLRECDWVVASVHSHFRMETKAMTERLLSAMETGLVSEMGHPTGRILGGRDGYT
YDFNAIVEAAVEYGIALEINGSTGRLDLNAELARKAHTLGAKLVLGSDAHSTRGLHALRY
ALGQARRAGLTANDVLNTLDAPALLASVRPKLG
>WP_119476687.1
MDHKTILKKLKLSIQLMELHDENPFKIRGYQSALTSLERGDQDIMELSDAELSQINGVGK
SVIEAIQNLKSTETFPLLDQLVGKTPAGILEILQIKGLGPKKVKTLWEELGITSTHELME
ACQSGKVALIKGFGEKTQETIIQNLEFKASTAGKWLYADVEELVNQFANSLSHLLTHSEL
AIVGDFARKLEIISEAEILIGSEGLAPIKSHLSTLEPIEWNW-QLSGPKTWFRDHDLDIV
FHFCSKADFPWKKMAFSASKAHLLSFVDDS---------ETIAEK--LIKRNYHSEEEFF
AKNELQFIPSEMREGFGEVELAKDRKIPVLLEESDLKGILHNHSTYSDGKHSLRQMAEYC
KYLGYEYLGIADHSRTASYAGGLEIEKVLKQHAEIDELNKELAPFRIFKGIESDILGDGS
LDYPEDVLASFDFVVSSVHSVLNMDIHRATERLLRAIANPYTTILGHPTGRLLLRREGYP
IDHKAIIDACAEHKVVIEINANPWRLDLDWRWVNYALEKGIMLAINPDAHEMEGYADMKY
GVLVGRKGGLTKEMTFNTLSREEIAAYFAKRKA
>WP_123928125.1
MKNSDVCAIFRQMAEIMEILGEDVYRIRAYQRAAQNIENLTEDIAAIAAGELTKIPGIGK
ELARKIEEILSTGTLQKYEELKKKVPPGLVELLQVPGVGPKTAKMLYEELGIESVAQLER
LAREGRLKGLPGIQAKTEENILRGIGLLRSVQERRPLGLVLPMARHIVALLRERAPVSRV
SLAGSIRRYRETVGDVDILAGSREPEAVMDVFIGLPVVAEVIAHGPTKSSIRTADGLQVD
LRVVPEESYGAALCYFTGSKAHNIRVRELGVRRGLKINEYGVFR--GEERIAGATEEEVL
AAVGLPYIPPEMREDRGEIEAALEGRLPRVVDLGEIKGDCHVHSKYSDGSASLEEIAAKA
RRLGYEWVVVCDHSQSLKVAGGLDLAALAKKRAAIAAFNAKSRDVKLLCGAEVEIGMDGR
LDYPDEVLAELDFVVAAIHTGLRQSREVQTRRLLSAINNPYVHAIAHPTGRLLGEREAYA
LDLEAIFKAAQATGTLLEINAYYKRLDLNDIHCRAAAEKGVKFAIGSDAHLLDQMDFLEL
GVGVARRGWLGPEQVINTLGYRELLVTLGRKGN
>WP_128768331.1
MENKTIARTLRLLSQLMEIHNENPFKVKSFSSAAYTVDKLPYPLSKKTLAEIEKISGIGK
STSAKVWELLQTGKLQELEDFRNRTPEGIIEIMSIKGLGPKKILVIWKDLEIENLGELLY
ACNENRLIEAKGFGLKTQEEIKKAIEFKMASSGRFLYAHVQELAEQVLAGLKQVFPSQQM
SFTGPYRRKCEIIDSIGILIAAPLSDNVYERINAISELAVTE-KTENTLTAVSPAGMTLH
ISFCKEDDFVKELLIQTGSSDHIEELTRRLN----------------NSIPPAATETEIY
SKAGLPFIEPELREGHAEFSMAEAGKLPQLLEHGHLNGVLHCHSTWSDGVNTLREMAEHC
RDLSLQYLGISDHSKTAFYAKGLSEERVLAQHDEIAQLNQELAPFKIFKGIESDILFDGS
LDYSPEILATFDFVVASIHSVFRMSEEKATSRLIKAIENPYTTILGHPTGRLLLARNGYP
VDFKKVIDACAANGVVIEINANPLRLDMDWRWHQYAIEKGVMLSVNPDAHSNKGFNDTHY
GVLAARKGGVSPMNCLNALNLDEISSFFKGKRL
>WP_132777275.1
MDNKAIARAFKLCGQLMELFNENPFRTKAMASASFKIDKLPFAAAHASLEELSAQQGIGK
STAERIKQVISTGSFPELDQLIAKTPAGILEMLKIKGLGPKKIQIIWNDLEIESVGELYY
ACNENRLVEAKGFGLKTQEDIKKAIEFALDNQGWFHYAKVLPFAQQTFEALLQNISPFQL
EYTGEFRRKCEVLQQVELITDAPLPA-LEKAIRDLNYESQIE-TRDNQVSFTDANACPFV
VY--STEHFAQDLLLTTGSAPHLELLQQIS-----------------SPLPHGTDEKDIY
AQLGLAYIEAELREGMDEVQLAKENALPQLITFEDLKGTLHNHSTYSDGVHTLAEMARYC
KELGLEYLGICDHSKTAVYANGLSIDRVAQQWSEIDALNQQLAPFKIFKGIESDIISDGS
LDYPDEILAQFDFVVASVHSNLKMDEQKATTRLIKAIENPYTTILGHPTGRLLLSRAGYP
LDFKKIIDACAANKVVIEINANPLRLDLDWRWHRYALEKGVLLSINPDAHRTEGLLDMHY
GVFVGRKGGLSADKCLNAFSLEQITDYFNSK--
>WP_135282406.1
VHNADIAAIFEQIAELLEIQGANPFRVRAYHNAARTVSEFGREFTALIAQDVPHLPGIGK
DLSGKIHEIATTGRCALLDRLRGELPPALTELLVIPGLGPKRVRTLHEALGVDTVAQLRA
AAEAGHIRRVPGFGAKTEQRILDHLRSRPGPETRMLLPVAAQYAEALADWLRGAPQVQQL
EIAGSYRRRRETVGDIDILVASDAPAPVMQRFTGYDEVRQILGQGSTRASVVLASSLQVD
LRVVEPAAFGAALHYFTGSRAHNIAIRKRAQARGLKINEYGVFRG--KARVAGETEESVF
AAVDLPWIAPELREDRGEIAWAARAPLPRLIERADLKGDLHCHSRASDGNATLEELAAAA
RAAGLTYLAITEHSQRLTVAHGLDTARLLQQCEAIDALNARLDGIVLLKGIEVDILEDGQ
LDLSDEVLGQLDIVIGAVHSHFDLSPARQLKRLMRAMDHPHLHVLAHPGCRELGKRPPIE
LDWLRLVRHARRRGCFLELNAQPKRLDLTDVHARMAREEGVLVAISSDAHTVDDFNNLDY
GIGQARRGWLEAADVLNTRPLDTLREVLRRG--
>WP_138797037.1
MRNDEIAARFEEMADLLEARD-VEYKPRAYRRGAENIRNHPRPVAELAADAVQEIEGVGE
ALADKVVEYGETGSIEELDELRDELPVEMNALTRVEGVGPKTVGTLYEALGVQTLDDLER
AASEGEIREVSGFGEKTEQNILNGIDFARSATERQRVGDARPLADEVLELLRDHEATGRC
EVAGSIRRWKETIGDVDVLVASEDDQRVVDAFVDWPRASEVIEAGSIKASVRA-EGVRID
LRVVDPAEFGSALQYFTGSKEHNVRLRNYAIDRGLKLNEYGAFDISQGERVAGETEEGMY
ESLGLPWIPPELREDRGEIEVAAAGDLPDLVTVGDVRGDLHTHTNWSDGANTVDEMVEAA
AARGYEYHCVTDHATGAGMVGGLSDEELREQMAEIRDVAADA-EIDVLAGVEANIDADGR
ISVADDVLADLDLVVASPHSALDQAKPDATDRIVAAIEHPSVDVIGHPSGRMINRRSGIE
FDVPAVVEAAAENGVALEVNSNPARLDLWDAAVKQAVDAGATVAVSTDAHSPGEFGLVRY
GVHTARRGWAEPGDVLNARDADGLREFLD----
>WP_142442805.1
SYNDEVARLLFEFADRLEATG-VEYKPTAYRRAAENVAEYPEPIEQLAADAVSEIDRVGD
AIASKIVEYVETGEISELEDLRESMPVDMAALTSVEGVGPKTVGTLYEELGITDLDELEA
AAEAGKIQEIKGFGAKTEQNILDNIPFARQSQQRERLGDARPVADTVTDYLAAHDAVDRV
DVAGSIRRWKDTIGDIDVLVASDASEAVVDAFTDWPDADDVIEAGSHKSSVRA-DNVRID
LRVVVPAEFGAALQYFTGSKDHNVKLRNVAIDQGYKLNEYGLFDVSEGVRLAGETETAMY
DELGLDWIPPELREDTGEVEAAAEGSLPTLVETADIHGDCHTHSEWSDGRHSIAEMVAAA
ADRGYDYHCVTDHASGPGIIEGLTDDDLREQMAAVDEARDDA-AIDVFHGVETNIDVDGS
LSTDDDLLAELDLVVASPHSALDQDTEAATERLCRAAEHPAVDIIGHPTGRMINSRKGLS
VDLTVLAETAAEHETALEVNANPMRLDLHGEAVRAVVEAGGTVAINTDAHGPADFEHVRY
GVRTARRGWAEAADVLNTNSSDELAAFLH----
>WP_144975646.1
MNNAQIAAKFEMLADLLEFQGANSFRIRAYRNAARTIEGLSQQISDILDQKLTDLEGIGK
DLAEKCQVLVETDKLPQLEELQKKIPPSVLAMLRIPGLGPKKAAVIYKELGISTLEDLKQ
ACLDEKIRALKGFGAKTEQTILSGIDLAATAEQRVYWAKADKLVQRLREHLESVKGIEKL
TFAGSYRRGKETVGDIDILTVAESSTEAMDCLAEFPEMEEVIARGDTKMSIRLASNMQVD
LRVVPAKSYGAASLYFTGSKEHNVKIRGIAKQRGMKINEYGVFRVNEETFIAGETEEDVY
AALDLPWFPPELRENRDEFKLAETG-LPKLITVEDIVGDMHMHTDATDGVNTLEEMIEGS
IAKGYQYIAITDHSKRVSMANGLNAERLLDQWKTIDELQKKYDGIQILKGLECDILEQGG
MDLPDDVLEQGDWIIASVHYGQNQSKQQITDRIVGALENPNICIVAHPTGRLINRREPYE
VDLDAVFQCAKENRKFVELNANPARLDLNDVYCHTAKEQGILIGINSDGHKVEGLDVMRY
GILQARRAGLTKEDVVNTRPWNDILKLLGRA--
>WP_145795314.1
RRNDEVEALLQEYADLILLTGGDAYRARSYEKAARAVGGHPGDVAHLDVKGLQEIPGVGK
SIAAKIAEYLATGHLPAVDQLREKVPAGVREIMAIPGVGPKKAAVLHRDLGISSVAELLD
AARADRLSEVPGFGERSAENILHGIEVLGQSGGRVLLNTATELAEEIVAELSRVPGCERC
AYAGSLRRMRETIGDIDVLAAAEDSAPLMEALTALPYAADVIGHGTTKTSIRTTKGMQVD
LRVVPADAWGAAMVYFTGSKAHNIRLRTRAVKAGLKLSEYGLFEVESGRKVVSASEEEVY
AALGLPWIPPTLREDRGEIDAALRGELPEVVTERDVRGDLHTHTDLTDGLAPLEEMLATA
AERGYAYYAVTDHAPNLYMQR-MTDEKMLAQRQQVRELDRRFKGMRVLHGTELNIDPDGG
VDWPPEFLAGFDLCVASVHSHFRAGRDAQTRRLVRACENPYVHIIGHPTTRLLGRRPGLD
VDLDEVFAACARTGTVLEINASPERLDLNDEQILAARRHGVRFAVDSDAHSPLHLANLRY
GIGTAQRGWLTKDDVINTWTWTRLRRLLNSVPS
>WP_146677881.1
ISNVEIANLFEEMADLLELSGENAFRIRAYRNGAKAIAEMSDSAATWVRRDLTSVEGIGE
TLAEKTKVIVETGHLPQLEKLRAAVPASLRSIMAIPGLGAKKAMKLFQELGVQDLAGLRS
ACESGLVANLKGFGEKTQTSILANMQIAEKAATRILSDAAETLVQHIRKHMSQCPTLERI
EFAGSYRRGKESVGDLDVLVTSVDPTAVMDHFGKLSMIHEVIQRGDTKMSVRVQDSFQVD
LRVVDDASWGAALQYFTGSKEHNVRIRSMAKAKRYKINEYGVFTTADAHRVAGANEEEIY
RLLDLPWIPPELREDRLEFEPDSNKTIQQLIELGDVRGDLHMHTHATDGENSIEEMVEAA
KQRGLCYIAITDHSKRVSMARGLDENRLREQWKTIDAINRNSDGFWIFKGVECDILENGK
MDLADDCLAEADWVIGSIHYGQKQPRAQITERILNAIHHPHVHMIGHPTGRLIGRREPYD
VDLEQVMSAAVEKGKVLELNANPHRLDLNDLHTTTAVRLGITIAIDTDAHSTQSLDLMKF
GVRQARRAGVRASQVLNTLSLSDIRPRLGVR--
>WP_150033327.1
MSNQIIADIFDLLAKLMEIHGENSFKVKTYSIAAFRLEKIADQVALMTPEQMSTIPNIGA
AVVQKIQEILETGGLAVLQEYLEKTPPGVVEMLSIKGIGPKKIALLWKELGAESIGELEY
ACNENRLVALKGFGAKTQESILKSIAFIRSNQGFCLWSEAETFATQIWKKLRTVYPDNQT
DYTGDYRRQMPTMSSIDFITDLSIEQ-LKAQLGR-IPEVSFT-EEATQLSVHIPNAPLVL
FQLCNAEEFLLHQFYSSASPAFLEAFDNKF-----------------KVPEIIRDEAEIF
TQNKLQYIPPYLRETTSILEKAATQELPMLIQPGDIKGIIHNHSTYSDGIHTLEQMANAT
RDKGYEYLVISDHSKTASYAGGLQVEKVMAQHEEIEKLNQKMAPFKIFKSIESDILGDGS
LDYEPEVLATFDLVVASVHSNLKMTEEKAMQRLLTAIQNQYTTILGHPTGRLLLSREGYP
VDYKLLIDACVAHNVVIEINAHPRRLDLDWSWLSYAMEQGAMVSIDPDAHSMDGIDLVKY
GVLASQKGGLTKERNLSSMGLAEFERFLAERKK
>WP_010856675.1
MDNKQITKTLKLTIQLMELHEENSFKIRSYQSAVNTLDREAPDLFHKSSNELQSINGIGK
SIAEVILEIIARGSHKLLDELLEKTPEGILEVLTIKGLGPKKIKTLWQELQITSTHELME
ACRSGQVAKLKGFGEKTQESIIASLEYIDSNKGKWLYADIEEAVDGLMVSLTNLFGKGKA
VVVGQYSRKLEIISLLEILIESKDNRKALNQLGKLEGLNQQI-SLSSPYRWLEKFGLRCD
ILLVRPEKFVNEMLLRKASRAHLSAPLTDG---------NILGEL--FLSRSFQTEEDAY
REAGMCWVPEELREGLYELEWAKEGKIPKLLELGDLKGPLHNHSTYSDGKHSLREMADFC
ISQGYEYLGMADHSKSAFYANGLDEDRVAQQQKEIDSLNASLAPFKLFKGIESDILIDGS
LDYSNKVLESFDYVVASVHSSLGMDRNKATARLLKAIQNPFTTILGHPTGRLLLRRQGYP
IDHKAIIDACAIHGVVIEINANPWRLDLDWRWVNYAISQGVKLSINPDAHETAGFADMKY
GVMMGRKGGLTPDMTLNTLRVNELDSFFQNRKK
>WP_013178954.1
PDKKSLVRQLLEVSRLLEVLGAEPYRAAAYAGAARRLEAYEGDLTPLLEGRLTEVRGVGP
GVAAAVEALRGRGALPLLEALYAEVPEGVLGLLRVAGLGPKKVRALWQA-GIADLDALLA
AAGDGRLAKVRGFGAKSAAAVTAAARFALEARERERLDEAEVRAARFEALCKTLAPEATL
ERAGELRRALETVGALSFVVTGLPVTVLAERLASLGATP---SEGELHLSF---EGRPLE
LWCADAEALGAALACRTGSEAFVAALAAHAAAKGLRLTPAGLLRG--ETLLPTPTEAALW
TQLGLPMVPPERREGGLVGDEA-------LVTLTDIRGLVHNHTTWSDGACSLDEMVAAA
RALGYRYLALADHSRTSYYANGLSVERVFEQARAVARLREALDDFKVLHGLEVDILPDGS
LDYPDEVLAKLDYTVISVHQHFTLDKVKQTERLVRAVQHPYASILGHLTGRLLLRRPPYE
VDVMAVLAACAEAGTVVEINANPRRLDLDWRLVARAKALGCRFAIDPDAHHVDGYHDLRY
GVLMARKAGLSAIDVVNTAPDGAFLARLKPSRA
>WP_020532820.1
MTNKEIVKQFKLASSLLELHGANPFKIRAFGSIVFVLERMEEALEEKTLEELIALD-IKK
GMAEKIIEINHLGSFAELNELVENTPAGVIEMLDIKGIGAKKIKTIWKELGIETIQELLE
ACKAHQISQLKGFGAKTEDLIIEQIEYIRSNAHKLRYADAEPFGIKLKELIENSGVKSKV
EISGQLRRSLEVVNKIQLVVGSANIDEIKKILSGEKWMTYEE-LISGPFSWVNENGVSVE
IKFASEENFTSQLFLNSASAAHLAYLNHQG---------KSLRSQ--AELNTWESEEKLY
EANELQFIPSEMREGFFELEQAKNKTLPKLVELGDLKGILHNHSTYSDGKHSLEEMAKYC
KELGYEYLGISDHSVSAFYANGLDEDRIVKQHAEINELNQKLAPFKIFKGIESDILNDGS
LDYPEEVLKTFDFIVASIHSNLNMNMEKATERLIKAIENPYTTILGHPTGRLLLKREGYP
IDHKAVIDACAKHNVAIEINANPWRLDLDWRWVKYAIDQNIMISINPDAHEKDGYHDMKY
GLLVGRKAGLTKEMTLNALNLGEFENYLEKKLK
>WP_026671561.1
MNKKDVIKTLETIAIYMEIKGENTFKVSAYRKAAQALETDERTLEEL--DDPASLKGIGK
GTAEVILELKQTGQSSLLKELANEIPEGLIVLLKLPGLGGKKIGKLYQELQVVDLASLKA
ACEDKKVQGLPGFGKKTEEKILTAIEEVEKRPDRFPIWFVLPIADEVDRQLEEIREIKSY
SRAGSLRRMSETVKDLDFIIATEQIDLVREKLIQLKNVSNIIANGKTKVSVELEYPVSVD
FRLVTKEQFATTLHHFTGSKDHNVSMRQLAKERGEKISEYGVEHLETGDVKTFESEESFF
QHFGLHYIPPEAREAQGEIDLFQ--KDHSLVELKDIKGDLHMHTTWSDGAYSIEEMAMAA
MKRGYSYIAITDHSKFLKVANGLTEDRLKKQMEEISKLNEAFPDFKIFTGIEMDILPDAT
LDFNDELLESIDFVIASIHSSFSQDRDTIMKRLTEAVHNNHVDMIAHPTGRIIGKRKGYD
VDLQMLIELAKETDTILELNASPYRLDLSTEWLIKAQKENVKIAINTDAHHLDTLNDMHI
GVGVAKKALLTKDDIVNTWSLQQLVTFLQNKTK
>WP_028063807.1
MDNAGIADHLEAFAALLDLAEANPYQPRAYRRAADTIRAAPMPVEELVRGRAARLRGIGS
GIEARLRELVETGEIAELRELEREMVPGLVGLGRFLGLTTKRSVDIARALGARTPEEFRE
AVADGRLRDVPGVGPKLEAQVREALEREDEPRPGLMLDRAAALVGGVASALGG-------
EVAGDVRRWRDACEALVVVCATEDPETLLARFAALPQIVAVLGAPEAPAAPLTVEGVPVD
VIASPPSSFGTAFVRATGTAAYVAALEPLP---------------------HAPTEAGVY
ERLGLPWVPPELRERP------FRGEPPALLELDDIRGDLHCHTTWSDGRFSVEEMGRAG
RARGYEYIAICDHTPAVGAVRGLTGDDVRRQAEEIAAANEVLAPFKILRGIECDILPDGR
LDLPDDVLDELDWVQASVHAGQRTPGPELTRRVVEALHHPAVRCLSHPKGRLIGRRPENA
LDLDRVFEVALEHDVALEVNGLPARLDLSGEHVREALRAGVRIVCSTDTHSVGGFQNMPL
AVHTARRGGATRADVLNTRPLSEL---------
>WP_047981651.1
VNKKDVIKLLEKIAIYLELKGENPFKISAFRKAAQALERDERSLLAI--DDFTTIKGIGK
GTSQVISEYIELGKSATLEQLEKEVPTGLIPLLNVPGLGGKKLAKLYQELDVIDQESLQQ
AIESGKVEALAGFGKKSAEKILAALQEVGERPERLPIALMLPLAEKIEDYLRTIPAIQQF
SRAGSLRRMKETIKDLDFIIASNKPEVVRDALLQMDNLKEVIAKGDTKVSITLDYAINVD
FRLVSEEEFVTTLHHFTGSKDHNVAMRQLAKSRGEKISEYGVEVEETNEVLTFVSEAEFF
QHFGLHYIPPEVRENTGEVDGFT--EPQQLVELTDIRGDLHMHTTWSDGAQTLEEMVNQA
RNIGYEFIAITDHSKSLRVANGLDEERLRKQREEILKLNEKYTDIHIFAGVEMDILADGS
MDFSNGFLQEMDYVIAAIHSSFRQTEEQIMHRLFQALENPYVSLIAHPTGRLIGRRDGYL
VNMEALLERAKETNTALEINANPNRFDLSAEWARRAQEAGVTIAVNTDAHSYPMLDHMKY
GVGVARKAWLHKDTILNTWPKEKLLAYFNRNK-
>WP_059103855.1
MNKKDVVATLEKIATYLEIKAVNPFKIAAYRKAAQALEGDERTIAEI--EKPQDLNGIGK
ATAEVIVELKETGRSNVLDELQASIPGELLSLLTIPGLGGKKIGKLYNELGVKDASSLLE
ACRQKKVRQLAGFGEKSENKLLEAFETWNTRPERLPLATVLPIAEQIEAQLEELQEVSRF
SRAGSLRRMKETVKDLDFIIATDQMAEVREKLLALKGVSSVIAKGDTKISVDLTVSISAD
FRLVANDEFATALHHFTGSKDHNVLMRQLAKAQGEKISEYGVEASETGDVQTFKTEKDFF
FHFGLAYIPPEARSANGEIERYE--TQPEDVYLDHAKADLHMHTTWSDGAHSIEEMVEAA
RGKGYTHTAITDHSRYLKVANGLSIEKLQKQHAHIRKLNEQYEDFTILTGVEMDILPDGQ
LDYPDDVLKEVDFVIASIHSAFSQSRERIMERLRAAVFNPYVHLIAHPMGRLIGRRDGYD
VDVATLIKWAKETGTALELNASPKRLDLAAYWLKQAREAGVAISINSDAHRLEMLDYVQY
GYAHARGAMLEPSDVINTWSLEDLRAFTKKKRR
>WP_077621304.1
VNKKDVIKLLEKIAVYLELKGENPFKISAYRKAAQALETDDRSLAEI--DDFTKISGIGK
GTATVIVEYVKDGVSDTLVQLQEEVPEGLVPLLDLPGLGGKKLSKLYQELGVIDAATLKE
ACEKGKVEQLSGFGKKSAEKIVKALEEASNRPERLPIAFMLPIAEKVEDYLAGISEISRF
SRAGSLRRMRETIRDLDFIISSEQPQRVRDSLLRIDNIKETIAGGETKVSVVLEYDVNVD
FRIVTDEEYATTLHHFTGSKDHNVAMRQLAKSHGEKINEYGVEIIDTDELITFKTEEEFF
RHYGLEFIPPEVRENLGELETFK--SQVPLVSMKDIRGDLHMHTTWSDGGQSIEEMVNQA
RKMGYEYIAITDHSKFLRVANGLDEERLRRQREEIDRLNEKYPDFHIFAGVEMDIRPDGT
LDFENDFLKEMDYVIGAIHSSFTQSGDKIMDRLSSALENPYVNVIAHPTGRLIGRRKGYE
VDIEQLIEKAKDTGTILELNANPNRLDLSWEWVKKAQEQGVKIAVNTDAHSYHTLEFMEI
GIGTARRGWLSPGTVINTWSVDELKKIFGKNR-
>WP_089937097.1
MDNQRISDTFAEMANLLELQGEDPFRIRAYRRAAQTISHFRSEVRILAQGRLEEIPGVGK
ILTRDITQLIETGNVRYHEHLKSTVPESLLPILRLPSLTPDQVRLLWRKYDVTSMKQLIQ
RYRDNRLP----FEADVLNALSHDLNNWERDQRRMLLGMALPRAELLVQNLQRISLVEQI
SIAGSLRRGVDLVGDLNIVMATPDPDQLIQTCTRQPEVRQVLESGPHAASAITSEGLRVS
LAAVLPSQFNLALLHFTGSKAHIAALGRLAQQRGLHLTTTRFTRFRDHTEVPADSETAIY
SQLGLPWIAPELREDTGEIEAAMTHSLPAIITDGEVLGDLHVHSNWGNGAHGLEDIATAA
QRMGYQYAAICDYTYSPATGQGLTPDELRKQIVAIRHLNASLPTFRLLASAEVEVTVDGE
IDFDEEVLQELDIVVAAIHTGFKAPQNLITRRLCKAMEHPLVHVLAHPSGRMLGRQASPA
IDMDTILEMAVETNTCLEINSHVLRLDLQDRYVRQAKDLGLLLALGSDAHSVQEMRTMRL
GVMTARRGWLEPRQLLNAMSYRDLYRHFHQRDA
>WP_091540037.1
MDKNEISIILEEIGTLLELKGENPFKVRAYYNGARTVEMLEEDLNQLIKNRLQEVKGVGK
ALVEKITELVTTGKLAFYDELKESTPPGLLEMLRIPGVGPKKISVLYKDLGIKAVDELED
ACLQNRLVSIKGFGEKTQKKILEGIENYKNYKNQFLISTGLNYGTYIYEQLKELPQVQRI
SLAGSIRRFKEVIKDIDLIVSCNNIDYIMDYFTNLEGVARVTGRGITKCSITLDVGMNVD
MRIVNDEAFPNALQHFTGSKEHNTALRHRGKQMGYKINEYGLFNGE--EKVYVGSEEDIY
NILKLQYIPPEIRENNGEIEAAELNDIPKLVDLDLIKGVFHVHSNYSDGKNTIEELVKAA
IDKGFKYIGISDHSKSAIYAGGLKEQDIVRQHEEINNLRVKYSNITILKGIESDILLDGS
LDYDENTLESFDYVIGSIHSSFNIDGDLMTERMLRAIKNKHLKILGHVTGRLLLSRNGYG
LDLKKIINACAENKVAIEINSNPHRLDLDWRMCRYAKEQGVRLVIEPDAHKIEGLDHIFY
GIGVARKGWLEAIDVLNTSDINEVREFFKG---
>WP_093072904.1
IDKKSVIQELERIAVYLEIKGENAFRVSAYRKAAQALEQDERSLAEL--EDPSVLNGVGK
GTAGIIDDLVKTGSTELLDQLKAEIPEGLIPLLKLPGLGGKKIGKLYQELNITSAADLKK
ACEEKQVRDLSGFGAKTEEKIYQELEDMGKRPERLPVSAVLPAVADLNSALDAIEEVDRF
ELAGSFRRGRETVKDLDYIISTEYPGEVGERLLSMEKVSAVISSGKTKISLELQVIVPVD
FRMVQDESFATILHHFTGSKDHNVLMRQRAKNNGEKISEYGVEIEATGEMLHFASEAEFF
SHFDLPWIPPEVRNGTTELEEAE--TYVDLVSINDIQADLHMHTTWSDGAQSIEEMVEAC
RNRGYSFMAITDHGKFLKVANGLSDERLQRQHEEIRQLRTAYDDFDVFTGIEMDILPDGT
LDYADDVLKNIDFVIASIHSSFNQDENTIMARLETACNHPQVAMIAHPTGRLIEKRPGYR
VDVDRLIQKAYETGTILEINANPNRLDLSAAWAEKAQAAGVKIAVNTDAHRYEMLDHMEL
GVKTARRAKLKKENVVNTWTAAQLKAWLTSTDE
>WP_097148482.1
VNKKIIINTLERIALFLELQGENPFKVSAFRKAAAALEADQRSLSEI--DDITKIKGIGK
GTAAVIDELMETGESSQLKELEEKTPKGLIPLMKLPGLGGKKLSKLYQELGIDSVDSLRT
ACENKEVQKLAGFGAKTEEKILKELEHFGERSERHPIWQLEMIVRDINDLLSSILEVKQF
SVAGSFRRVNEMSKDLDFVISTESREIVKEKILKDLAVKEIVADGDTKVSVVLNDAINVD
FRLVSPEEYVTTLNHFTGSKDHNVKMRQRAKEQDKKISEYGVEQ-PDGTVKTFNSEKAFY
AHFDLPFIPPTLRESGQELERLE--EIPHLVTIDDIVSDLHLHTTWSDGAHSIQEMGEAL
IDRDYTHAVITDHSQYLKVANGLTPERLLRQRQEIYAFNDENPEFRLYAGTEMDILPDGS
LDFDDDVLKSLDFVIASIHSSFSQSQDKIMGRLYTAIQNPYVHMIAHPTGRIIGERNGYN
PDVPILIEWAAEYGKILELNASPYRLDLCVEHLALAMEYNVPIAINTDAHAIEQLRYMKL
GTEYAQKAWLKKDLVVNTWSRKDFETFIYKNK-
>WP_100488811.1
MNKKQIIDQLDRIALYLEIRGDNPFKIAAYRRAGQALETDQRSVAGI--DDFSKIKGIGR
GTADVIKDLMLTGESAVLRDLQKEIPPDLLELVKIPGLGGKKIGKLYQALNVTDLAALRE
ACEGEQVRALPGFGEKTEEKLLDAVKKINQRPSELSIAYMVGLAEKIEAALRSDQDIRHF
SRAGSLRRAKEKMKDLDFVIETDDPEQTANQIVELLPIYEITGRGDAKMTVVLNYHVSVD
FRFSTAEAFVTTLHHFTGSKEHNILIRHLAKERGEKISEYGIES-ENEPVQTFSSEADLY
HHFGLSEIPPEVREGASEIERAE--SGPGLIRLEDIKGDLHMHSTWSDGSYTVQEMADAM
RAKGYAYACLTDHSKSLRVATGLSEERLLKQLEEVARVNALYEDFTLFSGVEMDILPDGS
LDYSDEILKCLDFVIASIHSSFSQSKNQIMKRLENACRNPYVRLIAHPTGRLLGKRSSYA
IDVEGLIRLAKETGTALELNSNRNRLDLSSEWVCKAQEAGVRIAIDTDSHSKKMIEDMAL
GVQTAVRGWIRPGTVLNTMTAEQFAAFLHCKKI
>WP_107583818.1
MNKKEVIQTLETIAVYLEIKGENAFRVSAYRKAAGALEKDERSLEEI--EDPASISGIGK
GTAGIINDLRETGTTELLEQLQQEVPGGLVPLLKLPGLGGKKIGKLYQELGITSAEELKK
ACEANDVQGLAGFGKKTEEKILEAVNAMGQRPERLPIVQVYPAVEALGERLDKMTAVLRW
ELAGSFRRGRETVKDLDFIISTENPGAVKDAILALPEIDAVIGKGEAKISVEFQVIIPAD
FRIVEDRSFASTLHHFTGSKDHNVLMRQRAKERGEKVSEYGVEKEETGERIYFKSEEEFY
AHFGLSFIPPEVREGRHELERNF--D--NLVQLSDIKGDLHMHTTWSDGAQSIEEMADRC
IEKGYEFMAVTDHSQYLKVANGLTVERLRRQHEEVRRI-EKDKNIRIFTGVEMDILPDGT
LDYEDDVLKEIDFVIASIHSSFQQDEETIMMRLENACRNPYVNMIAHPTGRLIGRRDGYK
VDMDRLIRTAAETGTVLELNANPNRLDLAAEPLAKAKAAGVKVAVNTDAHRFDMLEDMEA
GVKTARRAALEGKDVLNTWTTAELEKFFNKQQQ
>WP_109830472.1
MTNSEINQKLKLATQLMELHGENPFKIRSYQSGREVIKSLSQELSEVD--QLESVQGIGK
SLAKAIEQILESGSFDKLNNYLELTPEGVIEMMKIPGFGPKKIAILWKDAGAETLEQVKA
MCEVGSVAELKGFAVKTQDSLASAVDFVISCRGKMKYAIVEPFIELITSSLKDLKSIDDI
SEVGPARRKMEVLDSLELVIGTDDFELSRTEINSLSTFHCDN-MSSGPFTWFEGLDLPVL
IRFSSTRSYIKTLFDNTGSMSHLSQLAVKKH-----------------LKVSYQSEREIY
ESVGSAYIEPEMREGLGEVELAKENKLPKLLEMEDLNGILHNHSTYSDGKHTLREMAEYC
KELGYEYLGITDHSQTAVYANGLQDYRVKEQQMEIKELNKELSPFKIFSGIESDILADGS
LDYSEEVLSSFDFIVSSIHSGLTMDRAKATKRLLTAIYNPHTTILGHMTGRLILEREGYP
VDHKAIIDACAETGVVIEINASPYRLDIDWRWVDYAIQKGVKLSINPDAHSMSGYHDMKY
GVMVGRKGGLTKEMTLNALSHNEISEFFESRKR
>WP_114462100.1
MSNDEIVEILELTTKLLELHDADTFKIRTYSSAAFNLSRLDQELATLSTAALTQLPGVGK
SMAAKIQEIVQTGRLNELEQLMAQTPVGVLEMFKIKGIGAKKIGTIWRQLGIDTIAGLQE
ACETGQIAKLKGFGESTQQKILASMAFLQSQMGKVRMDKAAILAELIRDELQKYF--SNV
VITGEVARKNETVETIQLLVGTESPVAAIRQINEIGWLLQNE-KISSPFTWIVDLEIQVE
IVFVQPDKFESERFILESTEAHLSQPTVLG---------TSLLAV--AYSSREESAEAIY
QKAGLPYVVPEMREGLGEFEWLTQHKNEDLITWDALRGILHNHSTYSDGKHSLEVMARYC
QELGFEYLGIADHSQTASYANGLRADRVKLQHEEIDRLNQALAPFKVLKGIESDILGDGS
LDYPEEVLKTFDYVVASVHSNLTMSLEKATGRLLAAIENPYTTILGHPTGRLLLAREGYP
IDHKVIIEACARHGVVIEINASPWRLDLDWRWIRYCMDKGVMLSINPDAHQKEGYFDMYY
GVNVARKGGLTKEMTFNALSLAEIEAYLEKRKK
>WP_120768483.1
MKNFEIAFIFSDIADMLEIKGENFFKVRAYRKAAHVIGNLPADIQDIMKAPLEEIEGIGR
ALSEKIQEILKTGTCRFYEELKKEFPRGLVEMLRIPGLGAKKIKVIYDTLRISSIDELEQ
AAKSHQLRVLPGMGVKTEETILKGIKMFKGEAGKTLLSTGLVVAEDMVAMLKTMTEIQNI
EITGSLRRRKELIGDIDILASSDQPEDVIQGFLRLPRANEVLAKGSTKASVRLDLGIQVD
LRVVEPRSFHCALQYFTGSKDHNTKLRSIARKKGFKLNEYCIYEEQSGKAFYPDSEKELY
HYLEIPYIIPELREDRGEIEAAMEGRLPRVLEWEDIRGDLHVHTDWSDGISSIEAMADAA
KALGYEYIAITDHSKSLKVARGLDEKRLKEQIDIIKKLNKEIEGIRILTGIEVDILSNEI
MDFDDDILKELDVVVASIHTGFKQDRDKLTRRIISACENPHVDIIAHPTGRMLGKRDPYD
IDLDLILKAAAETHTILEINSSPDRLDLNDIMANRAKEMGVKISIDTDAHEKEGLKDMRY
GVWNARRAWLEKDDVLNTLPLDKLLKELSAR--
>WP_124869527.1
MSNTEIIDMLELTAKLMELHDVDAFKIRAFQSAAFNLDKTSEDLTKLSFPELIKLPGVGK
SVAGKILQIIETGRLQDLDDLLAQTPEGVLEMFRIKGIGAKKIRVIWRDYGIDTLQDLRL
ACESGEVAKIKGFGEKTQQAILESLAFLENQSGKLRMDKADALAHMLLDVFEKEF--SRV
EITGQIRRKIEEVDTVQFIVSTADPIAAFEFLNSLSYLEQNE-IESTPFTWASGYEVLIE
IITVSSDQFESQLFIHSAAEKHLQVTGASG---------WTLLQT--SRTFPTETEEAVY
ERSGLPFIVPEMREGGFEFDWAQKHSVSDLVTWDALRGILHNHSTYSDGKHTLEQMANYC
RELGFAYFGIADHSQTAVYAKGLEPYRIQQQHEEIDRLNAQFGSFKILKGIESDILSDGA
LDYSDDILASFDYVVASVHQNLTMSSEKATARLINAIQNPYTTILGHPTGRLLLARAGYP
IDYKAVIDACAENGVVIEINASPWRLDLDWRWIQYAVSQGVKLSINPDAHEMAGFHDMHY
GVAVARKGGLTKNMTFNALTLPEMEAYLRKRQP
>WP_134219334.1
MQNEEIAWIFHELADLLELKGEEYFKIRAYRNASRILAGLDEPVKDAWKGRLNKIPGIGK
NIAAKINELLTTGNLKKYQELLEEFPPGLLEIITLPGLGPKKAGMLREKLGITSLEELAA
AAREKRLRNLPGLGVRTEDEILRNIELRQSQAGRALLDLARNIAAELTGYLGLLPGVARV
EAGGSLRRWKETVGDIDLVVASDDPNTVIDSLAGHYRISHILEKGYDGAKFQTKCGIAVE
LEIVPEEVFTLALFRNTGSHAHFEKLQGLFEKRENSAAAALL-----GRTQGKMGEQDIY
AMLDLQYIPPELREDRGEVEAALEKRLPDLVKLEAIKGDLHVHSTWSDGVADIEQLAGRA
KAKGYQYMAVTDHSRSLHIARGLSLDKLHEQHEVIRELNKKQEDFQILTGIEVDILPKGE
LDCPDEVLKEIDVVVASVHSAFKQDWETMTARLLSALENRNVDIIGHPTGRLLNQREGYA
LDLERVLEAAAGYGTILEINASPNRLDLSDVNARRAKEKGIKLAINTDAHDLKRLDEMPY
GVAVGRRAWLEEEDVVNTMPAEKLLKYLRRR--
>WP_149023041.1
KTKKEVIRLLEQIALYMELKGENSFKISAFRKAAQSLETDERSLSEM--EDITALPGIGK
TTGEIIAVFLETGESPELQKLQAEVPSGLIPLLNVEGLGGKKLSRLYHELGVTDQESLLT
AAKSGKIEALKGFGKKSVEKMVEGVAALGSRPDRYPFPKVLPVASAVEAYLSGITEIEEF
HPAGSMRRLRETLKDLDYVIATKHPDAVKKALLLYPDIAEVIGAGDTKVSVELDIKISVD
FRMIEPESYATTLHHFTGSKEHNIKMRQLAKARDEKISEYGVER-EDGSVQHFESETAFF
KHFDLPFIPPEVRRDGTEIERIQT-EKPRFIELQDIRGDLHMHTTWSDGAYSIREMIEAN
IEKGYDYMVITDHGKFLRVANGLNEERLMKQQEEIRQVAADYPEIDVYSGVEMDILTDAA
LDFSDEILQQLDFVIASIHSGFSQTETEIMKRLETAATNPYVRLIAHPTGRVIGRRKPYA
VNPEQLIKLAHDTGTVLELNANPERLDLNAEHLQMATNAGVKIAINTDAHDTKHLDFMEI
GVRAGVKGWLTKSDVLNTMSKQEFKDFLQKKK-
>WP_152124031.1
MTNADIVDLFEQTARLMELHNEDPFRIRTFSSAAFNIDKLQDDITQLPIAELTQIQGIGK
SIASRIREIVDTGQLTDLNELLARTPEGVLAMFRIKGLGAKKIRVLWTELGIDNIRDLQM
AAENGQVAKIKGFGAATQEKILASLEFLQSQAGKVRMDKARMFAQVLHDELKPVF--PSV
EISGQVRRQAQEVDTVQLLIETADVIGAMNQIDQLPMLTRND-SQSSPFVWLSGTDVGIE
IKLVPEGQLPRRLFIETAAEAHLEQIGPTG---------MTLLQA--ALTAPSPTDEAIY
ERAGLPYVVPEMREDQFAYQWASRHHPDELVTWDDLRGTLHNHSTWSDGKHTLAEMAGYA
QSLGLSYFGIADHSQTASYAQGLRPERVAEQHREIEALNAGFGGFRILKGIESDILGDGS
LDYTPEVLASFDYVVASVHQTLTMTKEKATARLLKAIENPYTTILGHPTGRLLLAREGYP
IDHKAIIDACAEHQVVIEINASPYRLDIDWRWIDYAQQQGVMLSINPDAHSTAGLLDMHY
GVAVGRKGGLLKTMTFNALTLDEIVDYLAKRRQ
>WP_013158376.1
MKNAEISRLFQEMADMLEFLGDNPFRIRAYRQAARVLADLETPIEDLARNTLEGIPGIGP
DLAAKIQEYLQSGKIAAHEELARKVPAGVLEVMRIPGVGPKTAQLLWSRLGVDSLAKLRA
ALESKRVLELPRFGEKKRLRLLENLALAQSATQRRPLGSVLWRVRELLAAIRGLPQVEQA
ECCGSVRRYKETVGDLDFLVATRQGEQVLARFTQLPGIADVEAVGENRATVFLEDGLQVD
LKIVPPESWGSGLQYLTGSKAHSIRLRKLALEQGLKLNEYGVWK--GEKRIAGRDEESVY
AALGLPFIPPPLREDWGEIEAAQAGRLPKLVELKDIRGDLQVHSTWSDGKNTLLELAQAA
KALGYAYLAVTDHSQSLRIAHGVRVQQMKQRIREIREINERTGKPYLLAGAEVEILEDGS
LDYPDEVLKELEIVLVAIHSHFGQDEKTETRRILKALENPYVHILSHPTCRLIGQRKGIE
ADWQKVFSRAKSLGKAVEIDGHYDRLDLPDVRARQAGEMGVMISLGSDAHQIDHLRFMDL
AVGTAQRAWLGPLQILNTKSLEELLGWLEGVRE
>WP_014555124.1
RRNDEIARRFEEFADRLEADG-VAYKPSAYRRAAENIRECADPIEDLAADAVESINRVGD
AIASKVIEYIETGSIDELDELRDRLPVEIDALTRVDGVGPKTVGSLYDELGITTLDELAA
AAEAEEIRDVSGFGAKTETNIRENVAFARQAGERERIGDVRPLADEVLTFLRRREIVETS
EVAGSIRRWRDTIGDIDVLAASTESNQVVDAFTDWSAATNVIEAGENKASLRA-EGVRID
LRVVDPDEFGAALQYFTGSKDHNVALRNRAIERDLKMNEYGVFDVSDGDRIAGKTEESMY
EALELPWIPPELRENRGEIEAAAEGTLSELLTVEDMCGDLHTHTTRSDGRASREQMVDAA
VGRGYEYYAVTDHASGPGMVGGLSDDDLREQREAIKTASETRDEIELLAGVETNIDAEGD
LSTGDDILTELDVVVASPHTALGQERETATERLIRAVNHQSVDVLGHPTGRRINERPGLD
IDIERVAKAAAEAETALEVNANPTRLDLHGTFIQVARDAGATIAINTDAHAPESLAYARY
GVHTARRGWCTPPDVLNSFDLTDLREFLH----
>WP_018341384.1
MTNQEIADILSLTASLMELHDENPFKVRSIQSAGFNIEKIEISLSTLPLAELEKQEGIGK
SIAAKIVELTQTGKLTELEALRANTPEGIIELLEIKGIGPKKVKTLWKELEITNKEELLE
ACKNNSVAKLKGFGEKTQDNIIQVLQFVMKQSDKFLYGDVEALAFQLEKKLKTDI-DAST
QLCGEMRRMMETIDRFSFLIAAPNAAIIFSKLSATSYLTEDA-AKSGLYRWYAEKNIPIE
IHITTADRFGSELFKLSSGPGHVRLKSSSG---------KTYLHT--ADAKSFATEEEIY
AALNLPFIPSELREGYRELKLVEENRLAELITDKAIQGSFHNHSTYSDGQHTLEAMTKAC
IDLGYSYFGISDHSKSAFYANGLNEERVSKQHAEIDSLNASLTGIKIFKGIESDILNDGA
LDYADDVLKSFDFIVASIHSNLKMTEEKATQRLITAIENPHTTMLGHPTGRLLLKREGYP
INHKKIIDACAANNVIIEINAHPWRLDMDWRHIGYALDKGCIISINPDAHEKNGLADVHF
GICVARKAGLCVEQTFNAWSLDKVSAWLSSKGK
>WP_022483032.1
VKNIDIANIFDRLADLLELEGENPFRVRAYRNAAATVENLPQNLEEMVKDDLTSLPAIGN
DLAQKINDIVNHKEIDLLKRLEEKNPIDFEELNRIQGLGPRRIKKLYEILNVQNIDDLYH
AAEEQKIRNLPGFSKKIEEHILEEIKKIKEKYNRMKISTAEQNALPIVEYLRENRSIQDI
EIAGSYRRRKETIGDLDILVTCEDSISVMTHFVNYFDIDEVLSKGDTRSSIILKSGIQVD
LRVLPQKSYGAAMLYFTGSKAHNIVIRKLAKQKDWKVNEYGLFSN--DDFLAGETEKGIY
NKLGLPYIEPELRENRGEFEAAESGNLPELIKLSDIKGDLHTHTNLTDGKNTLEEMAEAA
QKLGYKYIANTDHSKRVTVAGGLDEIQVFENIKRTDKLNENFKDFTILKGIEVDILEDGS
LDLSDKVLKELDIVVGAIHYKFNLSREEQTERILRAMDNPYLNILAHPTGRLINEREPYD
IDLEKIMQKAKENNCILEINSQPSRLDLNDLNSRKAKEMGVKLVISTDAHSTTQYDFMRF
GIGQARRGWIEKHNVINTRNINQLKKIIKRN--
>WP_036678717.1
MENKTIARTLRLLSQLMELHNENPFKIKSMANAAFKVDKLPFPVSGKSLKEMEEIEGLGK
STASKVYELIHTNEIKDMENLLRQTPIGVVDMLQIKGIGPKKIAVLWKDLGIENTGELYY
ACNENRLIEAKGFGLKTQEEIKKVIEFKMASSGRFLYAGIENFAEKLIEDIQNILKTDLI
SFTGPYRRKCEIIDNLDILCGLEFSEEKAIAIAN-TGLKIIS-TANTSIEAENEEGIRVL
INFCLPEDFAEQLFRKTGSTEHVEEVEKLLS----------------GQLLTSKTEHDIY
NKASLQFIEPEMREGGNEIQPAKNHQIPVLIKESDLKGSLHNHSTWSDGVHSLEEMSMFC
RDLGLEYLGICDHSKSAFYAKGLNEIRVAAQHREIDVLNKKLAPFRIFKGIESDILYDGS
LDYSDDILKTFDFVVASVHSILKMPEEKATQRLITAIENPYTTILGHPTGRMLLTRSGYP
IDHKKVIDACAANKVVIEINSNPLRLDLDWRWHQYAVSKGVMLSINPDAHRKEGLLDMKY
GIFTARKGGVSASNCLNSMNLFEISDYFEKLRF
>WP_041779305.1
MDQKNITKKLKLIIKLMELHDENPFKIRSYQSAVNTLERGDISVEGKNIDELQEIGGIGK
SIAEVIFSLGTTESHAYLETLLEKTPKGILEVLEVKGLGPKKVKVLWEEMNITSIHELLE
ACQAGQVAKIKGFGEKTQESIIQALEFKASNEGKWLFADIEKAVLAIDEEFGNIEGISSK
AIVGEFARKLEIINNVEWLFDVNDKPKVLKHLESISILEQDL-KRSSPFKWIIDPEVTVM
IHFTDSTNFIKEKILRIGSKAHLLYPMEGN---------LPFVDV--LQTAEFTSEEEVY
EKAGFVWIPEELREGFFEFDWAKDGAKP-LLEEKDLKGILHNHSTYSDGKHTLRQMAEHC
KALGYEYLGMSDHSRTASYAGGLVIEKVQKQQAEIDQLNKELAPFKIFKGIESDILIDGS
LDYPNDILASFDFIVSSIHSGLSMDRKKATARILKAIENPYTTILGHPTGRLLLRREGYP
LDHKMIIDACADNGVIIEINANPWRLDLDWRWVHYAIEKGVKLAINPDAHAMEGYSDMRY
GVLVGRKGGLTADMTFNTLGREEISKYFEERKN
>WP_046484244.1
VSNEDIAAVFDDIADLLEIDDANPFRIRAYRVAARTLRALTVELAPLIAETLPKLPGIGV
DLEAKISEIASTGDCALRQRLRSTLPPGLVELLSIAGLGPKRIKHLYHGLGIETAQQLCE
AAEQGHIRHVPGFGERLEARLLSAAQKGLGKDRRLPLGVVEPVALQLIEYLRQLPGVEDA
RPAGSLRRMRDTVGDIDILVAAAPAVAVTAHLIKHPEVSTVLVKGRTRASVVLDSGLQVD
VRVVKPANWGAALVYFTGSKAHNIAIRKQAREQGLKLNEYGVFRG--EERLAGATEVSVY
QALGLPWITPELREDRGEVAAALSGRLPRLVEVSDLKGDLHAHTCDADGANTLEQMALAA
QQAGLEYLAITDHF--------LDSERLLKQIDQIDALNARLRGITLLKGVEVEILEDGS
LGLPDAVLARLDLVVGAVHTHFNLTLRQQTQRLLRAMDHRYFTLLAHPLCRLINQRAPLN
MDLSAVIRAASARGCCLELNAQPQRMDLFDLQCQYAKDQHVLISINSDAQRTADFAYLRY
GVAQARRAWLEKGDVLNTRSLSALKSLLAATAG
>WP_072833664.1
MDNYFIADQLSLLSKLMDIHGENAFKSKSYSSAAFTLEKLPQQVAELSKEKIFSIRGIGE
SVGNKIVEVLESGELVQLKEYIARTPAGVLEMMNIKGLGPKKIHTLWKEMDIDSIEELKK
ACEEDRISEKKGFGQKTQLNILRSIEFQEQSSGKYLYAKVEAFAEALTAKLKDKFAGKLL
EITGAFRRQLEIIESLDWVTTIPGKD-LKNFLIN-EHIELVS-DRDNMLILNADNTLLIR
FFITEEKEFYKKLFETTGSIEFLEAWKP---------------------IKDAATEDEIF
TNAGVNYIPPFLRETAGIIEKAKDQRFDGLVQTNEIKGLIHSHSNWSDGAYTIEEMAKEL
IDLGFEYLVISDHSKAAYYANGLSEQKIKEQHKYIDELNKKFAPFKIFKSIECDILTDGS
LDYSNEVLSTFDLVITSVHSNLDMDEEKAMKRLLGAITNPYTTIMGHMTGRLLLRRKGYP
VDHKTIIDACVENHVAIEINANPNRLDIDWRWIEYALEKGLMLSINPDAHTTEEFHNIKY
GVFMGQKGGLTSHSNLSSFSLVEFEAYLAKMRK
>WP_088536402.1
MKNQEVARIFSEIADILELKEESVFKVRAYRRAALNLEDLPRNLEELSG-ELRQVPGIGH
DLAKRIEEYLREGRMALHEQLRGELPAGLRTLLAIPGLGPKTARLLFDKTGVTSLDELEK
LAAEHKLAGIRGIQAKTEENILKGISAVKRGKERLPLSAVLPVARDLVEQLKRNSPVERI
ELAGSLRRWKDTVRDIDIVATSADPAKVMETFTSLPRVREVILRGPTRSSVILREGVQVD
LRVVEPACFGAALAYLTGSKNHNVRLRSIAVKLGMKLNEYGVFRESDDLRIGGVDEEEVY
RLLGLPYIPPELREDQGEVEAALAGELPALVTREDILGDLHVHSRWSDGAHELEELVAAA
RRQGLEYLALTDHSQSLAMTRGLSIERLMEQKRAVADLNRRLDGFTVLHGTEMDIKPDGT
LDFPDEILRELDFVIGALHSAFKQSREQITARMVAAMRNPHVSMIAHPTGRIIGQREEYE
IDMEEVITVAAETGTALEINSYPLRLDLSDLYCRKARQRGVTLVINSDTHFIGQFETLPY
GVAVARRSGLERKDILNTLSAAELVRRLKGGKS
>WP_089816989.1
SRNAEIASRLEEFADLLEAKG-VEYKPRAYRRAAENVREYPGAIETLAADALDDIEGVGD
AIASKVVEYFETGEIEELNDLRDEYPMDIAAITSVEGVGPKTAGTLYEELDVRTLDDLET
VAEAGEIQEVSGFGAKTEQNILDNIEFARQTQERQLLGTARPYGESVVHFLEDVPAVDDV
ALGGSLRRWKATIGDVDVLVGSEDGEAVVEAFTDWPEADSLIEAGETKASVRA-GGVRVD
LRVVVPVEFGSALQYFTGSKEHNVAVRNIAIDAGLKMNEYGMFDVSDGERVAGDTEESMY
DALDMPLIPPEMRENRGEIQAAVDGDLPDLIEEGDVRGDLHTHTEWSDGANTIADHVQAA
ADFGHDYVGITDHATGPGMVGGLDDEELREQLSEIRAVADDA-AIDVFAGVEANIDADGN
VSVGDDLLADLDCVVASPHSGLDGD---GTERLVAAAEHPAVDIIGHPSGRMLNQRAGLD
VDVERLATAAADHGTALEINANPSRLDLWGGAVKTAIEAGATIAIDTDAHSPPEFANVRY
GVHTARRGWAEAADVLNARDADGVREFLHD---
>WP_090656992.1
RHNADIAAIFEEIANLLEIQDANPFRIRAYRNAARILNDHSRDVGTMLREDLTCLSGIGK
DLAAKIEEIVSSGHCSLLDRLHKKMPATIGDLLKIPGIGPKRVKALYHDLAVQTVEQLYR
AARDGRIRELPGFGEKTELNILQSLEAHANQTQRFKLITAVQYAEALEQSLATVSGVSRV
TIAGSYRRMRETVGDLDILVAAETSRPVIQHFIEYGEVNRILSAGATRASVVLECGMQVD
LRVVKAESFGAALHYFTGSKSHNIAVRRIAQQKGLKINEYGVYRS--DKQIAGQDEESVY
AAVGLAYIPPELRENRGEVTLAQVGRLPQLVEQSDLRGDLHAHTNATDGHNSLREMALAA
KSFGFEYLAITEHSRRLTVAHGLDPLQLSRQCAEIDKLNAEMDEITLLKGIEVDILEDGS
LDLPDNVLAKLDLVVGAVHSKFDLSRARQTKRILRALEHPHFTMLAHPTGRLIQRRAPYD
VDMARIIREARNRGCFLELNAHPERLDLLDTYCQMAREEGVLVSINSDAHSNHDFANLRF
GIGQARRGWLEKDDVLNTRSLKALRQLLKQTM-
>WP_096602287.1
SKNKEIARIFEKMADILEFLGDNPYRIATYRRVANILSELNVDVEELVKGKIYNIPGIGQ
SSVEKILEYLKKGKISKYEELKAKVPEDLLELMDVPNIGPKTLRLAYEKLGIRSKDDFLR
AVRSGMLATLPGFGEKKLQNIMRGIELWEKSKERMTLIEAFEIGQEYLDYMKHLENIEKI
ELAGSLRRRKETVGDIDILVSAPRWVKIHEHFVSFNGVKDVLLKGETKSSVVLENARQVD
LRTVEPHQWGAALQYFTGSKEHNIRVRDIAKAKGLKLSEYGVFKADTDQWIGGSSEEEVY
ALLGMQTPPPEIRENAGEIELALEGKLPKLVSFQDIKGDFHIHTNWSDGIGTLEEMIETA
YRMGYEYVVVGDHSLSSRVAKGLDVERYRQQWKEIDRLQKEYSGFYILKGCEVDILPDGS
LDLPDSVLAEFDFVVASIHTRFSQDN---TYRILKAIENPYVNLIGHPTGKSYGSRQGYP
LDMEKIIKLARDTGTALELNTF--RADLSPEHVRMCMAEGVYIAIVTDAHAPAHLKYMHL
GVGLARRGWALPELVLNTKDIKGVKEFVLKKRK
>WP_111391727.1
MDHKTILKKLKLAIQLMELHDENPFKIRSYQSALISLERGDQDIMDLSEEELGKINGVGK
SILEAIRSLKETETFPALEELLAKTPEGILEILQIKGLGPKKVKILWEEIGITSIHELME
ACQSGIVAKTKGFGEKTQETIIQNLEFKASNAGKWLYADIEPFIQELNTTFNTLFEHAQV
TPVGEFARKLEIISEVEFLISSATLTSLKSHLSTFEPIEWNW-TQSGPMTWTRDPQVKIK
IHFCHPEDFLWKKLLLEGSKAHLNSPVEQG---------ESISEK--ILKKDFSSEEEFF
QKNKLQPIPLEMREGFGEVEQAKENKIPILLEDSDLKGILHNHSTYSDGKHSLRQMAEHC
KALGYEYLGISDHSRTASYAGGLDIEKVLKQHQEIDQLNAELAPFKIFKGIESDILGDGS
LDYPTEVLASFDFIVSSVHSILNMDVRRATDRLITAISNPYTTILGHPTGRLLLRREGYP
IDHRAVIDACAAHDVVIEINANPWRLDLDWRWVRYAMEQGVKLSINPDAHEMDGYADMKY
GVLVGRKGGLSKEMTFNALSREEIAAYFATRKA
>WP_116542985.1
LENKKIIKLFKLAAELMELHDENPFKVRSYVNGAAALELVEEPLSLKSQAELEGITGVGK
SIAARVIEITETGSFTELDQLLSVTPPGVVEMLRIKGIGPKKVRNLWKELGAETVEELLD
ACEQDKVSKLKGFGAKTQENIKQALLFTQQNRGKLLYAEAESAAQALLEQVQQALPDAEV
ALVGDVRRCLEIVVKLELVVSTDNPTEAETTLNKLDELQQDE-LSSGPMVWHSLSGLATE
IRFASPANFQNERFIRSSSPAHLSQVFAAS---------KNMLTV--VRESSHSSEEDIY
ASAGMAYIVPELREGANELQLAMENKLPKLLELGDLKGILHNHSTYSDGAHTLEQMATYC
RDMGYQYLGISDHSKTAAYAGGLREGDVLRQQKEIDELNQKLAPFRIFKGIESDILGDGS
LDYEEDILKTFDFIVASIHSNLNMDEQKATARLITAIENPYTTMLGHPTGRLLLRREGYP
INHKMVIDACAANNVIIEINSNPWRLDIDWRWVHYALEKGVMLSINPDAHHTSGYDDMRY
GVLVGRKGGLTKEMTFNAKSAEEVEAYFKARSE
>WP_119632197.1
VRNADIAAIFEEIADLLEIDGANVFRVRAYRNAARILQELGKDVRAMVKEDLTELPGIGT
DLAAKIKGIVDTGHCKALDELHRRLPPAIAELLKIPGLGPKRVRSLYRELGIQTLDQLRR
AVREHRIQALPGFGEKTEMHISDALEAHGGGAGRYTRVVADQFATHLLDYLKRVPGVGRV
VIAGSYRRAKETVGDLDILATAEAESPIMQRFVDYEDVAEVVTHGPTRASVLLRGGLQVD
FRVVSAENYGAALHYFTGGKAHNIAIRRLGQERGLKINEYGVFRG--DERVAGDTEESVF
AGVGLPFIPPELREDRGEIEAARTGRLPKLVELADIKGDLHAHTKASDGHNTILEMAGTA
KSHGLEYLAITEHSRRLTVAHGLDSVRLLKQMDEIERLNDTLDGIVLLKGIEVDILEDGR
LDFPDELLGRLDVVVGAVHSRFDLPRNKQTERILRAMDRPHFNILAHPSGRLIGRREPYD
VDMLRVIRKARDRGCFLELNANPERLDLSDVQCKIAKEEGVLVSLNSDGHSTLDFGNLRY
AVGQARRGWLESRDVLNSRGLNELRRLLR----
>WP_123950079.1
LDPKEILRQLKLIIKLMELHDENSFKIRSFQSAVNTIDRGEVSIEGKSMSELQSLNGIGK
SIAEVIFFLSSSGTHPYLEELLKKTPTGILEILEIKGLGPKKVKALWDELNITSTHELLE
ACQSGIVAKTKGFGEKTQESIIQALEFRAANKGKWLYADICDAMEDLAREFKKIDGVKDL
SAVGEFARKMEIIETVEWLVSTESPGPVIEKISSFKGMEKDQ-KLSSPFKWLREPEVNLL
IHFTSPEKFVVEKILRTGSKGHLLYPLENS---------KTLVEV--LRGEVFDSENAFY
EKAGLPWIPEELREGFIEFDLAKDKKMDTLLKLEDLKGILHNHSTYSDGKHSLRQMAEHC
KALGYEYLGISDHSRSAFYAGGLEIEMVQKQHKEIEELNNELAPFRVFKGIESDILVDGS
LDYPNEVLSSFDFVVSSIHSSLNMDRKKATMRLLKAIENPYTTILGHPTGRLLLRREGYP
LDHKAIIDACEKYGVIIEINANPWRLDLDWRWVHYAMEKGVKLSINPDAHEMEGYNDMKY
GVLIGRKGGLTKDMTFNAMSFSEVDDYFKKRKN
>WP_142528994.1
MENKTIARSLRLLSQLMELHNENPFKIKTVANAALKVDKLPFAINTKTREEMEQIDGLGK
STAAKVWELLQTGTMADLENILLKTPEGIVEMLGIKGIGPKKIVIIWKDLGIENIGELYY
ACNENRLIEAKGFGLKTQEEIKKVIEFKMAAQGKFLYAHSETLVQNLTAELTQLEEAPLL
RVAGGYRRYNEIIEELDFVIGADNVA-ITEQLHLFAALPFEQ-STANMFTAMSPFGLKIQ
LHIYPKSAFYLNLFKLTGNDAHVNAVLALAG----------------EG--PFADEQEIY
VKAGLSFVEPELREGLNEVELAKSGKLPTLITYDDLKGSLHNHSTWSDGVHTLEEMARYC
KDLKLEYLGICDHSKSAFYAKGLNELRVYAQHQEIEALNQKLAPFKIFKGIESDILNDGS
LDYSDDILKTFDFVVASVHSNLRMDEEKATARLIKAIENPYTTILGHPTGRLLLSRKGYP
IDYHKIIDACAANNVVIEINANPLRLDLDWRYHRYALEKGVLLSVNPDAHRMEGFRDMHY
GVYMGRKGGLEAGSCLNTFTLEQISAYFSSRKQ
>WP_144992615.1
MRNSEIAAFFNALADLLEIDGANSFRVRAYRNGARTLDSTNADLTRMVEDNLTELDGIGK
DLAEKIITIIQTGSLPQLLEMQKKIPAGVVEMLRIPGIGPKKVGTFYRDLKIESLEQLKE
AAEKGELAKLKGFGKKTEETIIEGIDTLDLTNRRFYLAEAKGYADEIRNDLLKLESVKQA
EVAGSCRRRKETVGDLDVLVTASDSAEAMDALAAHALVDKVIARGDTKQRVRLKNGIELD
LRVVPEESYGAALVYFTGSKEHNIVLRRRAQERDLKLNEYGLFKE--EKLVAGKTEEEVY
QKLDLAWVPPELRESRIEFDLAEADKIPELLELEDIKGDLHMHTTASDGKASIAGMAEAA
KQQGLKYIAITDHSKRVMMANGLDGKRLLKHWEEIDRVNEETKGIEILKGIECDILEDGT
LDLEDEVLKQGDWVIAVLHYGLKQPRAKIMKRLMTAITNPYVHMIGHPTGRLILKRPGAD
IDMDEFLKACADHGTLLEINAHFSRLDLSEVHAAAAKDLGIPIVINTDAHSPEGYNVRQY
GVYQARRAGLTKADVANTRSWAQMKKLMK----
>WP_145843869.1
SRNAEVAQRLEEYADLLEAQD-VGYKPTTYRRAASNVRDHPDAIEDLVADAVEEIDGVGE
AIASKIVEYVETGSIEELEEEREELPVDMAALTRVEGVGPKTVGKLYDALGIRDLDDLQR
AAENGEIREVEGFGAKTEENIREHIAFARQAGERDLLGDGRPVADDIVSFLEGRSDVERA
EVAGSTRRWRETIGDIDVLAASDAGEDVGEALTEWERADETIEVGPTKTSVRS-DGLRVD
LRVVTPSEFGAALQYFTGSKDHNITLRNHAIGQEKKVNEYGVFDISDGDLLASETEEDVY
DALGCAWIPPELREGRGEVAAAADDALPALVAEGDVRGDLHTHTEWSDGANAIAEMLAAA
EERGYDYYAITDHGEGPGVFGGLSGSDLREQMDEIEGVRDDY-DLTVLHGVEANVDADGN
VDVPDDVLAELDIVVASPHSGLGDGGGDQTDRLVAAVEHEHVDVLGHPSGRLINDRPAME
FDPERLGEAAAATATALEVNANYHRLDLWGSAVKTVIDAGATVVVNTDAHSPSELDQLEY
GVHTARRGWAEPDDVLNTWTTDDVLEFLE----
>WP_146727242.1
VHNAEVAAAFEEIADLLAIEDESPFRVRAYRNAARVIGELGREVAAMVAEDLTALPGIGK
DLAAKIRELVVTGELDVLRALRERTPPALTALLRLPGLGPKRVRALYATLGVRTVDELRA
AAEAKHIREIPGFGEKTEARILQALAANEAERGRFPLASVSGDAEALVRWLSAAPSAERV
TIAGSYRRGRETVGDLDILVSADDADAVMDRFVSYEAVARVTAEGPTRAAAVLKSGIAVD
VRVVPRASFGAALHYFTGSKAHNIAVRRMGQDRGLKINEYGVFRG--EDPIAGDTEESVY
ASVDLPYIEPELREDRGELEAAREGRLPDLVRLEDLRGDLHAHSTATDGRDTVRVMAEAA
RARGLTYLAMTEHSRRLRMVHGLDPAGLRRTCAAIDRLNETLTGIVVLKGIEVDILEDGS
LDLPDDVLGELDLVVGAVHSRFDLPRAAQTERILRAMDRPSFSILAHPSARLVQRRAPID
IDMIRIIRHAKERGCFMELDAQPDRLDLTDVHARLCRDEGVLVAVSSDAHRAADLAGLRF
GVIQARRGWLSKSDVLNTRTLPALKRLLRRTMR
>WP_152041138.1
VKNQDVAARLREIADFLEIQ-EVEYKPRAYRTAARNVESLSEAVEDVHEGELEEIEGVGE
SIAEKIADYLETGEMSYYEELKADLPIDIEAITRVEGVGPKTAKELYTKLGITSLDDLEG
AAEAGEIAELGGFGEKSQQNILDHIEQAKAGEERMLLGRAIPIAQDIEALLTESDAFGRV
DVVGSFRRRRPTVGDIDVLGTASDPESAMEVFCTHDDVHEVLARGETKSSVVVSGDLQVD
LRIVDQSEYGAALVYFTGSKDHNITLRNRAIDREWKLNEYGLFDVSEGERLASETEEDVY
DALDLSWIPPELREDTSEVDAAAAGELPELVDSTDIRGDLQLHTDYSDGSHTVREMADAA
DERGLEYVLITDHGPHAPIPRTLDSETFDNQRVVVDEINDEGDDVTILLGVEAEITDSG-
LEIPEEWYEACDLVVAGMHGL----PSNPTEQLVHALEKYPIDILAHPSARLINEREPLD
LDMDAVMQTAADEHVAIEINAQPKRLDLNWQSIKQYRHT-VSYVISTDAHTADELDFMHL
GVS------------------------------
>WP_006928754.1
MDKKEIVKILEEIGRLLEIKGENPFKARAYYNAARRIEVLQEDLTRLVEGRLKELKGVGD
ALAQKIETLVKTGRLPYYEELKASVPQGLLEMLKIPGMGPKKVKTVYEKLEITTIGELEY
ACHENRLRDLPGFGLKTQQKILKGIELRKKYTERFHLPVALEEAAKIKRYMEAHPAAQKI
EIAGSLRRRKETIKDIDLLIACQDREALVKHFVSYSEVDAITNQGHTKASVVLKSGLACD
LRLVEEGQFPFALQYFTGSAAHNTALRHRARVQKLTLNEYGLFPENAEQSIPCASESDVY
RHLGLAFIPPELREDFGEIEAAEKGALPQLIEKKDLKGLFHVHTTYSDGASSIEEMARRA
MELGFDYIGICDHSKAAYYANGLSEERIKMQHQEIERLNEMLDPFVILKGIEVDILPDGT
LDYSDDVLETFDFVIASVHSSFNLEEEAMTERICRALRHPLVNMLGHPTGRLLLGREPYA
VNMDKVLEVAARFNKVIEINANPYRLDLDWRQGIKAAKMGIKVAVNPDAHSLDGLNDFEY
GLAIARKSWFTASEVLNSYSVEKLKSFFKAQQN
>WP_013276181.1
MKNFLVSYIFSDIADMMEIKGENFFKIRAYRKASQVIANLPEDIEEIMKSSLGSIEGIGK
ALEGKIKEIIETGTCRHYEELKKDIPRGLVEMLKIPGLGAKRIKTIYDALNITTIDELEQ
AAKSHKLRGLPGIGVKTEQAILKGIQMLKGKAGKMLLSTALYLAEEIKDMLKFLPAVEKV
EEAGSLRRRKELIGNIYLVVSSQSPAEVLEGFLDYPRITEVVARDTDKTSVVLDLGVQVD
LRVVEPRSFWAALHHYTGNEDHNVKLKEIARTRGLDINENGVFKEKNNEVIYPGNEEEVY
KLLDMPYIIPELREDKGEIEAAIEDRLPDPVKLADIKGDLHVHSNWSDGINSIEEIAIRA
REMGYEYVAITDHSKSLKVARGLDEERLMRQIELIKKLNEEITGIRILTGIEVDILTNEL
LDFDDEILKELDVVIASVHSGFKQDREKITRRIVAAMENPFVNIIAHPTGRILGKRDSYD
VDIDVILKTAAETNTILEINSTPDRLDLNDHLAMKAKEMGVKMVINTDTHELEGLKDIRY
GIWVARRGWLEKGDVINTLPLSQLLEVLDKK--
>WP_038562089.1
INKKDVVKLLETIAIYLELKGENTFKVSAYRKAAAALEANDQSIDEI--EDFTKLNGIGK
GTAAVIEEYIKDEQSDTLRQLQEEVPEGLVPLLDLPGLGGKKLAKLYQELGVIDAASLKE
AVESGKVASLSGFGKKSAEKILDGLANVGSRPERIPIAMMLPLAERIESFLESLEGIEQY
ARAGSLRRMQETVKDLDFIIATNDPKTVQEQLLTIDNLKEVIAKGDTKVSVTLEYDINVD
FRLIEPAAFATTLHHFTGSADHNVALRQLAKKRGERISEYGVENVETGELITFKSEKEFF
GHFGLSFIPPEVREAQGELESFK--HQMPLVQLSDIQGDLHMHSTWSDGAQSIEQMAKQA
IELGYSYIAITDHSKYLKVANGLDEKRLRKQREEIERINALYPDFHIFAGVEMDILPDAR
LDFDDDFLQEMDYVIGAIHSSFSQSADQIKERLTAALEHPNVNVIAHPTGRLIGRRAGYA
ADPDWLLEKAAETGTVIELNANPNRLDLSWTYLKKAQELGVKIAVNTDAHSYATLSFMEV
GVAMARKGWLKPETVINTYSKQQLMELFQRS--
>WP_066108769.1
VNKKDVIKLLETIAIYMELKGENQFKVSAFRKAAQALEVDERSLSEI--DDFTKLSGIGK
GTAAVINEYIETESSEVLKELQEEVPKGLIPLLRLQGLGGKKIAKLYKELAITNAEELQK
ACEEGKVSKLAGFGKKSEENILDAIKAMGTKPDRLPLAVMLPIVEDIEAKLQAMEDVIRF
SRAGSVRRGRETIKDLDFIIATDNPLSVKEQILGLTNIDHIVAAGDTKVSLALAYEIAVD
FRMVKPAEFATALHYFTGSKDHNVRLRQLAKDRGEKVSEYGVENLETGEVKTFESEEDLY
SHFGLPYIPPEIRQDGTEIDKYQ--ADYGLISLEDIKGDLHMHTTWSDGSHTLKEMVEAC
RAKGYRYMAITDHSQYLKVANGLTPERVLKQKEEIRKLNKEYDDIMILSGIEMDILPDGT
LDFDDEILEQLDLVIASIHSSFSQPQEVIMERLKTALTNKHVDIIAHPTGRVIGRRDGYA
VDMDLLIQLAKETDTVLELNANPNRLDLAAENVKKAQDAGVKIVINTDAHSIDMLENMDV
GVSNAKRGWIKKETVLNAQNEDDFLAFLNRD--
>WP_067402995.1
MNKKTIVRTLEKIALYMELLGENPFKVSAFRKAANVLELDPRSLSEM--DDILKLKGIGK
GTGAVITDLLEKGQSDLLLELEETVPKGLIPLLKVPGLGGKRIAKLHEALGIDSLDSLQA
ACEEGKVRGVPGFGKKTEENILAMLESLSSQDGKVPIWQVEQVVAFVEQQLENMEGVQRF
SVAGSFRRTEEESSDVDFIVVTTEPAQVREQLLKALPIANTIAAGDSKLSVTLDEQIDAD
FRFVRDEQFASALHHFTGSKDHNVRMRQLAKSKGLKISEYGVEN-EEGEVTTFESEEAFF
AYFDLPLIPPSLRKDGREIDRAG--EIKELVTLDDIRSDLHMHTTWSDGAYSIREMVEAC
RLKGYSHLVITDHTQYLKVANGLTPERVRAQIAEIRALNDEYDDIEIFCGTEMDILPDAT
LDFDDELLSELDFVIASIHSNFNQPQEQIMERLHAAIKHPHVDMIAHPTGRIIGKRDGYD
PDVPQLIEWAKEYGKILELNANPYRLDLAVDYLALAQEKGVPIAINTDAHTINQLMYMDT
GVNYAQKAWIKKETVVNTWPLEKFIRDIIRK--
>WP_071460323.1
ANKKDVISLLEAIAVYMELKGENPFKVAAFRKAAGALEGDERSLSEL--GNVTALPGIGK
GTAAVIEEYMETGASSVLKELQEEVPKGLIPLLKVPGLGGKKLAKLYKELGIENRDSLEE
ACKSGKVRELSGFGKKSEEKILEAIASVGKRPERLPIAYMLGIAHSLEDEMMNLPGILKF
ERAGSLRRMKETVKDLDYILAVEDAQLVKQGLLQLSRIKEVIAAGETKVSLTFDYEVNAD
FRLVKEKEFATALHHFTGSKEHNVRMRQLAKERGDKISEYGVENTETGEIATFDSEDDFY
HHFNLPFIPPELREDGKEVEQYH--EDYGLVSLNDIKGDLHMHTAWSDGAHSIEEMADAC
RKKGYRYMAITDHSQYLKVANGLTPDRVRKQIEEIRKINERFDDFTILAGIEMDILPDGT
LDYEDSLLAELDIVIASIHSSFSQPVEKIMARLQAAMENPHVDIIAHPTGRLIGRREGYA
VDIDKLIAVATATNTALELNANPHRLDLSASSLKKAQDAGVKIMINTDAHKTEMLSHMEI
GVKAARKGWIKRETVLNALPLEELYDYLHRRRS
>WP_081412272.1
LNKKEVCRVLELIATYMEIKGENPFKIAAFRKASAALENDHRSLMQI--EDPTTLPGIGK
GTANVIKELITTGESTLVKELQAEIPESLLTLLKIPGLGGKKIGKLYQQLGITDLNSLRK
ACIEKRVQTLEGFGEKTQEKILQAVEAYSQKPERLPIAYMIRLAETIENALREIPEIECA
SRAGSLRRVNEWIKDLDFVIATEMPENTAVEIKKRLDIREVTGEGSTKMSVILNYGVSVD
FRFVTRNAFATTLHHFTGSKEHNVEMRRLAKERGEKISEYGVER-PDGTLLTFPTEEAFF
QHFGLAFIPPEMREGKDEIDVAKVEETSEWIDLSAVKADLHMHTTWSDGAYTIEEMAEAA
MRKGYDYIVITDHSQSLVVAGGLSEKRLKEQREEIERLNAKYGDFKIFAGVEMDILPDGR
LDYSDDVLDELDFVIAAIHSAFSQSEEKIMSRLTQALRHPRVRLIAHPTGRIIGGRPGYA
INIEKLIDLASETNTALELNANPNRLDLAVKWLSRCQEKGVRIAINTDAHSLEMLEDMAL
GVAYARRARIRKTSVLNTMTRDEFEAWISAPKY
>WP_089966284.1
MKNAYISAVLQQLADFMELNGENPFKVGAYRRAARAVENSRVPVAEMM-DRLEDLPGVGK
GTAGVIEEIITTGTSRQLEELRQKLPSGLPDLLSLPGMGPKSIHALYRELNITNLNELKA
AAEQEKIRSLPGFGPKKELKILEAIEQFQKRPERRLLHEAMLVATRVKDYLSDDGRILRV
ELAGSIRRRKETIKDIDFVVATREPKEVGEYIVSMPEVLEIVNQGETKVSVIVRIEMNVD
VRLVSPSQFASALHHFTGSKEHNVRIRQRAKQFGWKVSEYGIFDPETEVTQTFDDEAAFF
AHLGLPYIPPELREDRGEMEKAERGKLPQLIEPGDYRGDLHMHTVYSDGADSILKMARAA
REKGYEYIAITDHSRFLKVANGLTIEELKEQWAEIDEVNKEFDDFTVLKGTEMDILPDGR
LDFPDEILEQLDIVIASIHSSFKQDEQTMTRRIVEAMENPHVDIIAHPTGRLINRRHAYA
LDMDHIFQAAKDTGTILELNANPHRLDLNDEYLKKAKEEGLTFTINTDAHSVEGLNNLPY
GIATARRGWLEKGDVINTLPLEELKKRLKS---
>WP_091546103.1
LTNDDIAEAFKLTASLMDLHGENPFKAKSYNSAVYQIEKLEINLAEKNKADIVH-AGISE
GMASKIVEFVQKGTFSELQQLLDKTPKGVLEMLSIKGLGGKKVKTLWDELKIESIHELLE
ACNAGKVAQIKGFGEKTQEAIIKEISFRTANADKMLYANAEPIALALENALKSVEAVEKV
NLTGQIRRRLEIIDEIQLVVSAKNFDTIFQFLNQHPQLIPNK-KVSSPFAWWKNSSLKVE
VKFSTLQTFVNQVFVNSAAEKHLSQKING----------KNLLQT--LKNQRFESEEQIY
QAVHLPYLEPELREGFFEFKLTSS---PTLLEMKDLKGCLHNHSTYSDGKNSLLQMAQAC
IDMGLAYFGICDHSQTAFYANGLTEERVIQQHAEIEKLNQQLAPFKILKGIESDILPDGR
LDYPEEILKTFDFIVASVHSGLKMDKEKATARLIKAIENPYTTILGHPTGRLLLRREGYP
LDFEKIIDACVANHVVIEINANPWRLDLDWRWVHKTIEKGAMLSINPDAHEIAGLKDMYY
GVLVARKGGASKENILNTMSLQEIENFFSKV--
>WP_093135989.1
VNKKQVIQLLEKIAVYLELKAENPFKISAYRKAAQALETDDRSLSEM--DDFTKMKGIGK
GTAAVIQEFIDNGHSDTLRQLEEEVPAGLIPLLDLQGLGGKKLAKLYQELNVIDAQSLKE
ACENGQVEALSGFGKKTAEKILKALEDQSKRPERLPIVFMLPIVERIEKELENFQHVVQF
SRAGSIRRYKETIKDLDFIISTNHPEKVKNQLLDLDNIEHVEAAGSTKVTIILNYEVSVD
FRLVEPQEFVTTLHHFTGSKDHNVSMRQIAKEKNEKISEYGVEDMDIGEIFTFESEKEFF
HHFGLEYIPPELRENTGEIEEAK--EPISIISHEDIRGDLHMHTTWSDGAQSLEEMVNRA
REKGYSFIAITDHSKYLRVANGLNEERLRKQREEINRVNAKYDDIHVFAGIEMDILPDGS
LDFSEDFLKEMDFVIASIHSSFTQSRDKIMQRLKNAMDCPYVNLIAHPTGRLIGKRSGYE
VDYEELIQYAKKTNTALELNANPNRLDLAWNWLMKAQDEGVRIAINTDAHSYNMLEDMSI
GVSFARKGKLKPETVLNTWSTDKLAELITKGKI
>WP_097159035.1
VHKKEIVRLLETVATYMELMGENSFKVSAFRKAANALERDERSVGEL--EDYTTIPGIGK
GTASVIEEYIELGESKLLNELREKVPSGLIPLLQLQGLGGKKIARLYQELHITNADELKD
ACERGKVADLSGFGKKTEEKLLQSIQELGTQPERLPIAAVLPIVDYIESYLASIPEIDQF
SKAGSLRRAEETVKDLDFVIATSSPATVKEKLLEMKGIKRIVAKGDTKVSVIVDFGLSID
FRLVSKAEFATALHHFTGSKEHNVRMRQIAKERHEKISEYGVEDLETGKIHTFASEEAFY
KHFGLPYLPPEVRINGQEIEIFQ--MEYPFINENDIKGDLHMHTTWSDGAHTLEEMVQAC
IDKGYQYMAITDHSQFLKVANGLTKDRVLRQKEEIHKLREKYPEILILTGIEMDILPDGS
LDFENDVLEELDFVIASIHSGFQQPKSKIMERLKAALNNLHVDLIAHPTGRKIGKRTGYE
INIEQLIELASETNTALELNANPNRLDLNYEFVRKAQQAGVKICINTDAHYKESLSFMEI
GVAAARKGWLKQEDCLNAMNKEVLLNFLKTKR-
>WP_109983940.1
VNKKDVIKHLETIATFLELKGENPFKISAYRKAAQAIEKDERTISAI--GDFTKLQGVGK
GTAAVIGEFIEKEASETLAQLEKEVPSGLVPLLHLQGLGGKKLAKLYQELNITDAESLRE
ACEQGKIQNLKGFGKKTEEKILEALDKGNERPERLPVAVVQPIVEKLQAYLSTIEEIDRF
SIAGSMRRQRETVKDLDYIISTDNPEVVKEKLLAFDERIDTIAAGDTKVSIVVEYEISID
FRLISDKEFPTTLHHFTGSKDHNVLMRQLAKSQGKKISEYGVENIETGEVETFDSEKDFF
RSFGLHYVPPEMREGSDELELAK--APISIMKATDIRGDLHMHTTWSDGAQSIDEMVERA
IDKGYDYIAITDHSKFLRVANGLDETRLRLQRKEIENAREKYPNIHIFAGTEMDILPNGK
LDFDDNVLAELDFVIASIHSSFQQSQDQIHARLLQALENPHVDMIAHPTGRLIGRRDGYE
LDVEWLIDQAQKTNTILELNANPNRLDLAAKWVQLAQEKGVKIAINTDAHSFGMLDHMII
GCGTARRGRLTKETVINCWSKEEIVNYISNK--
>WP_114569973.1
RTTQEAIRHLERISVYLEVKGENPFKINAFRKAAAILENAGEAFDQI--EDFTTLKGIGK
GTATVLEEFRSTGTSTAMTELESEVPEGLIALLKIPGLGGKKLAKLH-AVGVVDAGTFAE
KLADGTVEEMPGFGKKTVEKYAKALESFQTRPERLPYGVMRKTVAEILRYLQDLPDIIRF
EVGGSFRRAEETCKDLDFIISTNEPEQVKQALLAIELIDEVVAAGDTKISLVLKEYIPVD
FRLVEDAAFASTLHHFTGSKEHNVRMRQLAKERGESISEYGVETK-DG-LWQPETEEELF
ERYGLPYISPELRAGHREFEE----DLSRLITFEDIKADAHMHTKWSDGTLSVDELVDAC
ESRGYEWMAITDHSQYMKFVNGLTVERLRSQREEIEAARTQHPDMMILCGVEMDILPDGS
LDYEDEFLAEMDFVIASIHSKFDQTTEEIMYRFANACRNQYVSLIAHPTGRLIGRRDGYA
VDVDQLIELAQETGTALELNANPARFDLTASTLAKAKAAGVKLMINTDAHRPDMLEDMKL
GVLHARKAYLEPSDVINTWTAEEARAFFDRKRQ
>WP_121128729.1
INKKDIIKLLENIAVYLELKGENSFKISAYRRAAQALERDERSLSEI--DDFTKIKGVGK
GTSSVITEYIENGKSEVLEQLTEEVPNGLIPLLRLPGLGGKKLAKLYQELNVTDAETLKT
ACESGSVEGLAGFGKKTAEKILQALEEAGKRPERLPISSVIPVAEKIEDYIRKMNGVVNY
SQAGSLRRMRESIKDIDFIIATNQPAAVREQLLEIPNIKDVIAKGDTKVSITLAYDINVD
FRLVSEEEFVTTLHHFTGSKDHNVAMRKLAKSRGEKISEYGVEIEETNEILTFTSEQEFF
SHFGLNFIPPEARENTGEVEAFQ--SEQPFIDLSDIQGDLHMHTTWSDGAQSLEEMVSRV
REKGYQYMAITDHSKNLKVANGLDEERLMKQRAEIAALNKKFHDFHIFAGVEMDILPDGS
LDFADDFLQEMDYVIAAIHSSFNQTEEQIMNRLYTALENPNVSLIAHPTGRLIGRRVGYK
VNMEKLIEKAKETNTALEINANPNRLDLSSEWARKAQEAGVLLSINTDAHNYHMLEHMKY
GVQTSRRGWIRKDTVINTWPLEKLMKYFKSK--
>WP_124869690.1
FTQKAAASALETTADLLEVLGAEAFRAQAYRSAARSIEALTN-WDEAAQKNFQGVPKVGS
ALAGALSEALQIGSFGPLTEALAQLPPGVVELLGVRGLGPKKVRALWQG-GFDSLEALRE
GLDDGSVTALKGFGAKTAATLLEAVEFVLAAQGRQRMNTAHQIAEQLAAKLAH----FDA
RVSGDVRRNLETTRSVRVTVSATP-QEIRAALPEL-ALEQV----DKRPVLTW-EGVPIE
LPYAAADVRGALDLMMGGGAAYRENLRSEAARQGFDLNGRGLHRGKQGETLQTPAEQDVL
AALGLPYRPAEYRDPEHDAVWQS---LPDLIQPQDIKGYIHTHSTWSDGAASLREMVDAA
QQLG-GYLGTADHSRSAFYANGLTPERLRAQIKEVRELQR--AGLPVIAGSEVDILEDGS
LDFDDELLSELDYVVASVHSHFTLSGAAQTERLIKAVSHPLITVLGHATGRLLLRRPSYA
LDLDAVLDACEIHQTVVEINASPYRLDIDWRFALRY-RARLKFALNTDAHAVHGLSDIHY
GALVARKAGLTAAEVVNTLPQADFLAFVAAQRR
>WP_131849668.1
MNNKQVVRILNQLADYLDLAGENSFKVSAYRKAGRAVEASRFVIADHL-DRLLELPGVGK
GTAGVIEEIVETGQSSQLERLRNELPQGLPDLLSLQGVGPKTIYTLYKELGITSREELLQ
AAELGRIRGLTGFGAKKEQKILEAVQNFAQRSERVLRVHALQVAKEIERNLTTLSFIQKM
SVAGSLRRGRETVKDLDFVIATTHPEEVADQIVQLPFVKEIVNQGSTKVSVVVDIQMSVD
FRLVTREQYASALHHFTGSAEHNIRIRQRAKQMGYKVSEYGIFHDDSEEMITFAEEKDFF
AHLQLAYVPPELREDRGEMEAAEQNQVPTLFQQGDYMGDLHMHSLYSDGAHSIREMAEAA
KERGYEYIAITDHSQSLQVANGLTITELREQWEEIAQVNREVEGITVLRGTEMDILPDGR
LDFPDEVLAELDVVIASIHSGMKQDRDTLTRRLVEAMENPYVHIIGHPTGRVLFKRDGYD
LDFDHIFQTAKDTGTILECNANGRRLDLNDELLKKAKDEGLTFTINTDAHSVPDLSRVEL
GISTARRGWLTKPDVINSKGLDELQEFLKEKRK
>WP_149109389.1
MTKDDIANALDEIGTLLALKGENDFKCRAYHAASRTISQLEEDVNKLIAKRLGSVRGIGE
ALVEKITTLATTGKLPYLEELRASIPPGLFDILRLPGVGPKKVKALHDALGIDSLAKLKT
ACEAGEVAKLKGFGEKTAEKMLAGINFLDTVGNRVRFDKGFALGEQLLDRIRTFPGVIRA
ELCGSLRRRRDTVKDIDIVVSTENAAAIMEAFVKLPEVMQVIGQGPTKSSIVAELSLNAD
LRVVTDEQFPVAVLHFTGSKEHNIRLRQRAIERGYSLNEYALTGG----PKSFADEAAIY
KALDLVWVPPELREDTGEIEAAEKNELPELVEVKDIRGVFHNHTTESDGTATLEEMAAAA
QELGLEYLGIADHSLSLTIANGLSPTRVKRQWAAIDTLNKKLKGLTIFKGSEVDILEDGS
LDFNDELLAGFDYVVASVHTLFALSEEAQTARVCKALSHPAVTMLGHATGRLLLRREGYK
LDLDKVLEAAAAHGKMIEINAQPDRLDLDWKYVKRAKALGIPLVINPDAHSTDGLALYPY
GVNVARRGWLTKAEVFNTRSAAEVTKELVRRKS
>WP_152152644.1
INKKDIIRLLEKIAIYMELKGENPFKISAFRKAAAALETDERSLSEI--EDITKIPGIGK
GTSAVIEEYRETGESAVLKELQEEVPAGLIPLLQLPGLGGKKIAKLYKELDVKHIDELKE
VCEMKKVRELAGFGAKTEEKILAAIGEAGKRPERLSIAYMLPLAESIEQALAGMQGIRRF
SRAGSLRRLRETIKDLDFIIAADDAPVVKEQLLQLAGIKEVIAAGDTKVSVVLEWDVSVD
FRIVTEKEFASTLHHFTGSKDHNVRMRQLAKERGEKISEYGVETIETGEVKTFQTEEEFY
HYFELPWIPPEIREDGTEVEAFK--EEGSLIKLSDIKGDVHLHTTWSDGAYSLEEMIEAC
RAKGYEYMAITDHSRFLKVANGLSVERLLQQNEEIRRLNKQYDDIEILSGIEMDILPDGT
LDYDDDVLSRLDFVIASIHSSFSQPRETIMERLKTALMNPHVDLIAHPTGRLIGRRDGYD
VDVDMLIELATETNTALELNANPQRLDLSADYLKKAQAAGVKIFINTDAHATEHLEFMEI
GAKAARKGWLRPETVVNTYSKEDFLAFINRNKG
>WP_011463152.1
ITNADVVAVFSEIADLLEIEGANPFRVRAYRNAARMLGELGRSVRTMVDEELDALPGIGP
DLAGKIVEVVTTGSCALLQRLRKELPPVITELLKIPGLGPKRVRTLHRELGIETLAQLRQ
AAEQGRVQSVHGFGAKSERQILEATGRLLQQERRYKWADMEPVAQALLADLHATPGVHRA
VAAGSLRRGRETVGDLDLLVTAENPGTVMDRLTASEDIQRVLEQGVTRSSVVLKSGLQVD
LRAVAPASFGAAWLYFTGSKAHNIALRKLAQDKDLKLNEYGLYRG--KQRIAGDTETAVY
KALGLPFIEPELREDRGEIEAARSGALPRLLQLTDLRGDLHAHTKDSDGHDPIEAMAEAA
RAHRLHYLAITDHSKRLALVHGLDADGLSRQIDRIDEINASLRDFVLLKGVEVDILEDGS
LDLPDAILGRLDLVVGAVHSGFDLSRDKQTDRLLRAMDHRCFSILAHPTGRLINERPPCD
IDLPRVVRKARERGCFLELNAHPARLDLSDAACRIAKSEGVLVSINSDAHSRLQFDSLRF
GVSQARRGWLETGDVLNTRTLGQLRSLLAATMA
>WP_013194488.1
MDNHDIARIFSKTAKMLEFQNASSYKIKAYNRASYRIKNLKEDINNLHEDRLDSIPGVGK
SFKNKIVDILNTGTFSEYEKIRQEIPVNIEELMAIPGMGPRITQFLYKRLGIRTIDDLKE
AARTHRIRRLPNMGAIKEERILNAIKRYEKRADRILLETARQVADDIKSILETIP-YTKV
SVVGSVRRQKETVNNINLIVTTDYPKDVINCFTRIKGVQTILNKADKWVSIIYNGGIPVD
LQIVDDDYFGPTQIHLTGSKKHNIHLQQIASSMNLHLSKFGLINLEDGNKLTSKTENDIY
QKMGLDYIPPELREDRGEIESAFNGALPELVTADDIKGDLHIHSNWSDGKSTIQQIADNA
RSLGYEYVAICDHSKSRANASGLSEGQLLRRMDEIEKINSRYDDFRILAGTECDIKANAS
LDYNSNILEKMDIVIAAIHTGFDEDKKTITKRIVRALENEYVNVLAHPTGRRLGERAEYD
VDMDKLMETAKRNNKILEINGSPSRLDLNDINAKTAKEMGIPLVINTDAHWTHDMSNMKT
GVNVARRGWLEPKDVVNTQNLDDFCSFMGID--
>WP_014805983.1
IDANFLADLFNRIAILLEIKGEDRFKINAYRRVAESLEKETRDIFELYRGKLMEIPGVGK
AIAQKISEILESGKLEFYQRLTSEIPEKLIYLREVPEMGPKRIKTVWEKLGIDSVDKLEQ
AARQGKLRDLPGFGPKVEQKILDAILAIKERNRRFPLGEGWKLSELVTGRLSRCNGVVMS
SPAGSLRRMKDTIGDLDILVAAKPADEVIRAFTELDMVEEVMLSGPTKTSVRFKDDLQCD
LRIVEPSRWGTALQYFTGSQQHNVLLREVALKNNLSLSEYAVTDKASGREIVCASEEEVY
RILGMSWIPPEIREGTIEIKLALKDGLPRLVELGDIKGDLQMHSTYSDGRRSIREMTEKT
LLLGRSYILVTDHSQGLGVARGLSIERLRNQWREIDKLNEEFEKLVILKGAEVEVKADGT
LDYPDDVLGQLDVVVASIHSSLRQDKDRLTERYLKAVTHPLVHILAHPTGRLFGVREGAN
ADWDIIFNAAASCKTFLEINAHPSRLDLSERHIRQAHALGCRFVVSTDAHDLHEEDYMIF
GVSQARRAWLEARDIVNTLPLKEFMAQLKR---
>WP_026967811.1
MDHKTILKKLKLAIQLMELHDENPFKIRGYQSALISLERMDEDIMELSDEELAKINGVGK
SIIEAIQSMKAAETFPLLVQLLEKTPTGILEVLQIKGLGPRKVKTLWEELGITSTHELME
ACQAGKVALIKGFGQKTQDTIIQNLEFKASNTGKWLYADIENTIDHLANSLQSLVGDAQL
AVVGDFARKMEIISEAEFLIASARLPELKTLLKTQTLIEWKW-KEASPATWLPDLDLHIL
VHFCPPSDFVWRRMAFTGSKAHLLSFVTDT---------ETVAEK--LINKDYESEEAFF
TQNNLQFIPAEMREGFGEVGQARENRIPQLLEESDLKGILHNHSTYSDGKHSLRQMAEHC
RAMGYGYLGISDHSRTASYAGGLDIEKVIKQQAEIDQLNIEMAPFKIFKGIESDILGDGS
[truncated: 458,392 more chars]
