# Supplementary material for: Noncanonical prokaryotic X family DNA polymerases lack polymerase activity and act as exonucleases
Source: Nucleic Acids Res. 2022 Jun 3;50(11):6398–413. doi: 10.1093/nar/gkac461 (PMC9226535; doi:10.1093/nar/gkac461)
Supplement: gkac461_Supplemental_Files [file gkac461_supplemental_files.zip › 1433_polX_tree.contree]

(WP_002643799.1:0.2607108701,(((((((((((((((((((((((((((((((((((((((((((WP_009185514.1:0.2268324637,WP_106568216.1:0.1825787192)98:0.0731505488,WP_123950079.1:0.2295207187)92:0.0521108746,(WP_106134488.1:0.2101998634,WP_009034079.1:0.1959086807)100:0.1266344588)57:0.0281032279,(WP_084120019.1:0.1947432219,(WP_041779305.1:0.2731842553,WP_089242389.1:0.1866675250)100:0.1128787019)81:0.0476278290)81:0.0431346093,WP_113924227.1:0.3245917156)84:0.0538124324,WP_008624242.1:0.3623239288)100:0.1204849167,((((WP_144604176.1:0.1603162615,WP_024283479.1:0.2062301314)61:0.0432452954,WP_073573620.1:0.2201130175)98:0.0917067926,(((WP_040302600.1:0.1861957649,WP_074226446.1:0.1820179438)100:0.0657091012,WP_075349649.1:0.2175151119)86:0.0740353716,WP_091695474.1:0.2754358134)48:0.0311603580)61:0.0388610729,((((WP_119476687.1:0.1703685425,WP_026967811.1:0.2112598892)70:0.0547288698,WP_111672059.1:0.1559231612)88:0.0665653323,(WP_111391727.1:0.1904295716,WP_133556639.1:0.2135313325)61:0.0335465935)59:0.0265584903,WP_067549643.1:0.2442393330)66:0.0411590267)100:0.2591199229)88:0.0744623619,((WP_141616635.1:0.2344912898,WP_018476073.1:0.2771557563)100:0.1972890236,(WP_035072441.1:0.3766547118,WP_143962189.1:0.3581420856)85:0.0911780509)63:0.0341881546)89:0.0984147432,(((WP_084097482.1:0.3384565809,WP_092178591.1:0.2725987222)88:0.1082663870,WP_041934683.1:0.3231509506)100:0.2134011744,(WP_010856675.1:0.4161673251,WP_114752634.1:0.3383951754)84:0.0825448858)100:0.1187448243)100:0.2063126022,(WP_137089583.1:0.7170495128,(((WP_109830472.1:0.4747507024,WP_139281026.1:0.4230299077)51:0.1042720251,WP_139793799.1:0.2900339749)100:0.2997812271,WP_013452950.1:0.5737049906)68:0.0898184581)70:0.0902422137)32:0.0753691508,(((((WP_069834647.1:0.1853532758,WP_069843797.1:0.1737515575)100:0.1189047362,WP_068216654.1:0.2534820179)51:0.0479152743,WP_068410069.1:0.2533693621)34:0.0463253906,WP_090258170.1:0.2429737338)100:0.3008547547,(WP_151999691.1:0.5272971316,WP_012472652.1:0.9919909735)43:0.1274487885)13:0.0457528675)43:0.0639883099,((WP_109619767.1:0.4228490720,((WP_044211163.1:0.2049408002,WP_126617529.1:0.1982903391)73:0.0868197629,WP_044226029.1:0.2508677374)100:0.5739026541)63:0.0930737582,WP_020532820.1:0.5363870456)83:0.1510299205)48:0.0802396882,((((((WP_078012071.1:0.1702079543,WP_151077917.1:0.1722987592)100:0.2315555337,((WP_071885864.1:0.2069262986,(WP_068337542.1:0.3262063161,WP_139925888.1:0.1838140312)49:0.0531268878)86:0.0694515188,WP_129920981.1:0.1745045616)89:0.0877375474)100:0.3980806725,((WP_123131121.1:0.4238585420,WP_150903710.1:0.2767283531)61:0.0712491071,(WP_106930405.1:0.4255813512,(WP_026461923.1:0.1610293385,WP_146902383.1:0.2242374483)94:0.1255106715)99:0.1276898071)63:0.0595121825)52:0.0764382099,(((WP_147922667.1:0.1794115880,WP_137761085.1:0.1859507139)88:0.0445854925,(WP_119432870.1:0.1716981270,WP_116542985.1:0.1891957066)98:0.0744194171)100:0.0960967671,WP_114778421.1:0.2660347621)100:0.1161276236)99:0.1462085836,(WP_045459748.1:0.4534551381,(WP_018341384.1:0.1726835002,WP_011583491.1:0.2083051987)100:0.5294445416)98:0.1793633160)62:0.0399741961,(((WP_009196774.1:0.2346704120,WP_061990643.1:0.1503944246)100:0.2769092251,WP_017730430.1:0.3965326418)100:0.1855504148,WP_089683037.1:0.5897657269)86:0.1044367724)75:0.0900612393)29:0.0394181509,((((WP_106635695.1:0.2981301516,WP_093198859.1:0.2484802173)100:0.1721080725,((WP_109743032.1:0.1991354990,(WP_095166613.1:0.1730530921,WP_026994533.1:0.1590688721)99:0.0913511322)98:0.0926305178,WP_092012956.1:0.2273144841)99:0.1103717779)98:0.1477162727,(((((WP_096195995.1:0.4517549428,WP_013407916.1:0.7857681842)62:0.1281650872,(WP_055145162.1:0.2767292631,WP_111371838.1:0.2914103088)100:0.2625346158)95:0.2335522707,(WP_064196781.1:0.2558131194,(WP_130024093.1:0.1435048536,WP_101726195.1:0.1891837211)100:0.1683935109)100:0.1832768932)51:0.0699282254,(WP_127802484.1:0.5068861143,(WP_130923165.1:0.3085326393,WP_129027604.1:0.4048295168)82:0.1177651603)100:0.7368516700)47:0.0664703766,((((((WP_046574702.1:0.1550505380,(WP_077920041.1:0.1340417025,WP_106138532.1:0.2727639935)81:0.0649776751)98:0.0710785757,WP_009280885.1:0.1149210388)100:0.1310980167,(WP_152124031.1:0.2738478840,WP_071504797.1:0.2861356614)42:0.0234516178)81:0.0746705497,WP_085414483.1:0.4284948301)100:0.1938190896,(WP_124869527.1:0.2119553492,WP_128544020.1:0.1851022401)97:0.1113311499)100:0.1850126416,(((((WP_138364987.1:0.1618919968,WP_115831386.1:0.2149924437)52:0.0377268517,WP_090338657.1:0.2301389079)96:0.0970833477,(WP_109674189.1:0.1757458512,WP_025762166.1:0.2233146678)100:0.2265060149)100:0.1414870267,(WP_152757922.1:0.2714152412,WP_132120694.1:0.2662716271)100:0.1252381401)97:0.0968228590,(WP_114462100.1:0.2381759110,(WP_028526771.1:0.2366563099,WP_028665851.1:0.1941179760)82:0.0646501859)100:0.1623512654)94:0.0837199751)68:0.0543634768)74:0.0867931571)100:0.2098220005,(((WP_014797205.1:0.6873759825,WP_027001550.1:0.9119074787)100:0.2671801466,WP_091546103.1:0.5889796802)85:0.1069861421,((WP_038028975.1:0.8747716896,WP_101358039.1:0.7830111013)56:0.0947842980,(WP_026999125.1:0.7288401099,WP_002694829.1:0.5091934413)62:0.1518140740)80:0.0930568800)69:0.1001453411)65:0.0778135402)55:0.0642934433,(WP_009582943.1:0.7402486608,WP_091516791.1:0.7256434560)53:0.0733572819)100:0.1915805270,(((((((WP_109929825.1:0.2905361111,((WP_110833769.1:0.2088643332,((((WP_142528994.1:0.1669600740,WP_037439388.1:0.2791014766)84:0.0825224530,WP_133554379.1:0.3155159016)57:0.0427972783,WP_068890226.1:0.1858854022)62:0.0346366011,WP_108550464.1:0.2001916182)79:0.0361937043)94:0.0746958886,(WP_138731257.1:0.2649981884,WP_136842559.1:0.1839251402)100:0.1282214513)87:0.0481887988)73:0.0522903633,WP_090994746.1:0.2867330914)99:0.1116317149,((((WP_074488313.1:0.2806616953,(((WP_091373703.1:0.1463114554,(WP_096353484.1:0.2712578314,WP_073406707.1:0.1258731374)84:0.0840956101)54:0.0506266793,WP_100340722.1:0.3994006100)36:0.0256677918,((WP_127707729.1:0.2814913019,((WP_121249051.1:0.1789047174,(WP_146268481.1:0.1940862642,WP_117382437.1:0.1463381043)93:0.0432676990)66:0.0339224475,WP_076375029.1:0.1743077787)79:0.0361989130)47:0.0372372118,WP_107826751.1:0.3602936503)26:0.0164820978)55:0.0556922376)77:0.0669595472,WP_147033675.1:0.2979643734)73:0.0388615006,(WP_121201298.1:0.2608412222,WP_066002744.1:0.2740715157)96:0.0943093736)100:0.1601198552,(WP_107216119.1:0.3016824489,WP_129714969.1:0.1649213941)100:0.3145681073)64:0.0654772646)98:0.1118927155,((WP_149348908.1:0.4737818306,((WP_128768331.1:0.3263734846,(WP_106290908.1:0.3086621452,WP_069659840.1:0.2620804933)100:0.1584122461)60:0.0639582947,WP_109416633.1:0.3621818366)99:0.0928492282)72:0.0547108820,((WP_079701567.1:0.3044629717,WP_090701899.1:0.3043938478)92:0.1142750905,WP_036678717.1:0.3607581686)100:0.1216751769)95:0.0906999810)54:0.0369811720,(((((((((((WP_130140674.1:0.2481769369,WP_148907366.1:0.2883149565)59:0.0742865804,WP_037500211.1:0.2445341477)64:0.0568890991,WP_085471946.1:0.3505375457)54:0.0542083830,WP_086948296.1:0.4692556188)87:0.0615779377,WP_093365266.1:0.2476621623)98:0.0747752471,(WP_028069101.1:0.2691906245,WP_038699329.1:0.3557333824)81:0.0890470959)42:0.0483565250,((WP_002993620.1:0.1890008072,WP_033564256.1:0.2303046019)100:0.1787089447,((((WP_099365316.1:0.2342530239,WP_093098217.1:0.1819462533)99:0.0841011104,WP_149526760.1:0.2035838445)99:0.0839531288,WP_116776599.1:0.4169046856)52:0.0550828649,((WP_079642059.1:0.2576802247,WP_132777275.1:0.2470622695)76:0.0406142103,WP_140939447.1:0.2945462975)82:0.0309436069)90:0.0912373196)66:0.0444400189)96:0.1102327978,((WP_090626311.1:0.2375839033,WP_079715967.1:0.1831939442)54:0.0537573725,WP_090972567.1:0.2134764674)100:0.3440517354)97:0.0964363217,(((WP_134090677.1:0.2004021741,WP_013667273.1:0.1602232907)100:0.1474080402,WP_093322043.1:0.2804060637)100:0.1429970663,WP_036604026.1:0.3765171977)100:0.1363394688)55:0.0360182342,(WP_132221982.1:0.3129981505,WP_118193117.1:0.4489339629)100:0.4193673688)100:0.1423518204,((((((WP_017258970.1:0.2478226173,WP_120180403.1:0.3358162688)60:0.0980878539,WP_106333867.1:0.3256685182)97:0.1059422827,WP_136827708.1:0.2893388593)53:0.0637572640,WP_068821185.1:0.3784208111)94:0.0930034422,WP_026902513.1:0.3069135948)76:0.0607009903,WP_013633144.1:0.2896132437)99:0.1207063620)72:0.0638913284)99:0.1280978914,(WP_132129843.1:0.5954308528,(WP_142604031.1:0.3708320364,WP_103789619.1:0.3598597141)100:0.1832436523)86:0.1037610635)99:0.1218335839,WP_096091146.1:0.8241840027)70:0.0553500670)80:0.0831463424,(((((((((((WP_090392681.1:0.2106270557,WP_008582627.1:0.1816710365)100:0.2307164755,WP_114791202.1:0.3934300920)99:0.1523648880,WP_028786805.1:0.3548317047)95:0.1105023729,WP_086102610.1:0.2572878107)100:0.2019667028,(WP_123120432.1:0.4444604761,WP_150413151.1:0.3027949118)100:0.2591742094)99:0.1668313538,(WP_133996605.1:0.6181794917,((WP_066402112.1:0.3442174439,((WP_131445389.1:0.2424196379,WP_131852908.1:0.3497937589)100:0.2637750684,(WP_073045887.1:0.2501034330,WP_132055614.1:0.3761583661)100:0.1873861028)68:0.0802713217)86:0.0632210465,((WP_121354752.1:0.2882124069,WP_146791467.1:0.2605431674)97:0.1470795043,WP_072833664.1:0.3705980012)95:0.0894276512)100:0.2601508292)33:0.0255589633)44:0.0632161136,((((((WP_074419482.1:0.2489250351,WP_111293560.1:0.3114554884)100:0.2277281276,WP_026763789.1:0.5031937679)96:0.0972721427,(WP_078832760.1:0.2962504974,WP_133472797.1:0.3704507590)95:0.1089452319)85:0.0492518114,((((WP_091397496.1:0.3227720233,WP_146785722.1:0.2673275649)100:0.5356331929,WP_131330996.1:0.6487266727)97:0.1339119358,(WP_119984867.1:0.2429625184,WP_082915278.1:0.2722529553)100:0.2703526964)100:0.1408283529,WP_137260480.1:0.3417209064)75:0.0542712036)62:0.0516372958,((((WP_147189019.1:0.2990906061,WP_090657379.1:0.5502203100)70:0.0569940081,WP_116847131.1:0.3763081037)49:0.0559453141,((WP_116736762.1:0.1952203041,WP_076381948.1:0.1953477391)68:0.0701948402,WP_129002850.1:0.2695101408)100:0.1864878823)88:0.0671893445,(WP_147202459.1:0.2603264291,WP_018617068.1:0.2574986030)100:0.3281410537)53:0.0407092237)97:0.0710757284,(((((WP_119054266.1:0.2931806166,(WP_081200488.1:0.3015559304,WP_127124516.1:0.3042556632)45:0.0568610629)37:0.0429202622,WP_054281413.1:0.2955397132)97:0.1061233667,(((WP_052273391.1:0.2845389275,WP_046369080.1:0.3021433493)72:0.0946109994,WP_052323820.1:0.2863994352)100:0.2352199940,WP_126973232.1:0.5004852685)91:0.1116993437)59:0.0447056256,WP_129132207.1:0.5490798189)48:0.0362501482,(WP_152266546.1:0.2769551056,WP_116876436.1:0.2475162995)100:0.1964592114)63:0.0601181755)75:0.0723991098)92:0.1110763524,WP_100314011.1:0.6775775158)51:0.0295327403,((((((WP_133809045.1:0.1811302291,(WP_111592081.1:0.2112844805,WP_143310379.1:0.1557088713)93:0.0594207399)85:0.0410382445,WP_113614788.1:0.1814808397)100:0.1142213193,WP_095838317.1:0.3306051942)63:0.0568387253,(((WP_106603222.1:0.2796017442,WP_090105823.1:0.1511236865)95:0.0751934951,WP_083720809.1:0.2634536523)94:0.0750681431,WP_089913407.1:0.2445951471)97:0.0577132569)86:0.0657552889,WP_108687132.1:0.4170002023)78:0.0589352716,(((WP_142678688.1:0.2277624772,WP_120515557.1:0.1573342644)97:0.0901330678,WP_146867395.1:0.1929793037)100:0.1302257332,(WP_111597639.1:0.2195858097,WP_098194302.1:0.2955585242)100:0.1090391061)100:0.1185974220)100:0.1715532802)67:0.0873578593,(((WP_105037939.1:0.4294815320,WP_086099073.1:0.4524610501)74:0.0976800979,WP_110998228.1:0.3254846835)89:0.1041286946,((WP_150033327.1:0.4058589627,(WP_106521125.1:0.3303769626,WP_118949618.1:0.2094097946)95:0.0777888838)80:0.0911912123,(WP_129020039.1:0.2113465860,WP_124636944.1:0.2219338658)100:0.3262098519)99:0.1513140832)100:0.2040604053)100:0.2861776947,(((WP_147166366.1:0.2799099544,WP_044215784.1:0.2218727048)100:0.2182580205,((WP_020534076.1:0.4032162071,((((((WP_020569319.1:0.1713583764,WP_147929941.1:0.2303333680)98:0.0828946266,WP_090164926.1:0.2045841456)69:0.0865292965,WP_068216730.1:0.2484918134)94:0.0907899364,WP_134273535.1:0.2961312966)79:0.0601069490,(WP_104420457.1:0.2484338906,WP_099104953.1:0.1957874924)100:0.1578430322)99:0.1614274690,WP_099007376.1:0.4796404915)100:0.2506286039)78:0.0741641124,(WP_013767755.1:0.4331167891,WP_099149757.1:0.2247382989)98:0.1320373488)91:0.0915632446)100:0.2213851644,(WP_014373600.1:0.7595189709,WP_052598719.1:0.5286090377)100:0.3503486886)99:0.1620533022)84:0.0811694281)57:0.0887009794,WP_088762284.1:0.7536778929)94:0.1924625636,(WP_052273423.1:0.5794237047,WP_091154364.1:0.3542244514)100:0.8056241606)100:0.3998645022,(((WP_094547932.1:0.5388627738,WP_095508901.1:0.4838012959)100:0.2780454919,(WP_112326721.1:0.4860198865,((WP_103006460.1:0.2641633046,(WP_103026350.1:0.4063162374,WP_105011571.1:0.2864966920)66:0.0892628454)100:0.2476896055,((WP_098061734.1:0.5800958637,WP_040605709.1:0.4478101542)86:0.0982167556,WP_098076339.1:0.4806568602)75:0.0874658774)96:0.1498441720)99:0.1204099717)94:0.1336391985,WP_072714071.1:0.6539511710)100:0.1988550274)98:0.1669795188,((((((((WP_050752068.1:0.2110181039,WP_023804106.1:0.2312612156)92:0.0391208089,WP_095789501.1:0.3155075058)80:0.0612160478,WP_038942866.1:0.1666354250)100:0.2065950612,(WP_137482256.1:0.2250540727,WP_095425372.1:0.1793369178)97:0.1124842507)100:0.2893021281,WP_147155263.1:0.5841570707)60:0.1291994457,(WP_147022517.1:0.4019250373,WP_106339126.1:0.6079875192)98:0.1956371702)100:0.4627774475,(((((((((((WP_092263479.1:0.3664156628,WP_114670972.1:0.2922447829)80:0.0955570710,WP_135227814.1:0.2714235019)91:0.0954858389,WP_082506194.1:0.2411458890)62:0.0285465158,((WP_107138108.1:0.2057466992,WP_136389610.1:0.1622505680)82:0.0506193733,WP_027462570.1:0.3494684145)84:0.0598974455)56:0.0268076726,((((WP_084049718.1:0.2725132813,WP_019584946.1:0.1362388238)84:0.0509639200,(WP_075836972.1:0.2049986643,WP_136363819.1:0.2333367037)82:0.0730142585)65:0.0301416061,((WP_013615204.1:0.2275989292,WP_126352245.1:0.2158453926)100:0.6703721415,WP_027461057.1:0.1718684367)87:0.0775306291)83:0.0392006156,WP_012692683.1:0.2568966934)73:0.0362582456)87:0.1157744827,(WP_109827569.1:0.1619099390,WP_124869690.1:0.1990202750)100:0.4054156798)71:0.0968694373,WP_013556350.1:0.4420790727)96:0.1205679886,(WP_015234461.1:0.2842117842,WP_110887495.1:0.4027095912)99:0.1461841718)66:0.1110028383,WP_146885114.1:0.5759002476)100:0.4234924005,((((((WP_027876161.1:0.2519999476,WP_119359986.1:0.2505698221)80:0.0833269166,WP_114797873.1:0.1973310912)97:0.1074168576,WP_119357493.1:0.3332400454)99:0.1023716614,(WP_013157615.1:0.3575346300,WP_018466442.1:0.3806289327)63:0.0868087108)91:0.1100349964,WP_013704640.1:0.3132370382)78:0.0700695514,WP_147147267.1:0.3510528840)100:0.5651137324)56:0.1826044568,WP_013178954.1:1.0435711503)98:0.2912906196)52:0.0714085619,(WP_116786104.1:0.8255385288,WP_083457161.1:1.2256371717)99:0.3275345385)93:0.1399975067)84:0.0922171616,((WP_012682025.1:0.2315668122,WP_053334021.1:0.2760692199)100:0.3270998334,WP_025411456.1:0.3450519867)100:0.7344744375)99:0.1843821420,((((((((WP_013886370.1:0.8024177658,(WP_013007730.1:0.4745873112,WP_149265424.1:0.4616113830)100:0.2968166601)100:0.3991312525,(WP_014560334.1:1.2035763177,(WP_072151803.1:0.2412665707,WP_140944498.1:0.2243424099)100:0.5481441670)99:0.2876461099)79:0.1103757302,WP_028894830.1:0.6680602677)67:0.1013130626,(((((WP_129721953.1:0.5924593172,(((((WP_041587422.1:0.2187616539,((WP_073346651.1:0.1667055664,WP_026486184.1:0.2277780285)100:0.1453673271,WP_072968703.1:0.1640430632)57:0.0359987403)80:0.0563144504,WP_003868128.1:0.1744361916)96:0.0814510323,WP_045088005.1:0.3821705543)99:0.0819029928,WP_149545829.1:0.5692950057)79:0.0558692759,((WP_066500600.1:0.3887770624,WP_113671529.1:0.3659943978)99:0.1562072219,(WP_010244223.1:0.3097225574,WP_036939961.1:0.2938022504)95:0.1263835022)100:0.2081427361)77:0.0578244613)64:0.0374427105,(WP_054873662.1:1.0694797627,WP_073024850.1:0.4912041687)49:0.0372260557)61:0.0506413225,(((((WP_089285441.1:0.1815236584,(WP_090551191.1:0.1749905685,WP_044823665.1:0.2474879183)46:0.0423211444)34:0.0257174489,WP_090446261.1:0.2236436207)100:0.1194529200,WP_012064271.1:0.3692619732)71:0.0489095523,(WP_026476160.1:0.3157367907,((WP_151862324.1:0.1985501795,WP_091540037.1:0.2322640994)100:0.1741639329,WP_151866283.1:0.3889980570)76:0.0797313165)99:0.0960103291)100:0.1820638108,WP_068556894.1:0.5383370222)97:0.1024431314)85:0.0870656062,((WP_084053709.1:0.6310760331,WP_028306452.1:0.4693963458)61:0.1268257841,WP_127018193.1:0.5992029588)46:0.0528271559)32:0.0420279210,WP_013780972.1:0.6002602143)53:0.0682460919)48:0.0737157220,((WP_148137693.1:0.5911329364,(((((WP_127037469.1:0.3762468288,WP_092074847.1:0.4336950250)100:0.4835735811,((WP_084576989.1:0.2554583780,WP_144352502.1:0.3293417364)100:0.2151722014,WP_126307701.1:0.5235589603)100:0.2086304848)46:0.0740361555,(WP_007288277.1:0.3614740667,WP_149734194.1:0.6251061489)66:0.0866798249)80:0.0787190008,WP_132082499.1:0.4804784344)92:0.1082122460,WP_122626324.1:0.4099182065)100:0.2954646515)46:0.1079139516,(WP_132014003.1:0.6881114557,WP_093393684.1:1.3649953965)42:0.1247664851)17:0.0406097217)50:0.0748018234,(WP_006928754.1:0.6131807892,WP_078665431.1:0.7605890855)76:0.1545418364)70:0.0773164800,(((WP_129892121.1:0.2049541173,(WP_126577916.1:0.1391088548,WP_126599502.1:0.2346489188)76:0.0513893672)96:0.0409780966,(WP_007912435.1:0.2441780613,WP_111326571.1:0.2675169329)98:0.0677250898)100:0.1804110469,WP_052890968.1:0.2356435365)100:0.5342775042)41:0.0551024965,((((((((WP_096054244.1:0.2631074725,((WP_108824783.1:0.2963789743,WP_107744872.1:0.2183782452)74:0.0622452054,WP_068771183.1:0.2195098048)46:0.0315302571)96:0.0767858001,(((WP_125113894.1:0.2184160270,WP_007359940.1:0.2466140413)99:0.1132005238,WP_144229315.1:0.2131275308)63:0.0624010987,(WP_107836072.1:0.2575054780,WP_012375625.1:0.2765069693)87:0.0662494350)84:0.0465055556)85:0.0592339967,(WP_069963765.1:0.2231920614,WP_091059320.1:0.2294766639)100:0.1933498752)85:0.0758919020,((WP_013043613.1:0.2117945698,WP_110131490.1:0.1493809645)100:0.2793878265,WP_008099519.1:0.3261821969)100:0.1242217308)100:0.2468479266,WP_098038064.1:0.9769188464)42:0.0804107579,(((((WP_019113496.1:0.3112663629,WP_035602466.1:0.4444521315)71:0.0717647256,(WP_105044623.1:0.1212311298,WP_018970756.1:0.2247061319)100:0.2299085381)98:0.1609486709,((WP_138084984.1:0.3089819369,(WP_146855542.1:0.1935877450,WP_078813135.1:0.1648911468)100:0.1155370250)78:0.0584374017,(WP_113959844.1:0.2546685128,WP_050026251.1:0.2200782180)98:0.1009771581)96:0.1375890254)78:0.1528347852,(WP_062100344.1:0.8351791556,WP_108061301.1:0.2743027651)100:0.2180181741)100:0.2308955128,(((((WP_148205217.1:0.1202937503,WP_009060193.1:0.1669979305)100:0.2776392997,WP_024808106.1:0.3472198135)100:0.1555504802,WP_093284999.1:0.4112034189)73:0.1189708115,WP_108042607.1:0.4117967928)99:0.1440435835,(WP_116937314.1:0.3372005443,WP_007413576.1:0.2464244085)100:0.3838487866)85:0.0918187617)86:0.1199149171)100:0.2087696360,(((((WP_010037727.1:0.2229519802,WP_145233210.1:0.3570407071)86:0.1007931234,(WP_149109389.1:0.3401782206,WP_088257240.1:0.2437618972)94:0.0900699077)46:0.0419586046,WP_020470084.1:0.3508443175)100:0.2763534186,WP_145259960.1:0.6310961872)94:0.0849732753,(((WP_148593794.1:0.2440227107,WP_076345508.1:0.2193687184)99:0.1136041597,WP_015245708.1:0.1770033664)77:0.1039822850,(WP_145267294.1:0.1679996407,WP_152053167.1:0.2227589293)97:0.1517950274)100:0.3962217340)100:0.1756509824)96:0.1034928529,((((WP_116038887.1:0.3439093675,(WP_148899111.1:0.1827021337,WP_073067141.1:0.1625456090)100:0.1623587684)62:0.0484627204,(WP_103664066.1:0.1625184184,WP_066220547.1:0.2913011248)95:0.0889398085)99:0.1637895889,WP_114983177.1:0.3716039242)100:0.5336764730,WP_151966113.1:0.7661011395)69:0.1622632313)47:0.0551262211)65:0.0677155367)99:0.1304918076,(((WP_012632695.1:0.2198130163,WP_011985616.1:0.2657715915)99:0.2202304714,((WP_136923390.1:0.2070524772,WP_136934283.1:0.2192125064)100:0.2810980750,WP_044967319.1:0.3368789230)100:0.3299997877)100:0.2855765931,((WP_120628152.1:0.2459609534,WP_095986130.1:0.3000372653)69:0.0869692491,WP_013375788.1:0.1845086117)100:0.4629591134)100:0.4483323832)99:0.1264406769,(((WP_012635512.1:0.7795668832,WP_089758673.1:1.0195340057)97:0.1724262449,((((WP_014553009.1:0.2174193249,WP_089857951.1:0.2910491729)71:0.0585887314,WP_111572831.1:0.1399732205)100:0.0896150400,WP_013405972.1:0.2242460477)100:0.2712430916,WP_114457243.1:0.3524064554)100:0.2944435817)98:0.1958075038,WP_108308867.1:2.5523589583)79:0.0947850540)87:0.0725783683,((((((((((((((((WP_090857669.1:0.1853983301,WP_079708318.1:0.2061873183)99:0.1193314603,WP_117170511.1:0.2183072835)68:0.0549182882,(((WP_015009706.1:0.3369194971,((WP_091499950.1:0.2647733795,WP_017473351.1:0.1766747802)56:0.0470631518,WP_067843351.1:0.2278131398)74:0.0579485099)48:0.0556403876,(WP_089855185.1:0.2975804856,WP_110251600.1:0.2772014724)100:0.1325881210)38:0.0298644495,WP_090794062.1:0.4712504510)100:0.1407654471)95:0.0636153037,(WP_138415426.1:0.2066507825,WP_143894718.1:0.3077039431)72:0.0621977009)85:0.0529544436,(((WP_077621303.1:0.1441532402,WP_077621304.1:0.0000022767)100:0.2228385918,WP_026771091.1:0.1973490088)57:0.0412921935,WP_038562089.1:0.3582193963)76:0.0412023464)91:0.0495723697,(((((((WP_147668571.1:0.2373355240,WP_146937705.1:0.2804085217)100:0.1705341644,WP_110397237.1:0.3952233425)71:0.0524715359,WP_123314991.1:0.2733557753)69:0.0241376943,(WP_042146249.1:0.1995585756,WP_047981651.1:0.1551333484)99:0.0650542494)66:0.0349124948,(WP_090870407.1:0.2456423768,WP_072892058.1:0.1805189304)55:0.0478901453)65:0.0369478800,((((WP_077321305.1:0.1707978035,WP_120379055.1:0.1716742256)100:0.0846753845,WP_121605455.1:0.2060449343)87:0.0435704352,WP_119575629.1:0.2626766467)55:0.0227637552,(((WP_100011995.1:0.2481304354,WP_040955167.1:0.2214442125)83:0.0453811713,WP_095655039.1:0.1405817070)85:0.0569631578,((((WP_121128729.1:0.2114663213,WP_121520591.1:0.1996086604)74:0.0287555307,WP_121203024.1:0.1962530550)96:0.0609873804,WP_114916920.1:0.2284312629)29:0.0230031072,(WP_095307256.1:0.1939040102,(WP_011066519.1:0.2311960920,WP_147207956.1:0.1936331526)100:0.0994035149)63:0.0458313716)69:0.0228093004)32:0.0158620636)29:0.0280289281)68:0.0354120714,(((WP_129672872.1:0.2267430544,WP_092503608.1:0.1548726070)100:0.0859555588,(WP_089531906.1:0.2611394768,(WP_099158705.1:0.1745001595,WP_106496972.1:0.1766790554)98:0.0593354782)80:0.0492950137)55:0.0340115931,WP_029268532.1:0.3047724840)46:0.0381976901)100:0.1133906227)95:0.0400656374,(((((WP_101844555.1:0.1792113895,WP_079530470.1:0.2328772043)94:0.0716611557,WP_128526266.1:0.1693044379)98:0.0577450232,WP_093044254.1:0.2444544553)99:0.0888055175,(WP_036769115.1:0.1738470163,(WP_036831708.1:0.2680541124,WP_027447223.1:0.1354352370)99:0.0718462239)100:0.0848377938)83:0.0682891040,(((WP_102026833.1:0.2265887596,WP_093135989.1:0.2547808980)93:0.0830759873,WP_132371211.1:0.2643708558)63:0.0568831421,((((WP_027964646.1:0.2836951874,WP_146816152.1:0.2151616522)73:0.0788568986,WP_093856267.1:0.2363049390)50:0.0621545398,WP_101330978.1:0.2109590144)87:0.0707962896,WP_144160708.1:0.2655189030)100:0.2898037534)93:0.0567640696)84:0.0379237124)90:0.0432411857,((WP_003467561.1:0.2670189509,(((WP_058307157.1:0.1066932146,WP_143189898.1:0.1436628134)95:0.0488600737,WP_066194566.1:0.3200803039)88:0.0659725909,(WP_089742760.1:0.2248540484,WP_109983940.1:0.2350224750)100:0.1009613149)82:0.0600854095)99:0.0921483044,WP_114353309.1:0.4014388644)100:0.1204515986)89:0.0573878032,(WP_040609208.1:0.2285233958,WP_076559406.1:0.1468041307)100:0.2589384216)100:0.1039616103,(((((WP_106589142.1:0.3832999407,WP_018921673.1:0.3469347099)74:0.0854233838,((WP_042420289.1:0.2744201769,WP_081829363.1:0.3743214511)97:0.1160904952,(WP_114372085.1:0.2002098477,WP_090396916.1:0.1781884288)100:0.2645133549)100:0.1826790653)54:0.0476667201,((WP_120192576.1:0.4549046484,(WP_027847228.1:0.4365929661,(((WP_091271965.1:0.2106665681,WP_091581890.1:0.1729229880)99:0.0885905422,WP_091660041.1:0.3189629962)56:0.0597458977,((WP_026701441.1:0.1682333590,WP_093336943.1:0.2842555330)89:0.0721968993,WP_125556943.1:0.2313339980)88:0.0859970258)84:0.0808020348)50:0.0704753907)99:0.1170722573,WP_100399830.1:0.4091441035)73:0.0806120397)97:0.1014285087,((((WP_094426691.1:0.2821794813,WP_054704002.1:0.2934084285)96:0.0983797895,(WP_055736248.1:0.2371202260,WP_099301442.1:0.2044993944)100:0.2492839920)71:0.0863370219,(WP_059103855.1:0.3351249414,WP_090775796.1:0.5162149184)53:0.0424436539)100:0.1747013459,WP_143846349.1:0.5791396366)99:0.1394988136)78:0.0545607518,(((WP_122898681.1:0.1541809507,WP_138810989.1:0.2005363442)100:0.1694697902,((((WP_090892259.1:0.2771045337,WP_088077971.1:0.1642195142)67:0.0532964523,WP_013489752.1:0.1942753978)99:0.0926437625,WP_078595106.1:0.1894926866)96:0.0739560798,WP_096189650.1:0.2612951710)47:0.0420958322)50:0.0340758989,((((((WP_147803442.1:0.2121872893,WP_107583818.1:0.2234719907)81:0.0776155774,WP_090841256.1:0.2411056459)47:0.0398209609,(WP_142393264.1:0.3409935239,WP_026697253.1:0.3958148746)98:0.1118047283)100:0.1404466734,WP_093072904.1:0.3565042840)76:0.0672357747,WP_069364406.1:0.3760878129)92:0.0763795605,(((WP_093050366.1:0.2367611164,WP_078580031.1:0.2576295542)50:0.0429451152,WP_146035947.1:0.1504546017)61:0.0559594139,WP_110934925.1:0.2074538970)75:0.0505293895)97:0.0784851781)100:0.2075353335)91:0.0965385403)34:0.0316324550,((((((((((((WP_101730673.1:0.2362635915,WP_101175741.1:0.2665865442)65:0.0526580971,WP_127737899.1:0.2406207571)100:0.1031696238,WP_150440627.1:0.2948055574)68:0.0453056087,WP_075982512.1:0.2597442839)76:0.0447409944,WP_141431976.1:0.2162602657)73:0.0358943909,((((((((WP_079509983.1:0.2278455073,WP_101580889.1:0.2408508834)49:0.0469916485,(WP_084820223.1:0.1861940820,(WP_071460323.1:0.2143700403,WP_119114043.1:0.1558759987)100:0.1395877350)55:0.0541792097)92:0.0718449535,((WP_066196798.1:0.2707987797,WP_027320210.1:0.2200462380)56:0.0504282018,WP_090830854.1:0.2212553622)55:0.0398569784)50:0.0304333171,WP_148977158.1:0.2585729087)37:0.0159952160,WP_004438745.1:0.2521426676)35:0.0175824212,WP_101666479.1:0.2466159757)45:0.0257173551,((((WP_019154755.1:0.2335059189,WP_066050285.1:0.3419442531)86:0.0633751251,WP_077215407.1:0.1468207588)86:0.0567575478,WP_066292625.1:0.2240407607)38:0.0257756107,WP_071357963.1:0.2127845357)71:0.0418688236)40:0.0246942379,((WP_041581184.1:0.2107265623,WP_147532569.1:0.1519956316)98:0.0821281441,(WP_144543532.1:0.1066397676,(WP_080844496.1:0.2382789222,WP_095372339.1:0.3523313765)87:0.0494735416)97:0.0757599012)67:0.0216090871)81:0.0386227424)98:0.0585980143,(((((WP_126867320.1:0.1603796785,WP_119116795.1:0.1893979745)80:0.0482378979,WP_101593164.1:0.2153059359)44:0.0373745798,WP_153122920.1:0.2157284703)64:0.0489848155,((WP_019242851.1:0.1983795361,WP_050615995.1:0.2174226983)100:0.1337242979,WP_101641424.1:0.2058811339)56:0.0302370467)92:0.0466567403,WP_066108769.1:0.3484711425)68:0.0158538061)98:0.0538577978,((((((WP_077110227.1:0.2625435328,WP_120115512.1:0.1827053844)100:0.1126963465,WP_066137001.1:0.2404847459)72:0.0487391203,(WP_144927748.1:0.2661560233,(WP_064468587.1:0.3178869477,WP_062104464.1:0.2237305165)83:0.0592547613)50:0.0312169168)100:0.1132612803,(((WP_071976980.1:0.2167301550,WP_066227056.1:0.2759274829)61:0.0535102554,WP_055739075.1:0.1992787682)88:0.0643409880,WP_066261680.1:0.3551007792)97:0.1059129348)94:0.0739780769,(WP_113930228.1:0.3140573165,(WP_114745087.1:0.2156328092,WP_121678691.1:0.1693057140)96:0.0726840714)75:0.0525136832)73:0.0372960468,(((WP_148984795.1:0.1934106499,WP_071619133.1:0.1951147343)100:0.0927894038,WP_121620954.1:0.2558963018)99:0.0757034348,(((WP_134376801.1:0.1920499165,WP_039810229.1:0.1602387697)100:0.1445674955,((WP_041059944.1:0.1817550997,WP_133375206.1:0.1669650480)99:0.1001786013,WP_041090574.1:0.1914195825)82:0.0917204026)100:0.1971191954,WP_059283242.1:0.2448613365)94:0.0507150153)91:0.0381232978)63:0.0230956459)70:0.0374806384,(((((((WP_026092511.1:0.2399152754,WP_102345337.1:0.1873584101)100:0.1389340029,(WP_069718176.1:0.3138436305,WP_070121759.1:0.3282413688)77:0.0598849072)77:0.0486874150,((((WP_116554124.1:0.4992214597,WP_113804231.1:0.1905343975)75:0.0492078640,(WP_138122756.1:0.1961689562,WP_098444471.1:0.2649871617)100:0.1185051131)72:0.0626800786,(((WP_091005229.1:0.1618601203,WP_007202433.1:0.2506051006)100:0.1187499187,WP_035350030.1:0.1947215984)60:0.0450477071,(WP_066243582.1:0.2510867575,WP_094252234.1:0.3003099952)99:0.0911158628)100:0.1651951364)81:0.0552132744,(((WP_096202746.1:0.2313492005,WP_078430166.1:0.2405431938)81:0.0496432102,(((((WP_100374678.1:0.2829349090,(WP_100405053.1:0.2628670050,WP_133058632.1:0.1711983619)91:0.0835559241)64:0.0642504520,(WP_066153326.1:0.1810419914,(WP_035342560.1:0.3473289036,WP_144450049.1:0.1816377799)53:0.0350751461)88:0.0707637243)55:0.0463619758,WP_040323690.1:0.3331144521)99:0.0846945206,WP_010899251.1:0.2753559089)79:0.0465994355,(WP_026671561.1:0.2869556216,WP_078555431.1:0.1751778373)100:0.1480719600)70:0.0272275732)97:0.0578016703,((WP_071389923.1:0.1824244210,WP_139192879.1:0.1636163846)88:0.0486072712,WP_129079842.1:0.1612292088)100:0.2119813938)90:0.0482752540)87:0.0306936645)72:0.0233619858,WP_094923241.1:0.4411128422)64:0.0509948355,((((WP_081208628.1:0.4012429246,WP_027409538.1:0.1795922225)58:0.0731489774,WP_044894555.1:0.1529176883)33:0.0452730258,WP_043967894.1:0.3610465234)96:0.0915516437,WP_034639820.1:0.3386279754)45:0.0453703321)51:0.0218582880,((WP_066415452.1:0.2127637144,WP_064097988.1:0.1741031977)100:0.1496955284,((WP_116351704.1:0.2027290003,WP_090849069.1:0.2126271036)99:0.0786040909,((WP_123918306.1:0.2954864489,(((WP_066247786.1:0.3384366952,WP_044893452.1:0.2697341072)99:0.1232944086,WP_133309907.1:0.2535261508)61:0.0369559332,WP_146949244.1:0.1895181455)91:0.0601269642)71:0.0335331333,WP_125907102.1:0.3944078443)87:0.0520654150)61:0.0196243341)32:0.0344165488)44:0.0313629487,((WP_019391247.1:0.2340854637,((WP_034265593.1:0.1920160310,WP_110114852.1:0.1970221404)69:0.0491823987,WP_078413984.1:0.1903024021)82:0.0420134217)88:0.0435407530,(WP_052321052.1:0.2163191623,(WP_006637918.1:0.1807483147,WP_053603741.1:0.2430498857)90:0.0712137027)100:0.2553654103)73:0.0432237502)76:0.0445251950)54:0.0345090282,((WP_152152644.1:0.1891775833,WP_076764626.1:0.3393089900)97:0.0941307158,WP_048623799.1:0.3505254224)97:0.0878010336)84:0.0610020990,(((WP_062355292.1:0.3213777450,(WP_033828246.1:0.1608711275,WP_095141515.1:0.2433064549)100:0.1534223196)100:0.1738571329,WP_097159035.1:0.5071090176)52:0.0526947778,WP_107902608.1:0.4484126057)72:0.0737073502)39:0.0146175247,(((WP_151680290.1:0.1129931456,WP_013859876.1:0.3635786758)100:0.1294657712,WP_018664913.1:0.1993419060)100:0.2295351177,WP_025727773.1:0.4266656281)100:0.2800010927)85:0.0686670483)49:0.0605151504,(((((((((((WP_099624649.1:0.2880049229,WP_116019524.1:0.2788067755)57:0.0952224322,(WP_124071665.1:0.1311579087,WP_147055170.1:0.2172288278)41:0.0355537592)46:0.0524172436,WP_115362137.1:0.2864575208)47:0.0465424750,WP_067402995.1:0.1773052055)99:0.1302206430,WP_092097198.1:0.3396713466)100:0.0988281667,WP_100352305.1:0.4321618041)56:0.0640479593,(WP_088006599.1:0.2899468088,WP_068868907.1:0.2513821875)90:0.0964101984)53:0.0559898462,((WP_108585309.1:0.3256945266,WP_119883539.1:0.4306906065)80:0.0718701442,(WP_144510981.1:0.2085738910,WP_144535518.1:0.1437377259)100:0.2048957767)29:0.0371868287)81:0.0743389575,((((((WP_126660790.1:0.1682488335,WP_016837187.1:0.2495418253)73:0.0465225611,(WP_124762383.1:0.2321327662,WP_097148482.1:0.2207105744)85:0.0673889350)88:0.0535608302,(WP_108713472.1:0.1536050794,WP_107840741.1:0.1935549422)96:0.0730037702)69:0.0426825169,WP_066461978.1:0.2367638664)60:0.0425504818,((WP_079563175.1:0.0592962814,WP_139860396.1:0.0941726412)100:0.1394596545,WP_036144616.1:0.4718021763)85:0.0768284556)92:0.0768474758,((WP_010288215.1:0.1603243972,WP_126344326.1:0.2474461827)100:0.1369997489,WP_102691123.1:0.1613779249)100:0.1406502837)99:0.0848678981)100:0.2555988818,((((((WP_133432263.1:0.2148193931,WP_133443847.1:0.3225041384)100:0.2509024102,((WP_101035063.1:0.2847947729,WP_099580017.1:0.2403548929)100:0.1238448302,WP_129064809.1:0.3142437446)100:0.1298189488)100:0.2016705590,(((((WP_046790399.1:0.1572877014,WP_020006418.1:0.2333300187)96:0.0797409420,WP_145286686.1:0.2433594812)100:0.1241723241,WP_097039173.1:0.2381818263)92:0.0625261481,(WP_026859729.1:0.1798648584,WP_026866885.1:0.2852016039)100:0.2002893305)83:0.0626425605,WP_070456723.1:0.4654414787)100:0.2285225153)31:0.0822811944,(WP_095088568.1:0.3317534232,((WP_095105907.1:0.3061398458,((WP_107633280.1:0.1685370831,(WP_103357900.1:0.2112310235,WP_115925210.1:0.1957011463)99:0.0901494691)87:0.0732535629,(((WP_134413355.1:0.1729434679,WP_115313572.1:0.1684907843)76:0.0364221239,WP_049417333.1:0.1850901761)74:0.0277822045,WP_119651619.1:0.1936396013)100:0.0855835405)46:0.0444029090)74:0.0607189329,WP_009384493.1:0.2351660088)83:0.0618235730)100:0.1251927453)48:0.0935783914,WP_077141155.1:0.7077015758)100:0.1887606357,((WP_003755222.1:0.3332264203,((((WP_149023041.1:0.1357872558,WP_122865433.1:0.2639041940)100:0.1098338317,WP_007546453.1:0.2511898636)84:0.0721360481,WP_099221426.1:0.3357179882)59:0.0630578712,WP_111143872.1:0.2717016586)83:0.0800612889)71:0.0751417662,WP_133619598.1:0.3150437781)100:0.2324994090)96:0.1222212387)52:0.0439843471,((WP_074032728.1:0.3842892903,WP_114569973.1:0.3268602071)100:0.3959877085,WP_133580609.1:0.6584687431)83:0.1198005912)75:0.0531705073)77:0.0739907520,WP_062199077.1:0.5040935105)86:0.0694921111,((WP_141603920.1:0.4852051863,((WP_077615482.1:0.2410790658,WP_081412272.1:0.3639094697)100:0.1269916023,(WP_085523181.1:0.4304296190,WP_132742642.1:0.2699765639)88:0.0758064714)96:0.0748291052)71:0.0652868506,(((WP_129928183.1:0.3075381071,(WP_010630392.1:0.2453496656,WP_100488811.1:0.2170311978)86:0.0575722321)83:0.0733146660,(WP_130000593.1:0.2354540093,WP_130031457.1:0.2329938226)98:0.0930495467)76:0.0519739729,((WP_023508684.1:0.2223629002,WP_093672046.1:0.1344891821)76:0.0665971491,WP_028982756.1:0.2279933847)100:0.2254662492)100:0.2577227104)100:0.1310552314)100:0.4062354036,((((WP_094263651.1:0.2559656894,((WP_142503908.1:0.2725354380,(WP_091570021.1:0.2189263904,WP_108023557.1:0.1943735245)67:0.0556000556)99:0.0948090460,WP_107724996.1:0.4061455453)46:0.0450559441)82:0.0729697883,(WP_091742972.1:0.2144727992,WP_091837009.1:0.2351386048)100:0.2674831049)100:0.1688920477,(((((((WP_113657397.1:0.3117371768,WP_093227827.1:0.2314451025)71:0.0645423449,(WP_037993466.1:0.2327100335,WP_132219900.1:0.1809502254)96:0.1163205990)99:0.1076524719,WP_033102092.1:0.3617665846)62:0.0569120982,(WP_089966284.1:0.2316664644,WP_131923076.1:0.2691971442)88:0.0907917170)35:0.0360753307,WP_044640832.1:0.4852864005)49:0.0417531445,(WP_131849668.1:0.4214375696,WP_073152351.1:0.5875242263)40:0.0994507312)56:0.0796006882,WP_124728654.1:0.5926084458)86:0.1051951324)98:0.1550857304,(WP_077718730.1:0.4093851253,WP_054948879.1:0.4099257464)100:0.2626488809)99:0.1586344366)74:0.0942792196,(((WP_121444357.1:0.7428595563,WP_082910427.1:0.6956365214)100:0.2972595946,WP_028987824.1:0.5903887918)90:0.1262966977,WP_054672654.1:0.5198837190)88:0.1265566301)100:0.2420284795)32:0.0419142150,((WP_019177086.1:2.3389795916,((WP_148205602.1:0.7239066958,(WP_116900680.1:0.1555536535,(WP_135226028.1:0.2044465616,WP_013495258.1:0.1641451335)64:0.0484470494)100:0.9174121575)40:0.0808466676,WP_068138520.1:1.0298079412)49:0.1207675369)72:0.1420378726,(((WP_109430604.1:1.5444196739,((WP_074693347.1:0.5137411307,WP_067620034.1:0.6130315612)100:0.4092565881,(WP_054970054.1:0.4441151966,WP_083517259.1:0.5891621808)100:0.3979812208)99:0.4040175307)100:0.2966047863,WP_008518328.1:1.0202114467)92:0.1639450729,WP_105483394.1:1.2154761139)56:0.1093752873)56:0.1003597800)44:0.0535355460,((((((((((WP_012646239.1:0.3196356735,WP_088536402.1:0.4286492175)78:0.0716960067,(WP_012773962.1:0.3921089423,WP_011938566.1:0.3143003127)38:0.0438977299)100:0.2146285446,WP_109135676.1:0.6164616396)97:0.1449201652,(((WP_066065188.1:0.3955620003,(((WP_068515342.1:0.2092235341,WP_022854986.1:0.2218189152)100:0.1644649093,WP_068669307.1:0.1957291547)98:0.1234073455,WP_022853666.1:0.2490708938)100:0.1896261317)83:0.0583725535,((WP_123928125.1:0.1978998453,WP_015739757.1:0.2037015104)100:0.2197631723,WP_012302251.1:0.7391484204)60:0.1227226077)100:0.1887272727,WP_128699709.1:0.8586895378)81:0.0713438222)97:0.1289746852,((WP_090598821.1:0.2636196961,WP_090722038.1:0.3016924751)100:0.3557876033,WP_012547901.1:0.7380790504)43:0.0351063806)53:0.0802493357,((((((((((((((((((WP_106600951.1:0.2210528290,WP_149696523.1:0.1520451781)84:0.1193037875,WP_089804918.1:0.5401542450)100:0.4836461189,(WP_090104132.1:0.4227948004,WP_146969565.1:0.5312474392)100:0.2223786422)100:0.4035644526,(((WP_113613994.1:0.2449657653,WP_078670730.1:0.2989584268)100:0.3260543640,((WP_089766134.1:0.3916176158,WP_145665551.1:0.2628240849)63:0.0675358475,WP_133808240.1:0.2409157443)100:0.1726961819)97:0.1288421148,WP_079468317.1:0.3872033405)100:0.2221126827)100:0.3192270149,WP_113618892.1:0.4032305919)53:0.0784322286,WP_084220492.1:0.5506852845)31:0.0380509689,((WP_014218550.1:0.3359750068,WP_081147501.1:0.1450900589)100:0.1108804630,WP_081147488.1:0.6375439455)57:0.0987914850)72:0.0814268054,((WP_147191986.1:0.1945651508,WP_090390216.1:0.8175952360)58:0.0853390029,WP_144888055.1:0.4945132005)97:0.1790050611)100:0.2853464732,WP_150416816.1:0.4006173586)63:0.0917240755,((WP_009579824.1:0.4315824385,WP_127121006.1:0.4404976985)64:0.0794600882,WP_151999398.1:0.3899539448)100:0.1943463349)89:0.1299276727,(WP_028981062.1:0.3946444004,WP_090698422.1:0.4263378903)100:0.3299644295)94:0.1531765282,((WP_012674658.1:0.1732586220,WP_007545626.1:0.1898486810)100:0.1579096664,(WP_012675702.1:0.2328731078,WP_121922352.1:0.1717752634)100:0.1274657884)96:0.1218892220)100:0.2365591955,(((((WP_012992623.1:0.1597333912,WP_025305863.1:0.1969189621)100:0.1211301806,WP_096602287.1:0.1677532717)93:0.0937751233,WP_079653474.1:0.2272959182)99:0.1333668880,WP_121010394.1:0.2660375913)88:0.1277405001,WP_015419997.1:0.6891390177)100:0.2929657674)100:0.1135476899,WP_068550088.1:0.4833425853)100:0.1296643531,(((WP_099326777.1:0.1893815794,WP_052564431.1:0.1689798643)100:0.4191708119,WP_144183205.1:0.6644263647)43:0.0931469186,(WP_022846267.1:0.2318127760,WP_013638146.1:0.1579564861)100:0.3663289049)41:0.0619368300)65:0.0991715262,WP_086034792.1:1.1081041216)62:0.0501461216,((((WP_013897991.1:0.5049820561,((WP_096711298.1:0.3070959217,WP_135604258.1:0.3217008964)100:0.1581790132,WP_135389609.1:0.3285950561)90:0.0831409014)79:0.0758751967,(WP_128504342.1:0.1622429119,WP_048141913.1:0.2455608417)100:0.3103217378)100:0.3953515797,(((WP_110641047.1:0.5228300228,WP_010917114.1:0.7095644929)75:0.2213657111,WP_048161772.1:0.9867723752)100:0.5149002653,(WP_088820329.1:0.5168584646,WP_081142810.1:0.5201115600)100:0.2367403798)100:0.2504618578)81:0.1051712401,(((((WP_048190576.1:0.2523014354,WP_013645009.1:0.3789275312)100:0.1300026603,(WP_071906630.1:0.5707168941,WP_013825412.1:0.2681924385)91:0.1113507954)77:0.0611395665,(WP_100906552.1:0.1719765428,WP_023991887.1:0.2314593233)100:0.2984162539)87:0.0968847418,((WP_115892523.1:0.2096736291,WP_084531211.1:0.2002749888)100:0.4210138752,WP_112094185.1:0.5932132480)100:0.1916033797)100:0.2977367729,(((WP_144734725.1:0.2776127725,((WP_134484766.1:0.1699617616,WP_148687433.1:0.1731532794)100:0.1548894940,WP_149862091.1:0.4022086926)93:0.0981025247)100:0.2214699004,(WP_015020959.1:0.2543731470,WP_148699473.1:0.2935498344)100:0.2522567236)100:0.4630764886,(WP_097299324.1:0.4199826716,WP_013707508.1:0.4529575005)100:0.2602567827)95:0.1157135968)92:0.1091205855)69:0.1020654405)71:0.0497385500,(WP_014453230.1:0.6665788401,WP_018962782.1:0.9339995435)73:0.1800276468)28:0.0573698011)46:0.0705764498,WP_048090108.1:0.7475901771)54:0.0695585734,(((((((WP_091937285.1:0.1590430352,WP_023845637.1:0.2191462982)100:0.2352195960,WP_135389236.1:0.4778475382)98:0.1500241268,WP_015325071.1:0.5134834695)91:0.1334727133,WP_013194488.1:0.8229772995)100:0.2894603082,WP_081472312.1:0.6538854714)30:0.0690019822,WP_089937097.1:1.4959915461)32:0.0445143670,WP_093882498.1:1.0477050614)45:0.0446439267)70:0.0921212812,(((WP_044665494.1:0.4838250513,WP_015050435.1:0.4254615410)100:0.3300785282,((WP_059031541.1:0.3611349194,WP_013777790.1:0.2941619185)99:0.1377221571,(WP_120768483.1:0.2633814444,((WP_013276181.1:0.2181117973,WP_066352849.1:0.3687678745)96:0.1271667505,WP_068748789.1:0.7747336282)89:0.1243524082)95:0.1297769961)100:0.2993816715)96:0.1469017492,((((((WP_069703140.1:0.3551352403,WP_084019499.1:0.5956086719)100:0.7085271060,(WP_075859118.1:0.2588437368,WP_075865293.1:0.1545592110)100:1.1194764779)54:0.1313617870,((WP_089024435.1:0.4526823133,WP_012448253.1:0.4134512905)100:0.6458604809,WP_091349135.1:0.9479852658)41:0.1065017918)63:0.0595042493,(((WP_089751159.1:0.3768533199,WP_078811022.1:0.3191159055)87:0.1177629184,WP_013277394.1:0.2902236598)100:0.3970217818,(WP_097019265.1:0.2244787439,WP_083189760.1:0.1571975716)100:0.8238413604)100:0.3276664223)95:0.1313796704,((((((WP_151191996.1:0.3431259929,((WP_027717714.1:0.3035846803,WP_152948223.1:0.1606449414)66:0.0707609616,WP_073166518.1:0.2081027414)100:0.2353214649)100:0.1344642119,(WP_018084435.1:0.7152940934,WP_104371266.1:0.3911927281)98:0.1310556220)58:0.0688391872,((((((WP_073234190.1:0.1555007184,(WP_011877977.1:0.2678306157,WP_072910646.1:0.1999882665)56:0.0389844349)98:0.1037156099,WP_013810063.1:0.2113835934)72:0.0669723175,WP_013842453.1:0.2776031799)100:0.2749049950,WP_031516061.1:0.5946968054)95:0.1024463797,WP_066640331.1:0.5434635275)63:0.0609785100,(WP_134213760.1:0.3720355336,WP_134219334.1:0.4672442969)100:0.2297241180)82:0.0630223389)75:0.0869486396,((WP_092486195.1:0.2434076712,WP_006522385.1:0.2871318447)99:0.1021139274,WP_027365534.1:0.3444818421)100:0.3773563423)100:0.2396890017,(((WP_051534079.1:1.0795172907,((WP_151621366.1:0.4647019306,WP_012282869.1:0.3975916372)85:0.1313120782,WP_131917575.1:0.4748072487)100:0.5226390244)47:0.0993606235,WP_088553662.1:0.6241679280)66:0.0798935706,(WP_084666337.1:0.3200774529,(WP_141265123.1:0.1284100444,WP_069590176.1:0.1604201350)100:0.2275056514)100:0.3611100170)100:0.1587744956)98:0.1350207957,(((WP_041433558.1:0.6761767777,WP_073089243.1:0.5008213454)49:0.1409876874,(WP_061214773.1:0.4523708424,WP_054696548.1:0.6516238487)37:0.1105405486)37:0.0792505094,WP_046497030.1:0.6433042942)100:0.4308914322)62:0.0640114999)69:0.0469189028,(((WP_014405369.1:0.3045112693,WP_012898833.1:0.2778956584)100:0.1610094083,WP_012036048.1:0.4926511314)100:0.5778214714,(WP_014453539.1:1.8889072544,WP_088553748.1:1.7565179772)95:0.3770303516)88:0.1813623768)73:0.0661721746)83:0.0788278549)86:0.0957606211,((((((((WP_083522633.1:0.3118934345,WP_062422699.1:0.4670323388)65:0.0599801839,WP_075061281.1:0.4341075812)38:0.0492652635,WP_061918557.1:0.3867163577)93:0.1035149549,WP_013560935.1:0.5294833654)100:0.2609455612,(WP_012871782.1:0.4738631180,WP_008477279.1:0.3784093321)100:0.6196878010)61:0.1195198564,((WP_091461768.1:0.2929057785,WP_014805983.1:0.3659973205)100:0.4704351949,(WP_014162511.1:0.8041548550,WP_088571398.1:0.3016974978)58:0.1351460137)100:0.2251992524)36:0.0407224357,WP_012875026.1:0.9717130035)33:0.0489362869,(WP_141609194.1:0.7419833703,(((WP_110518663.1:0.9250834233,(WP_026369606.1:0.2798703434,WP_152673473.1:0.2315560287)100:0.4582059264)98:0.1814602181,(WP_152294839.1:0.4013471591,WP_011997552.1:0.3038042713)100:0.3042884409)100:0.1960272300,WP_054492386.1:0.4735839163)71:0.1374952002)48:0.0733367870)98:0.1897006640)46:0.0534720596)29:0.0445314094,(((WP_004037957.1:0.3037741225,WP_130647642.1:0.3320775924)88:0.1277878384,WP_067052559.1:0.3216765782)100:0.2460916538,(((WP_066958327.1:0.3262044493,WP_048183495.1:0.2700437732)100:0.3852396673,WP_128695072.1:0.3922108444)97:0.1380828829,(WP_042689158.1:0.5109910276,WP_012616824.1:0.5551048265)98:0.1496131798)92:0.1099537570)100:0.7585225554)70:0.0552717986,(((((((((((((((((WP_069816440.1:0.2026862525,(WP_027750262.1:0.2371848583,WP_023531618.1:0.2951277086)100:0.1212978299)61:0.0497270944,WP_055474187.1:0.1688965828)90:0.0592417237,WP_065967384.1:0.2701771655)69:0.0555761104,(((((WP_144383893.1:0.1456395610,(WP_049714708.1:0.2326913443,WP_109280629.1:0.2185804041)77:0.0374614094)63:0.0438317275,((WP_030195783.1:0.1900460590,WP_125547510.1:0.2433755010)98:0.0670808598,WP_137992061.1:0.1831080348)97:0.0760915069)91:0.0393040501,(WP_100825326.1:0.1814592018,WP_141355594.1:0.1844822811)97:0.0833146352)44:0.0258489198,(((((((WP_049578093.1:0.1670132157,WP_120698331.1:0.2637737752)100:0.2109676681,WP_086158068.1:0.2392591932)63:0.0795857657,WP_077058964.1:0.1559311286)92:0.1131326699,WP_059012155.1:0.1652127205)88:0.0641952932,(WP_132931598.1:0.2082576892,WP_097229642.1:0.3474242355)79:0.0692203117)67:0.0338003100,WP_120681142.1:0.2399676125)97:0.1062170806,WP_030733502.1:0.2237984441)99:0.1272186122)36:0.0388383247,(WP_055588464.1:0.2084095905,(WP_014140999.1:0.2839618302,WP_109454507.1:0.1876389099)99:0.0907559485)57:0.0450824015)34:0.0299726953)41:0.0121075091,(WP_127357430.1:0.1945809029,WP_018560369.1:0.2025309208)98:0.0783636563)62:0.0210788204,WP_093838717.1:0.4318943359)76:0.0364744458,((WP_110626515.1:0.1640932664,(WP_062667830.1:0.1975908170,WP_108952148.1:0.2509453724)53:0.0661146373)80:0.0439479053,WP_101420784.1:0.4371589656)58:0.0403393879)67:0.0479833211,((((((WP_144587434.1:0.1679947912,WP_144639583.1:0.1892161152)89:0.0706921138,WP_027945324.1:0.1882791823)64:0.0409526345,((WP_106176551.1:0.2416322583,WP_089301072.1:0.3587499976)57:0.0331998554,WP_112281965.1:0.2038496397)65:0.0258039717)80:0.0570474104,WP_073480342.1:0.2347820196)66:0.0371360617,(WP_066888784.1:0.2218937164,WP_137814964.1:0.2341577536)72:0.0331102217)87:0.0426178000,(WP_037273827.1:0.1930714197,WP_019812244.1:0.3101743581)98:0.1191185815)19:0.0180452279)20:0.0431096449,(((((WP_020519950.1:0.3095912551,WP_117211924.1:0.5372473345)97:0.1211312763,WP_120318796.1:0.2941442055)87:0.0728119413,WP_027342747.1:0.3852872569)100:0.1020697855,WP_034263133.1:0.4343717082)51:0.0489267147,(((WP_045299645.1:0.1806024732,(WP_095872121.1:0.2117527741,WP_015793005.1:0.3670923603)69:0.0461243353)96:0.0770177310,WP_145795314.1:0.1615396936)99:0.0961207089,((WP_148641453.1:0.1761942839,WP_042450912.1:0.3602565156)87:0.0570483104,WP_073927268.1:0.1614548212)99:0.0861479172)100:0.1527668795)44:0.0338822928)47:0.0427762109,(WP_020577198.1:0.2009215044,WP_092881730.1:0.2425912338)100:0.1188334726)85:0.0591914734,(((((WP_031164189.1:0.1614460249,(((WP_142034483.1:0.2939014484,WP_147136675.1:0.1556165723)100:0.1171331083,WP_043634760.1:0.1870157944)98:0.0700964607,(((WP_123667780.1:0.1806609683,WP_106403558.1:0.2986765282)99:0.1147604996,WP_013132370.1:0.2325541946)57:0.0355016871,WP_030454124.1:0.2148496869)56:0.0492849384)43:0.0335801057)63:0.0634008259,WP_142258948.1:0.3950710823)100:0.1154090409,WP_119925425.1:0.2217990330)100:0.2334224899,((WP_141580073.1:0.2456145035,(WP_046468421.1:0.3805977361,WP_114398339.1:0.1968833441)75:0.0537341805)88:0.0665139710,(WP_138708478.1:0.3921966725,((((WP_036329687.1:0.2109582845,WP_142570782.1:0.1866185597)90:0.0475382900,WP_148036261.1:0.2214366489)77:0.0421203757,WP_067142354.1:0.2093709946)67:0.0314096682,WP_091104505.1:0.2519174389)91:0.0614909776)86:0.0402829515)89:0.0637633240)61:0.0472938710,((((WP_132181404.1:0.1325762263,WP_019633756.1:0.2604012221)49:0.0341461423,(WP_026410911.1:0.2051573154,WP_067487553.1:0.1763454949)85:0.0667027931)88:0.0644384050,(WP_116026201.1:0.1710527116,WP_111868611.1:0.2265001356)68:0.0531021438)90:0.0562969884,WP_141961153.1:0.2591495847)99:0.1114949954)85:0.0581053521)47:0.0496167332,WP_133802018.1:0.3987772012)96:0.1050680115,WP_030445242.1:0.5728212601)92:0.1178992348,((((WP_067884807.1:0.1885999232,WP_054812622.1:0.3666944000)86:0.0624944313,WP_063052547.1:0.2332767927)88:0.0651457330,WP_047314281.1:0.1826552756)100:0.3082693858,(WP_016701367.1:0.5193157577,WP_009155544.1:0.3341498088)100:0.1898178525)98:0.1277435715)100:0.2415701047,(((WP_130649851.1:0.3174156299,WP_052667402.1:0.2915659779)100:0.3132924791,(WP_146648764.1:0.6380521193,WP_152629966.1:0.4845771828)100:0.2552057743)100:0.1935993630,WP_108665664.1:0.7173438272)100:0.1944695323)100:0.2799423447,((WP_012641972.1:0.3185416318,WP_008475849.1:0.4483859330)95:0.1720836196,WP_038038135.1:0.8028242257)100:0.3443012479)80:0.1223963281,(((((((((((((WP_089668434.1:0.1867259406,WP_009487824.1:0.2633955543)79:0.0661264027,(((WP_021779713.1:0.2337206376,WP_123074109.1:0.1509558047)100:0.1280689344,WP_145843869.1:0.3047515447)74:0.0533355065,WP_059055866.1:0.2082095462)77:0.0461130494)98:0.1045198518,(WP_070365266.1:0.3900656452,WP_054519548.1:0.2887700245)100:0.1350330001)97:0.0985688069,(((WP_115795279.1:0.1359679407,WP_135829068.1:0.1805572079)92:0.0569179440,(WP_134670737.1:0.1786706629,WP_132057445.1:0.1684370451)98:0.0636864735)100:0.1600338272,(WP_049971107.1:0.2369359987,WP_113276014.1:0.1866053859)98:0.0983895233)98:0.0868132952)65:0.0424225709,WP_013199520.1:0.4191088636)44:0.0409476645,((((WP_144260612.1:0.3735408350,((WP_011322154.1:0.1818180893,(WP_137277613.1:0.2149094400,WP_015408125.1:0.2158797720)97:0.0909538166)100:0.1621679287,WP_152156028.1:0.3577249567)78:0.0733388275)96:0.0902714484,(WP_136718144.1:0.1562925807,WP_092694972.1:0.2274998183)100:0.0906666677)72:0.0396420785,(((WP_124956029.1:0.4620655574,(WP_108381157.1:0.5506683403,(WP_135663318.1:0.2297987031,WP_015790179.1:0.2412503363)72:0.0895559327)62:0.0422304879)72:0.0597848128,(WP_123537245.1:0.2910632942,WP_049993148.1:0.2481344124)60:0.0609899166)52:0.0420521053,(((WP_128226369.1:0.2756862823,WP_137682122.1:0.2858903429)73:0.0689348141,WP_092699217.1:0.3525828035)75:0.0579194595,(WP_018257862.1:0.2599331288,WP_089816989.1:0.2111013025)96:0.0986139374)49:0.0294886491)76:0.0602679155)61:0.0369709324,((WP_014050434.1:0.1965880946,WP_079234782.1:0.1782971653)100:0.2605544005,((WP_007741558.1:0.2090862506,WP_049899025.1:0.1679158979)88:0.0735150462,WP_120070205.1:0.1515497734)100:0.1932665142)71:0.0666623154)91:0.0757070481)22:0.0188985322,(WP_020447603.1:0.4634710048,(WP_089731426.1:0.3719893998,WP_097008931.1:0.3275863193)77:0.0961407673)83:0.0929888723)77:0.0439981229,((((((((((WP_012659679.1:0.1459505899,WP_008440640.1:0.1992064455)89:0.0551415832,WP_149783611.1:0.1441211613)99:0.0748554150,WP_089383934.1:0.2275040016)89:0.0572487455,(WP_096390813.1:0.2484857850,WP_058367187.1:0.1488850182)78:0.0579529088)99:0.1052034902,(WP_049947481.1:0.2340585968,WP_073311325.1:0.1934308873)100:0.1158805705)76:0.0494767257,WP_119813615.1:0.3162955921)65:0.0384407271,((WP_089672702.1:0.2474637560,(WP_142442805.1:0.1141217733,WP_120085689.1:0.2299505338)70:0.0740637099)98:0.1141755209,WP_138005046.1:0.2863598042)97:0.0869567008)84:0.0348811285,((WP_089805118.1:0.1999341623,WP_092537489.1:0.2447363090)85:0.0527430469,(WP_014555124.1:0.4042727947,WP_049985847.1:0.1833198866)99:0.0927545854)100:0.0887167344)74:0.0267448846,((WP_089868988.1:0.2153850678,WP_129114873.1:0.2860937182)60:0.0441064143,WP_117594113.1:0.2513087150)63:0.0377365811)33:0.0232957274,((WP_136602040.1:0.3136662101,WP_058568428.1:0.3137589874)92:0.0702909907,(WP_092632429.1:0.1948144197,WP_114605701.1:0.1842097354)100:0.1675017644)54:0.0348101408)97:0.0835158258)66:0.0321945598,((WP_138797037.1:0.1650113092,WP_121817694.1:0.1774461469)89:0.0734215917,WP_121822191.1:0.2369251655)100:0.1094038360)83:0.0816955711,((WP_092902795.1:0.1448920303,(WP_007703371.1:0.2057985525,(((WP_006167839.1:0.1560922974,WP_006824386.1:0.1564825137)69:0.0575572423,WP_149080394.1:0.1712908090)60:0.0636756025,WP_006432542.1:0.1344685334)90:0.0538929529)68:0.0308680445)98:0.0641459257,WP_114577296.1:0.2059957058)100:0.1879092750)100:0.4417184704,(((WP_007737894.1:0.3178052473,WP_114585516.1:0.1781595788)56:0.0572011791,WP_152041138.1:0.2221115504)100:0.1317087035,WP_135823803.1:0.2894097608)100:0.5552141070)94:0.1471809072,WP_122030626.1:0.8083299362)88:0.1298547167,WP_048113704.1:0.7854493871)98:0.1495264878)82:0.0830710740)67:0.0612230665,WP_147654550.1:0.8988504055)50:0.0250961713,((((WP_119341145.1:0.3206017691,WP_013158376.1:0.2513951214)99:0.1412338207,WP_147144946.1:0.3523614565)75:0.0888241454,(WP_130840899.1:0.2820479469,WP_038062227.1:0.1227542631)100:0.1956992770)100:0.7116400421,((((WP_145446994.1:0.5081338637,WP_145080728.1:0.6556465422)63:0.1063116174,WP_014436800.1:0.5894103649)100:0.4241657529,WP_146278913.1:0.5439352397)61:0.1444195150,WP_145126600.1:0.6463053897)100:0.2934115216)67:0.0941724246)68:0.0502815093,(((((((((WP_051471173.1:0.2892359251,WP_007571607.1:0.1563187928)100:0.2554858278,WP_107567953.1:0.3294409341)83:0.1159698547,WP_028074214.1:0.4142000739)67:0.0793971364,WP_012937290.1:0.3290416047)54:0.0438263688,(WP_121250285.1:0.1387487473,WP_028064374.1:0.2571047351)100:0.1809807433)100:0.2771867445,WP_093116331.1:0.9235334264)92:0.1819738086,WP_114796583.1:0.8946638773)54:0.0991840450,(WP_028060777.1:0.1569940957,(WP_028063807.1:0.2794956713,WP_121255335.1:0.3297343902)90:0.0571643158)100:1.2697341277)54:0.0791252102,(((((WP_119070266.1:0.2280718557,WP_038679926.1:0.1539317942)100:0.1659197010,WP_053057647.1:0.3121284097)87:0.0894142834,WP_152674712.1:0.2139889876)83:0.0772725843,WP_143528277.1:0.2714878945)82:0.0724407191,WP_132687514.1:0.1594235742)100:0.7514384586)93:0.2085481724)82:0.0806629160,(((((((WP_015896750.1:0.2955453793,(((WP_044936104.1:0.2031824920,(WP_020709945.1:0.2487191526,WP_114205525.1:0.2361732070)74:0.0700943415)75:0.0533896089,WP_131994154.1:0.1177982681)76:0.0411228145,WP_124847176.1:0.3777090459)72:0.0527706447)87:0.0513680437,((((((WP_103933626.1:0.2083497714,WP_044176743.1:0.0888715698)100:0.1633404608,WP_089407015.1:0.1258872294)61:0.0549870097,WP_013580990.1:0.1517327101)49:0.0358711129,WP_089840341.1:0.1292072360)91:0.0759284593,WP_130418553.1:0.1505100851)100:0.1267380850,((WP_147646897.1:0.2248758604,WP_083343429.1:0.2319034880)51:0.0594148056,WP_013569480.1:0.1832349077)40:0.0290338380)100:0.1879496494)67:0.0685557798,((WP_051565316.1:0.2357076890,WP_105485696.1:0.2367180426)81:0.0619777871,WP_109487920.1:0.2384435527)100:0.1557102078)100:0.2515413011,((WP_106809685.1:0.2204546436,(WP_105293197.1:0.1601109187,WP_105293453.1:0.1799234681)82:0.0653178841)100:0.1317726595,WP_011523191.1:0.2596228158)100:0.1463411296)91:0.1588995237,(WP_031499040.1:0.5628675400,WP_106859650.1:0.3046676951)100:0.3507782275)100:0.2590988310,WP_120420854.1:2.2785862545)56:0.1684232926,((WP_052882537.1:0.9230578757,((((WP_111334729.1:0.2927718534,WP_141199185.1:0.2388271088)97:0.1098587454,WP_111728177.1:0.4182020656)73:0.1178488300,WP_146962031.1:0.4085811291)89:0.1303056102,WP_146963570.1:1.4474024357)99:0.3421062845)57:0.0734504719,((WP_108065744.1:0.4175911628,WP_050724728.1:0.4753672629)100:0.3265454811,((WP_106088337.1:0.1022503136,WP_106390036.1:0.1177976370)100:0.1730396642,WP_006971891.1:0.2580059508)100:0.7390424424)94:0.1965854394)59:0.0783356940)58:0.0852913523)93:0.1065082591,(((((((WP_067563534.1:0.3257752294,WP_109677147.1:0.3588738318)100:0.4052161144,WP_054965986.1:0.3806973662)100:0.1689141080,(((WP_016419122.1:0.2998851399,WP_114581150.1:0.1670702870)99:0.1265490554,WP_090018156.1:0.3477174598)49:0.0656901888,WP_027288702.1:0.3905055220)100:0.1605180424)84:0.1129299023,((((WP_127331463.1:0.4237522229,WP_104828252.1:0.5648596553)100:0.1660094337,(WP_099556738.1:0.2990374548,WP_014857842.1:0.2329799413)100:0.3267965227)68:0.0531334713,((WP_119060586.1:0.3241169940,WP_101068679.1:0.3783899402)100:0.1992398235,(WP_093026699.1:0.2254928450,WP_093120710.1:0.2752530544)100:0.3522336376)96:0.1189360632)69:0.0373886339,(((WP_005985565.1:1.2989182532,WP_091740680.1:0.7291171258)81:0.1564184512,WP_020879324.1:0.4230916843)79:0.1123828802,WP_015280326.1:0.5066113940)74:0.0948655897)44:0.0375670443)49:0.0365126585,(((((((((((((((WP_083384915.1:0.4230297145,(WP_084402538.1:0.3344346958,(WP_150565043.1:0.2599176503,WP_150591003.1:0.1478039935)100:0.2048661895)100:0.1903527804)83:0.0844113987,(WP_048932063.1:0.2558790877,WP_043945993.1:0.2121571762)94:0.0819403750)100:0.3424145192,((WP_091335796.1:0.6004740499,WP_147652673.1:0.3060725227)77:0.1087105243,(WP_062535283.1:0.2965027412,WP_018973175.1:0.6395830770)56:0.0517512948)99:0.1242403781)55:0.0605189854,((((WP_129963306.1:0.2201271090,WP_086914950.1:0.1534452576)100:0.2944956438,(((((WP_059841861.1:0.2641914903,WP_124665811.1:0.1080989963)100:0.1246972008,WP_060270637.1:0.0997281745)100:0.1886166284,(WP_081087785.1:0.1931876163,WP_122474099.1:0.1843702673)100:0.0931573913)98:0.0831836912,WP_146978512.1:0.1752746350)93:0.0721187749,WP_042303459.1:0.1833269421)95:0.0697659157)100:0.1149451111,(((WP_090692659.1:0.1740879946,WP_013342204.1:0.2036527987)99:0.0846027131,WP_102608015.1:0.3057681940)78:0.0544584385,WP_063744692.1:0.3738516925)95:0.0622204411)99:0.0709581751,((((WP_051616030.1:0.1723842564,((WP_093134119.1:0.4378459110,WP_021003800.1:0.1165654268)100:0.2002162941,WP_142817671.1:0.2011149607)99:0.1216557224)76:0.0553952595,(WP_011463152.1:0.1323717883,WP_117178653.1:0.2631713734)100:0.1683234841)99:0.1066545007,WP_011800234.1:0.3309096463)84:0.0844638308,WP_119287246.1:0.3420283389)97:0.1038229231)60:0.0298100245)56:0.0387691102,(((WP_136417532.1:0.2432677467,WP_092358760.1:0.2904842449)95:0.0867064026,WP_135188878.1:0.4187479055)55:0.0519103317,WP_151446707.1:0.5062324889)100:0.1850343120)36:0.0355969803,(((WP_090440674.1:0.2891762420,((WP_151133771.1:0.2247400502,WP_051365822.1:0.2545793207)90:0.0709853863,WP_043257517.1:0.1531585526)100:0.1765383118)100:0.3668823567,WP_106827603.1:0.6516280832)55:0.0921216989,(((WP_051748425.1:0.3486817461,(WP_020648749.1:0.5053502301,((((WP_099774831.1:0.1759547818,(WP_046484244.1:0.2074465818,WP_077747772.1:0.1067526619)91:0.0499743865)69:0.0291163293,WP_080710542.1:0.1693947910)92:0.0683844215,WP_083349095.1:0.1488855777)91:0.0970229393,(WP_108239639.1:0.4094408771,WP_059394890.1:0.7106675563)79:0.0626512846)100:0.2244286529)56:0.0515157762)82:0.0822076814,WP_090348320.1:0.3986943696)95:0.1088497155,(WP_123401339.1:0.5020288920,(WP_008954061.1:0.1863827393,WP_024302517.1:0.2029365352)100:0.3663064775)86:0.1197280219)57:0.0597201742)66:0.0790949901)64:0.0596680987,((((WP_025918494.1:0.2265898922,WP_013234361.1:0.8927786690)78:0.0705354532,WP_126774066.1:0.3694290012)99:0.1342570160,WP_135282406.1:0.4566354084)97:0.1160017040,WP_147071082.1:0.3630145350)68:0.0385476061)74:0.0584219100,((WP_090577662.1:0.2043955640,WP_119632197.1:0.3308110129)99:0.0927870924,(((((WP_090656992.1:0.2455983687,WP_090721400.1:0.1838105944)82:0.0460541518,WP_090907491.1:0.2643194627)100:0.0793146279,WP_132920972.1:0.2317170188)80:0.0504540238,WP_018507996.1:0.1627626632)90:0.0510611026,(WP_126446544.1:0.4134635646,WP_015435120.1:0.3088611770)94:0.0805714876)73:0.0508532191)69:0.0489723020)57:0.0395402755,((WP_028989371.1:0.2226760690,(WP_146727242.1:0.5223570817,WP_012537597.1:0.2894857516)88:0.0658689942)91:0.0445591651,WP_152214843.1:0.5034297517)76:0.0349040082)56:0.0383894350,WP_013250340.1:0.4770881763)71:0.0586612089,((WP_014108962.1:0.6137113396,WP_126456775.1:0.3890490320)75:0.1078857017,(WP_096366699.1:0.3785147896,WP_132972588.1:0.2998747008)100:0.1280823409)42:0.0293612565)75:0.0485322569,(WP_096328697.1:1.3837068066,WP_114281073.1:0.3749603231)40:0.0000020002)66:0.0559435008,WP_096461916.1:0.4069243703)98:0.1370763008,(((((WP_123178039.1:0.2317172845,WP_026608162.1:0.4509116506)87:0.0655590461,(WP_134492138.1:0.1431232306,WP_060912177.1:0.2722030270)64:0.0443461922)97:0.0967998101,WP_093454530.1:0.4655587594)68:0.0448277661,((WP_115687999.1:0.2557069759,WP_094844640.1:0.3781391042)75:0.0651879240,WP_056297352.1:0.2482529418)97:0.0913699618)100:0.3750208734,(((WP_020739229.1:0.4411368935,(WP_136920946.1:0.3746996986,WP_136928644.1:0.3751636290)100:0.6179957654)100:0.3127042501,(WP_018716698.1:0.5835656783,WP_077485253.1:0.5564611077)87:0.1114656898)80:0.0878419813,WP_009180978.1:0.5688427065)50:0.0460744201)72:0.0654699756)62:0.0568735881,((WP_041065484.1:0.5666994946,WP_027370940.1:0.5361419725)84:0.0957763639,WP_143528956.1:0.5185041047)87:0.1243878609)55:0.0413388128)61:0.0466774465,(((((WP_025437086.1:0.4576915605,WP_038264267.1:0.5084098763)100:0.2638555072,((((WP_094082542.1:0.3607422667,WP_114617401.1:0.2505810706)99:0.1485925319,WP_114608514.1:0.4841644141)100:0.3200328539,WP_098073861.1:0.6087322777)35:0.0420062942,(WP_109646600.1:0.7334483844,WP_006964590.1:0.6815588582)64:0.1287766171)62:0.0540204590)39:0.0303202697,WP_028322340.1:0.5913497257)31:0.0426229696,(((((((((WP_015902121.1:0.2706119908,WP_127681415.1:0.2767559510)100:0.3412664152,WP_035907051.1:0.4349473507)99:0.1360608037,WP_138323024.1:0.2123236973)83:0.0707746910,WP_123352817.1:0.2039498264)100:0.2931963625,WP_012082658.1:0.2673546731)100:0.1512310026,(WP_148225018.1:0.7886936250,WP_011980684.1:0.4018712429)99:0.1350811685)100:0.2226735365,(WP_146663744.1:0.5346709550,WP_022483032.1:0.5517707816)89:0.1013932778)41:0.0498776427,(((((WP_031564236.1:0.5191951335,WP_058471984.1:0.5604041515)38:0.0405958034,(((WP_051546172.1:0.1940581096,(WP_058448554.1:0.2137557228,WP_094090646.1:0.1387550185)95:0.1023599516)100:0.2291353149,WP_127111438.1:0.6663707086)74:0.1139525561,(((WP_058452094.1:0.4883851483,WP_127101588.1:0.5017704389)88:0.1142857046,WP_058534687.1:0.4704136719)50:0.0628160499,WP_058463209.1:0.6155616059)79:0.0946995239)33:0.0641523013)100:0.4629894754,((WP_081808753.1:0.3254590110,WP_011688552.1:0.5777646277)72:0.1037359728,WP_150166090.1:0.2865158577)100:1.0647064231)100:0.2993648317,(WP_148339961.1:0.3258109807,WP_114833460.1:0.2779871873)100:0.0971564923)94:0.1053361474,WP_080775078.1:0.4601421946)79:0.0815045336)53:0.0773180986,(WP_092993818.1:0.5756071836,(((((((WP_138235495.1:0.3272537439,WP_073277258.1:0.1801541355)99:0.0873778408,WP_091513264.1:0.2013117954)67:0.0403806349,WP_067087171.1:0.3792079496)100:0.1445016380,WP_070966430.1:0.2542985211)46:0.0449681466,(WP_022948712.1:0.2893800956,WP_101521688.1:0.3174002559)74:0.0441921035)93:0.0654132466,WP_077277456.1:0.3474258157)75:0.0438825830,WP_013032932.1:0.3708213295)81:0.0788775247)50:0.0523080238)37:0.0709284614)26:0.0297252816,(WP_040200425.1:0.3354139796,WP_027716522.1:0.3857148322)100:0.1847462010)58:0.0570952023)71:0.0826087900,(((WP_121172742.1:0.3010406021,(WP_086900678.1:0.3879305684,WP_106475624.1:0.2839328576)77:0.0709628141)95:0.0905127420,WP_129142009.1:0.4316712057)99:0.1250743757,WP_150910339.1:0.4966440121)96:0.1005672031)93:0.2327766963)100:0.2144773616,(((((((((((((WP_095740902.1:0.1723009015,WP_146518928.1:0.2090601373)89:0.0560439818,((WP_145297037.1:0.2897767813,((WP_146514545.1:0.2033649138,WP_068258590.1:0.1793078046)93:0.0688996417,WP_146453351.1:0.1909034534)95:0.0604403649)71:0.0287762505,(WP_008704050.1:0.1364190503,WP_146404490.1:0.2217484398)100:0.1012638659)70:0.0460943298)56:0.0261767203,WP_145422206.1:0.1782050874)68:0.0427811790,(WP_047817477.1:0.2006215270,WP_146406163.1:0.2131868287)100:0.1430435252)42:0.0414093192,WP_145269356.1:0.2705816939)99:0.1210367286,WP_145123741.1:0.3811041639)59:0.0709983735,(WP_145350934.1:0.2099559773,WP_068131985.1:0.2132253973)100:0.1696028613)100:0.1546719943,(WP_146677881.1:0.5643767128,WP_145086130.1:0.4741690100)89:0.1336653544)91:0.1118844155,WP_145049410.1:0.4138497631)69:0.0357635136,((WP_012909961.1:0.5144384845,WP_145099574.1:0.2400779987)79:0.0606577739,WP_075084520.1:0.5208501933)84:0.0892132086)38:0.0438470413,(WP_002654761.1:0.3176444532,WP_144975646.1:0.3524261569)99:0.1631117545)48:0.0525059435,(((((WP_146570536.1:0.3029284542,(WP_145066625.1:0.1480987600,WP_145110000.1:0.1639208988)98:0.0863032747)96:0.0867672741,WP_146397445.1:0.3422108394)78:0.0746381706,(WP_146588296.1:0.2668246672,WP_145287818.1:0.3283409883)70:0.0591434263)98:0.1148120328,(WP_152098900.1:0.3200927969,(WP_148073985.1:0.2596389950,WP_145060316.1:0.3101716863)75:0.0870084216)69:0.0583847486)49:0.0571516966,WP_145246047.1:0.3603999717)83:0.0493034962)88:0.1050955464,WP_095416270.1:0.5132455751)98:0.1345001148)100:0.1685473578,WP_145361695.1:1.0492742634)46:0.0229429419,WP_145031909.1:0.4285989951)83:0.1044892546,(WP_145363358.1:0.5008674152,WP_144992615.1:0.3726903094)64:0.0732752960)44:0.0324853657,((WP_010586214.1:0.3012285184,WP_077025746.1:0.3492005387)47:0.0178881703,WP_068847115.1:0.5233850975)86:0.0802498606)43:0.0470687742,WP_075095470.1:0.3446403988)51:0.0517758263,(((WP_146507009.1:0.2538556683,WP_145204014.1:0.1563904023)89:0.0518400250,WP_092050064.1:0.4266813483)98:0.0989808119,WP_145370061.1:0.2452162688)76:0.0457973723)48:0.0438544879,(WP_013630819.1:0.2969812230,WP_146501731.1:0.1755168455)100:0.2293290705)85:0.0847408232,WP_145379595.1:0.2458259366);
