# Supplementary material for: Noncanonical prokaryotic X family DNA polymerases lack polymerase activity and act as exonucleases
Source: Nucleic Acids Res. 2022 Jun 3;50(11):6398–413. doi: 10.1093/nar/gkac461 (PMC9226535; doi:10.1093/nar/gkac461)
Supplement: gkac461_Supplemental_Files [file gkac461_supplemental_files.zip › 2935_polX.fasta]

>WP_134413355.1
----------------------------------------------------------------------------------------------------------------------------------------------------------------------------------------------------------------------------------------MECY----------------------------------------------------------------------------------------------------------------------------YDKKDVIKLLEQIATYMELK-G--E----------NTFKISAYRKAAQSLELD-ERP-------------------LEDI-----------S-D------V-TE-----------LKGIGKGVAEVINDYRN-T-G--ESQYLQQLQEEVPA-GLIPLLKIQGLGSKKIAKLYKELNIVDKESLQVACEN-----GKVSE-LSGFAKKTE-QNILEAV-------KQMG---AKK---------D-SY------------------PIDQMRRLNQEIIDYID-----T-----------------------LN--Y---I---D-----QYSSAGSFRRFKEMSKDLDF-II-------S------T-----D-------------N--P-----K-----------A-------------VQQQLLNIPN--------------------------------K-VKEVAV--------------G-----NTK-----------VSL-------EL-------------------------------------A-Y---------------DD------ETIGVDFRLIEP----SA-------------FYHTLQHFTGSKEHNIRI-----------RQLAKARD-EKVSEYGIE---------------Q-------------------------------------------------------------------------------AD------------------------------------------------G--------TL-----------------IQ------------------------------------------YDS--------------------------------------------------------------------------EA------KIYEHFNVNFIPPAMRED-GSEF-----DKDL-S--N------------------------------------------IITLDDINGDIHMHT------------------TY-S-DGAFSIRDMVEAN--I-A-KG---Y----KFMVITDHSQSLR-VANG--LQVERLLRQNEEIKA--L-D------------KEY----------------------------------------S---E------------------------------------IDIYSGTEMDILPDGSL-DYDDE-ILAQ------LDYVIGAIHQSFNQSEEQIMERLANACRNPYVRHIAHPTGRI-------IGRRDGYKPNIEQLMALAEETNTVLEINANPHRLDLNADIV-R--K-YP-NVKLTINTDAH-HTNHLD-FMNYGVATAQKGFVTKDRVINAL-S------------------------------------------------------------------------------------------------------------------------REAFKD--------------------------------------------------------------------------------------------------FIENNIKL----------------------------------------------------------------------------------------------------------------------------------------------------------------------------------------------------------------------------------------------------------KK---------------------------------------------------------------------------------------------------------------------
>WP_047424962.1
------------------------------------------------------------------------------------------------------------------------------------------------------------------------------------------------------------------------------------------------------------------------------------------------------------------------------------------------------------------------MTKKDVIKLLEQIAIYMELK-G--E----------NTFKVSAYRKAAQSLELD-ERP-------------------LEDI-----------S-D------V-TE-----------LKGIGKGVAEVINDYRN-T-G--ESQYLQQLQEEVPA-GLIPLLKIQGLGSKKIAKLYKELNIIDKESLQVACEN-----GKVSE-LSGFAKKTE-QNILEAV-------KQLG---AKK---------D-SY------------------PIDQMRRLNTQIIDYID-----T-----------------------LE--G---I---D-----QYSSAGSFRRYKEMSKDLDF-II-------S------T-----N-------------N--P-----K-----------E-------------VQQQLLDIPN--------------------------------K-VKEVAV--------------G-----NTK-----------VSL-------EI-------------------------------------S-F---------------DD------ETIGVDFRLIEP----SA-------------FYHTLQHFTGSKEHNIRI-----------RQLAKARN-EKVSEYGIE---------------Q-------------------------------------------------------------------------------AD------------------------------------------------G--------TI-----------------IQ------------------------------------------YDS--------------------------------------------------------------------------EA------KIYEHFNVNFIPPAMRED-GSEF-----DKDL-S--N------------------------------------------IITLDDINGDIHMHT------------------TY-S-DGAFSIRDMVEAN--I-A-KG---Y----DYMVITDHSQSLR-VANG--LQVERLLRQNEEIKA--L-N------------KEY----------------------------------------K---E------------------------------------IDIYSGTEMDILPDGSL-DYDDE-ILAQ------LDYVIAAIHQSFNQSEEQIMERLANACHNPYVRHIAHPTGRI-------IGRREGYKPNIEQLVSLAEETNTILEINANPHRLDLNADIV-R--K-YP-NVKLTINTDAH-HINHLE-FMAYGVATAQKGFVKKDRVINTL-S------------------------------------------------------------------------------------------------------------------------RDAFKE--------------------------------------------------------------------------------------------------FIENNKKL----------------------------------------------------------------------------------------------------------------------------------------------------------------------------------------------------------------------------------------------------------KK---------------------------------------------------------------------------------------------------------------------
>WP_095092655.1
------------------------------------------------------------------------------------------------------------------------------------------------------------------------------------------------------------------------------------------------------------------------------------------------------------------------------------------------------------------------MTKKDVIKLLEQIATYMELN-G--E----------NTFKVSAYRKAAQSLEID-ERP-------------------LDDI-----------K-D------V-TE-----------LKGIGKGVGDVIDEFRQ-T-G--ESSTLNELKKQVPE-GLVPLLKIQGLGSKKIAKLYKELNITDKESLQQACEQ-----GRVSE-LSGFAKKTE-QNILEAV-------KQLG---AKK---------D-SY------------------PIDQMRGLNKEIIDYIA-----T-----------------------LE--D---V---I-----QYSSAGSFRRYKEMSKDLDF-II-------S------T-----E-------------K--P-----D-----------H-------------VQQQLLNIPN--------------------------------K-VKEVAV--------------G-----QTK-----------VSL-------EL-------------------------------------S-Y---------------DD------ETIGVDFRLIEP----QA-------------FYHTLQHFTGSKDHNIRI-----------RQLAKERN-EKVSEYGIE---------------Q-------------------------------------------------------------------------------AD------------------------------------------------G--------SL-----------------LQ------------------------------------------YDS--------------------------------------------------------------------------EE------AIYDHFGVPFISPAMRED-GSEF-----DRDL-S--N------------------------------------------IVTLNDINGDIHMHT------------------TY-S-DGAFSIREMVEAN--I-A-KG---Y----EFMVITDHSASLK-VANG--LQVERLLRQNDEIKA--L-N------------KEY----------------------------------------N---D------------------------------------IDIYSGTEMDILSDGSL-DYDDE-ILAQ------LDYVIAAIHQSFNQSEEQIMERLANACRNPYVRHIAHPTGRI-------IGKREGYKPNIEQLIKLAEETKTILEINANPKRLDLNADIV-R--K-YP-NVKLTINTDAH-HTDHLD-FMKYGVATAQKGFVTKDRVINTM-T------------------------------------------------------------------------------------------------------------------------REAFKS--------------------------------------------------------------------------------------------------FIENNIKL----------------------------------------------------------------------------------------------------------------------------------------------------------------------------------------------------------------------------------------------------------EK---------------------------------------------------------------------------------------------------------------------
>WP_023350442.1
------------------------------------------------------------------------------------------------------------------------------------------------------------------------------------------------------------------------------------------------------------------------------------------------------------------------------------------------------------------------MTKKDVIQLLEKIATYMELK-G--E----------NTFKVSAYRKAAQSLEID-ERP-------------------LDEI-----------E-D------V-TE-----------LKGIGKGVGEVINEFRN-Q-G--ESSTLQALQEEVPE-GLVPLLKIQGLGSKKIAKLYKELHIIDKESLQKACEE-----GEVSK-LSGFAKKTE-QNILEAV-------KALG---AKK---------D-SY------------------PIDQMRGLNNEIIDFIK-----K-----------------------LK--H---V---D-----NYSSAGSFRRYKEMSKDLDF-II-------S------T-----E-------------Q--P-----L-----------E-------------VQQQLLDIPN--------------------------------K-VKEVAV--------------G-----DTK-----------VSL-------EL-------------------------------------S-Y---------------DD------ETIGVDFRLIEP----KA-------------FYHTLQHFTGSKDHNIRI-----------RQLAKERN-EKVSEYGIE---------------Q-------------------------------------------------------------------------------AD------------------------------------------------G--------TL-----------------LQ------------------------------------------FQS--------------------------------------------------------------------------EE------EIYNHFDVNWIAPAMRED-GSEF-----DKDL-S--D------------------------------------------IISLEDINGDIHMHT------------------TY-S-DGAFSIREMVEAN--I-A-KG---Y----QFMVITDHSQSLK-VANG--LQVERLLRQNEEIKK--L-N------------EEY----------------------------------------D---E------------------------------------IDIYSGTEMDILPDGSL-DYDDE-VLAQ------LDYVIAAIHQSFNQSEDEIMKRLEVACKNPYVRHIAHPTGRI-------IGRRPGYKPNIEKLMKLAEETNTILEINANPKRLDLNAETV-R--K-YP-NVKLTINTDAH-HTNHLE-FMKYGVATAQKGFVKKDRVINAL-S------------------------------------------------------------------------------------------------------------------------REEFKS--------------------------------------------------------------------------------------------------LVENNIKL----------------------------------------------------------------------------------------------------------------------------------------------------------------------------------------------------------------------------------------------------------KK---------------------------------------------------------------------------------------------------------------------
>WP_002453000.1
------------------------------------------------------------------------------------------------------------------------------------------------------------------------------------------------------------------------------------------------------------------------------------------------------------------------------------------------------------------------MTKKDVIQLLEKIATYMELK-G--E----------NTFKVSAYRKAAQSLEID-ERP-------------------LDEI-----------K-D------V-TE-----------LRGIGKGVGDVINEYRD-K-G--ESSTLKALQEEVPE-GLVPLLKIQGLGSKKIAKLYQELQIIDKESLQKACEK-----GEVSK-LSGFAKKTE-QNILEAV-------KAMG---AKK---------D-SY------------------PIDQMRGLNNEIIDFIK-----K-----------------------LE--H---V---D-----NYSSAGSFRRYKEKSKDLDF-II-------S------T-----T-------------Q--P-----L-----------E-------------VQQQLLNIPN--------------------------------K-VKEVAV--------------G-----DTK-----------VSL-------EL-------------------------------------S-Y---------------DD------ETIGVDFRLIEP----KA-------------FYHTLQHFTGSKDHNIRI-----------RQLAKERN-EKVSEYGIE---------------Q-------------------------------------------------------------------------------AD------------------------------------------------G--------TL-----------------LQ------------------------------------------FQS--------------------------------------------------------------------------EE------EIYHHFDVSWISPAMRED-GSEF-----DKDL-S--N------------------------------------------IISLEDINGDIHMHT------------------TY-S-DGANSIREMVEAN--I-A-KG---Y----KFMVITDHSQSLK-VANG--LQVERLLRQNEEIKK--L-N------------EEY----------------------------------------D---E------------------------------------IDIYSGTEMDILPDGSL-DYDNE-VLAQ------LDYVIAAIHQSFNQSEDEIMKRLEVACKNPYVRHIAHPTGRI-------IGRRPGYKPNIEKLMKLAEETNTILEINANPKRLDLNAETV-R--K-YP-NVKLTINTDAH-HTNHLE-FMKYGVATAQKGFVAKDRVVNAL-S------------------------------------------------------------------------------------------------------------------------REEFKS--------------------------------------------------------------------------------------------------LIENNIKL----------------------------------------------------------------------------------------------------------------------------------------------------------------------------------------------------------------------------------------------------------RK---------------------------------------------------------------------------------------------------------------------
>WP_002442250.1
------------------------------------------------------------------------------------------------------------------------------------------------------------------------------------------------------------------------------------------------------------------------------------------------------------------------------------------------------------------------MTKKDVIQLLEKIATYMELK-G--E----------NTFKVSAYRKAAQSLEID-ERP-------------------LDQI-----------E-D------V-TE-----------LKGIGKGVGDVINEYRE-T-G--QSTALEELQKEVPE-GLVPLLKIQGLGSKKIAKLYKELHITDKASLQKACEE-----GKVSE-LSGFAKKTE-QNILEAA-------KALG---AKK---------E-RY------------------PIDQMRGLNNEIIEFIK-----Q-----------------------LD--D---V---D-----NYSSAGSFRRYKEMSKDLDF-II-------S------T-----R-------------A--P-----E-----------K-------------VQQQLLEIPN--------------------------------K-IKEVAV--------------G-----DTK-----------VSL-------EL-------------------------------------S-Y---------------DD------ETIGVDFRLIEP----EA-------------FYHTLQHFTGSKDHNIRI-----------RQLAKERN-EKVSEYGIE---------------Q-------------------------------------------------------------------------------AD------------------------------------------------G--------NL-----------------LQ------------------------------------------YQS--------------------------------------------------------------------------EE------EIYQHFNVNWIAPAMRED-GSEF-----DKDL-S--D------------------------------------------IIQLNDINGDIHMHT------------------TY-S-DGAFSIRDMIEAN--I-A-KG---Y----QFMVITDHSQSLK-VANG--LQVERLLRQNEEIKK--L-N------------EEY----------------------------------------K---D------------------------------------IDIYSGTEMDILPDGSL-DYEDD-VLKQ------LDYVIAAIHQSFNQSEEEIMKRLETACRNPYVRHIAHPTGRI-------IGRRPGYEPNIEKLMQLAEETHTILEINANPKRLDLNAETV-R--K-YP-NVKLTINTDAH-HTNHLE-FMKYGVATAQKGFVKKDRVINTL-S------------------------------------------------------------------------------------------------------------------------REAFKS--------------------------------------------------------------------------------------------------FIENNIKL----------------------------------------------------------------------------------------------------------------------------------------------------------------------------------------------------------------------------------------------------------KK---------------------------------------------------------------------------------------------------------------------
>WP_145477272.1
------------------------------------------------------------------------------------------------------------------------------------------------------------------------------------------------------------------------------------------------------------------------------------------------------------------------------------------------------------------------MTKKDVIQLLEKIATYMELK-G--E----------NTFKVSAYRKAAQSIEVD-ERP-------------------LDEI-----------E-D------V-TE-----------LKGIGKGVGDVINEYRQ-N-G--QSTALEDLQKEVPE-GLVPLLKIQGLGSKKIAKLYKELNITDKTSLQEACET-----GKVSE-LSGFAKKTE-QNILEAV-------KALG---AKK---------E-SY------------------PIDQMRGLNHQIIEYIS-----R-----------------------LD--D---I---D-----QYASAGSFRRYKEQSKDLDF-II-------S------T-----N-------------H--P-----E-----------K-------------VQQQLLDIPN--------------------------------K-VKDVAI--------------G-----STK-----------VSL-------EL-------------------------------------E-Y---------------DD------ETIGVDFRLIEP----VA-------------FYHTLQHFTGSKDHNIRI-----------RQLAKAQD-EKVSEYGIE---------------K-------------------------------------------------------------------------------AN------------------------------------------------G--------EL-----------------LQ------------------------------------------FNS--------------------------------------------------------------------------EA------EIYEHFGVSWIEPSMRED-GNEF-----DKDL-S--Q------------------------------------------IIQLDDIKGDLHMHT------------------TY-S-DGAFSIRDMVEAN--I-A-KG---Y----EFMVITDHSQSLR-VANG--LQVERLLRQNEEIKQ--L-N------------KEY----------------------------------------D---E------------------------------------IDIYSGIEMDILPDGSL-DYDDE-ILAQ------LDYVIAAIHQSFNQSEAEIMQRLENACHNPYVRHIAHPTGRI-------IGRRPGYEPNIEKLAQLAEETNTILEINANPKRLDLNAQTV-R--Q-YP-NVKLTINTDAH-HVDHLE-FMKYGVATAQKGFVTKDRVINTM-S------------------------------------------------------------------------------------------------------------------------REAFKS--------------------------------------------------------------------------------------------------FINDNKKL----------------------------------------------------------------------------------------------------------------------------------------------------------------------------------------------------------------------------------------------------------KK---------------------------------------------------------------------------------------------------------------------
>WP_108016947.1
------------------------------------------------------------------------------------------------------------------------------------------------------------------------------------------------------------------------------------------------------------------------------------------------------------------------------------------------------------------------MTKKDVIQLLEKIATYMELK-G--E----------NTFKVSAYRKAAQSLEVD-ERP-------------------LDEI-----------E-D------V-TE-----------LKGIGKGVGDVINEYRQ-S-G--HSTALEDLQKEVPE-GLVPLLKIQGLGSKKIAKLYKELNITDKASLQEACES-----GKVSE-LSGFAKKTE-QNILEAV-------KALG---AKK---------E-SY------------------PIDQMRGLNHQIIDYIS-----Q-----------------------LD--D---I---D-----QYSSAGSFRRYKEQSKDLDF-II-------S------T-----N-------------E--P-----E-----------K-------------VQQQLLNIPN--------------------------------K-VKDVAI--------------G-----STK-----------ISV-------EL-------------------------------------E-Y---------------DD------ETIGVDFRLIEP----SA-------------FYHTLQHFTGSKDHNIRI-----------RQLAKAQN-EKVSEYGIE---------------K-------------------------------------------------------------------------------DN------------------------------------------------G--------EV-----------------LQ------------------------------------------FNS--------------------------------------------------------------------------EA------EIYEHFGVSWIEPSMRED-GSEF-----DKDL-S--Q------------------------------------------IIQLDDIKGDLHMHT------------------TY-S-DGAFSIRDMIEAN--I-A-KG---Y----EFMVITDHSQSLR-VANG--LQVERLLRQNEEIKQ--L-N------------EEY----------------------------------------D---E------------------------------------IDIYSGIEMDILPDGSL-DYDDE-ILAQ------LDYVIAAIHQSFNQSGEDIMKRLENACRNPYVRHIAHPTGRI-------IGRRPGYEPNIEKLAQLAEETNTILEINANPKRLDLNAQTL-R--Q-YP-NVKLTINTDAH-HTDHLE-FMKYGVATAQKGFVTKDRVINTM-S------------------------------------------------------------------------------------------------------------------------REAFKS--------------------------------------------------------------------------------------------------FINNNIKM----------------------------------------------------------------------------------------------------------------------------------------------------------------------------------------------------------------------------------------------------------KK---------------------------------------------------------------------------------------------------------------------
>WP_115313572.1
------------------------------------------------------------------------------------------------------------------------------------------------------------------------------------------------------------------------------------------------------------------------------------------------------------------------------------------------------------------------MTKKDVIRLLEKIATYVELK-G--E----------NTFKVSAYRKAAQSLEID-ERP-------------------LDEI-----------E-D------V-TE-----------LKGIGKGVGDVINEFKD-K-G--ESTTLMQLQKEVPE-GLLPLLKIQGLGSKKIAKLYKELHIIDKTSLQKACEE-----GKVSE-LSGFAKKTE-QNILDAV-------KVLG---AKK---------D-RY------------------PVNQMRGLNNEIIQFIE-----Q-----------------------LE--D---V---D-----KFSSAGSFRRYKEMSKDLDF-II-------S------T-----S-------------H--S-----E-----------K-------------VQQQLLNIPN--------------------------------K-VKEVAV--------------G-----DTK-----------ISL-------EL-------------------------------------S-Y---------------DD------ETIGVDFRLIEP----AA-------------FYHTLQHFTGSKEHNIRI-----------RQLAKERN-EKVSEYGIE---------------Q-------------------------------------------------------------------------------SD------------------------------------------------G--------NL-----------------LQ------------------------------------------LQS--------------------------------------------------------------------------EA------AIYEHFGVNWIAPAMRED-GSEF-----DKDL-S--H------------------------------------------IVKLDDINGDIHMHT------------------TY-S-DGAFSIREMVEAN--I-T-KG---Y----QFMVITDHSQSLK-VANG--LKVERLLRQNEEIKQ--L-N------------EEY----------------------------------------K---E------------------------------------IDIYSGTEMDILPDGTL-DYDNV-VLAQ------LDYVIAAIHQSFNQSEKEIMKRLEVACKNPYVRHIAHPTGRI-------IGRRQGYKTNIEKLIQLAEETNTFLEINSNPNRLDLNTEIV-R--K-YS-NVKLTINTDAH-HTDHLE-FMKYGVATAQKGFVNKERVINTM-T------------------------------------------------------------------------------------------------------------------------RDEFKT--------------------------------------------------------------------------------------------------LIKTNKMK----------------------------------------------------------------------------------------------------------------------------------------------------------------------------------------------------------------------------------------------------------K----------------------------------------------------------------------------------------------------------------------
>WP_049417333.1
------------------------------------------------------------------------------------------------------------------------------------------------------------------------------------------------------------------------------------------------------------------------------------------------------------------------------------------------------------------------MTKKDVIQLLEKIAIYMELN-G--E----------NTFKVSAYRKAAQSLEID-ERS-------------------LDEI-----------K-D------I-TE-----------LKGIGKGVGEVISEYRE-T-G--TSSTLKELQRLVPE-GLISLMKIQGLGSKKIAKLYKELNITDKESLQEACEA-----GKVSE-LSGFAKKTE-QNILEAV-------KALG---AKK---------D-HY------------------SIDLMRHLNKDIMTYLE-----Q-----------------------LE--E---V---E-----HYSEAGSFRRYKEVSKDLDY-II-------S------T-----R-------------H--P-----L-----------H-------------VQQHLLNIPN--------------------------------K-VKEVAV--------------G-----ETK-----------VSL-------EL-------------------------------------E-Y---------------DD------ETIGVDFRLVEP----EA-------------FYHTLQHFTGSKDHNIRI-----------RQLAKAQN-EKVSEYGIE---------------Q-------------------------------------------------------------------------------QD------------------------------------------------G--------TL-----------------LQ------------------------------------------FQS--------------------------------------------------------------------------EA------EIYQHFGRHWIAPAMRED-GSEF-----DRDL-N--S------------------------------------------IITLDDIKGDLHMHT------------------TY-S-DGAFSIREMIEAN--I-K-KG---Y----EYMVITDHSKSLK-VAHG--LQVERLLRQNEEIKN--L-N------------EEY----------------------------------------T---E------------------------------------IDIYSGTEMDILPDGSL-DYEDD-ILSQ------LDYVIAAIHQSFNQSEEEIMQRLEHACRNPYVRHIAHPTGRI-------IERREGYQPNIEQLMQLAEETQTVMEINANPKRLDLNAATV-K--K-YP-NIKLTINTDAH-HVDHLD-FMKYGVATAQKGFVNKDRVINTM-T------------------------------------------------------------------------------------------------------------------------RDAFKN--------------------------------------------------------------------------------------------------FINNNIKL----------------------------------------------------------------------------------------------------------------------------------------------------------------------------------------------------------------------------------------------------------QK---------------------------------------------------------------------------------------------------------------------
>WP_107616363.1
------------------------------------------------------------------------------------------------------------------------------------------------------------------------------------------------------------------------------------------------------------------------------------------------------------------------------------------------------------------------MTKKDVIQLLEKIAIYMELN-G--E----------NTFKVSAYRKAAQSLEID-ERP-------------------LDEI-----------E-D------V-TE-----------LKGIGKGVGEVIDEYRK-T-G--ESSYLKELQQLVPE-GLIPLMKIQGLGSKKIAKLYKELNITDKESLQLACES-----GKVSE-LSGFAKKTE-QNILEAV-------KALG---AKK---------D-SY------------------PIDTMRGLNRVIIDYLE-----T-----------------------ID--S---I---E-----RFSEAGSFRRYKEMSKDLDY-II-------S------T-----E-------------H--P-----D-----------V-------------VQQQLLNIPN--------------------------------K-VKDVAV--------------G-----QTK-----------VSL-------EL-------------------------------------T-Y---------------DD------ETIGVDFRLIEP----VA-------------FYHTLQHFTGSKDHNIRI-----------RQMAKAQN-EKISEYGIE---------------Q-------------------------------------------------------------------------------QD------------------------------------------------G--------SL-----------------LQ------------------------------------------LQS--------------------------------------------------------------------------EE------EIYQHFGSEWIAPALRED-GSEF-----DKDL-S--D------------------------------------------IITLDDINGDIHMHT------------------TY-S-DGAFSIRDMIEAN--I-K-KG---Y----QFMVITDHSQSLK-VANG--LQVERLLRQNEEIKK--L-N------------EEY----------------------------------------A---E------------------------------------IDIYSGTEMDILPDGSL-DYDDD-VLSQ------LDYVIAAIHQSFNQSEEEIMKRLENACRNPYVRHIAHPTGRI-------IGRREGYKPNIDRLMKLAEETNTIMEINANPKRLDLNAETV-K--K-YP-NVKLTINTDAH-HIDHLD-FMKYGVATAQKGFVNKDRVINTM-S------------------------------------------------------------------------------------------------------------------------RQAFKD--------------------------------------------------------------------------------------------------FVGNNKKL----------------------------------------------------------------------------------------------------------------------------------------------------------------------------------------------------------------------------------------------------------KK---------------------------------------------------------------------------------------------------------------------
>WP_016930709.1
------------------------------------------------------------------------------------------------------------------------------------------------------------------------------------------------------------------------------------------------------------------------------------------------------------------------------------------------------------------------MTKKDVIQLLEKIAIYMELN-G--D----------NTFKVSAYRKAAQSLEID-ERP-------------------LDEI-----------E-D------V-TE-----------LKGIGKGVGDVINEYRN-T-G--ESSYLKELQQLVPE-GLIPLMKIQGLGSKKIAKLYKELNITDKESLQSACES-----GKVSE-LSGFAKKTE-QNILEAV-------KALG---AKK---------D-RY------------------PIDTMRGLNRIIIDYLE-----T-----------------------ID--D---I---E-----KYSEAGSFRRYKEMSKDLDY-II-------S------T-----E-------------H--P-----D-----------K-------------VQQQLLNIPN--------------------------------K-VKDVAV--------------G-----QTK-----------VSL-------EL-------------------------------------T-Y---------------DD------ETIGVDFRLIEP----VA-------------FYHTLQHFTGSKEHNIRI-----------RQMAKARN-EKVSEYGIE---------------Q-------------------------------------------------------------------------------QD------------------------------------------------G--------SL-----------------LQ------------------------------------------LES--------------------------------------------------------------------------EE------AIYQHFGSEWIAPALRED-GSEF-----DKDL-S--Q------------------------------------------MITLDDINGDIHMHT------------------TY-S-DGAYSIRDMIEAN--I-K-KG---Y----QFMVITDHSQSLK-VANG--LQVERLLRQNEEIKK--L-N------------QAY----------------------------------------S---E------------------------------------IDIYSGTEMDILPDGSL-DYDDE-VLAQ------LDYVIAAIHQSFNQSEEEIMKRLENACRNPYVRHIAHPTGRI-------IGRRDGYKPNIEKLMHLAEKTNTIMEINANPKRLDLNAETV-R--K-YP-NVTLTINTDAH-HVDHLD-FMKYGVATAQKGFVNKERVINTM-S------------------------------------------------------------------------------------------------------------------------RQAFKD--------------------------------------------------------------------------------------------------FVENNKKL----------------------------------------------------------------------------------------------------------------------------------------------------------------------------------------------------------------------------------------------------------KK---------------------------------------------------------------------------------------------------------------------
>WP_107506794.1
------------------------------------------------------------------------------------------------------------------------------------------------------------------------------------------------------------------------------------------------------------------------------------------------------------------------------------------------------------------------MTKKDIIQLLEKIAIYMELN-G--E----------NTFKVSAYRKAAQSLEID-ERP-------------------LDDI-----------E-D------V-TK-----------LKGIGKGVGDVINEYRT-T-G--ESAVLNELQQLVPA-GLITLMKIQGLGSKKIAKLYKELNVTDKESLQAACEA-----GKVSE-LSGFAKKTE-QNILEAV-------KALG---AKK---------E-RY------------------PIDLMRNLNKTIIQYLE-----T-----------------------LE--E---V---E-----KYSEAGSFRRYKEMSKDLDY-II-------S------T-----N-------------N--P-----E-----------K-------------VQQQLLNIPN--------------------------------K-VKEVAV--------------G-----QTK-----------VSL-------EL-------------------------------------T-Y---------------DD------ETIGVDFRLIEP----AA-------------FYHTLQHFTGSKDHNIRI-----------RQLAKEQQ-EKVSEYGIE---------------Q-------------------------------------------------------------------------------QD------------------------------------------------G--------TL-----------------LQ------------------------------------------FQS--------------------------------------------------------------------------EE------EIYQHFGKKWMAPTMRED-GSEF-----DRDL-S--N------------------------------------------IVTLDDINGDIHMHT------------------TY-S-DGAFSIRDMVEAN--I-K-KG---Y----QFMVITDHSQSLK-VANG--LQVERLLRQNEEIKQ--L-N------------EEY----------------------------------------D---E------------------------------------IDIYSGTEMDILPDGSL-DYDDD-VLAQ------LDYVIAAIHQSFNQSEEEIMKRLENACRNPYVRHIAHPTGRI-------IGRRDGYKPNIEQLMALAEETNTIMEINANPKRLDLNAETV-R--K-YP-NVKLTINTDAH-HIDHLD-FMKYGIATAQKGFVAKDRVINTM-S------------------------------------------------------------------------------------------------------------------------RQAFKD--------------------------------------------------------------------------------------------------LVENNIKL----------------------------------------------------------------------------------------------------------------------------------------------------------------------------------------------------------------------------------------------------------KK---------------------------------------------------------------------------------------------------------------------
>WP_103329195.1
------------------------------------------------------------------------------------------------------------------------------------------------------------------------------------------------------------------------------------------------------------------------------------------------------------------------------------------------------------------------MTKKDVIQLLEKIAIYMELN-G--E----------NTFKVSAYRKAAQSLEID-ERT-------------------LDEI-----------E-D------V-TE-----------LKGIGKGVGDVINEYHN-T-G--ESSTLYELQQVVPE-GLIPLMKIQGLGSKKIAKLYKELNITDKESLQAACEN-----GKVSE-LSGFAKKTE-QNILEAV-------KALG---AKK---------D-RY------------------PIGLMRKLNKTISEYLE-----T-----------------------IE--D---V---D-----KYSVAGSFRRYKEMSKDLDY-II-------S------T-----N-------------H--P-----D-----------R-------------VQQQLLEIPN--------------------------------K-VKEVAV--------------G-----QTK-----------VSL-------EL-------------------------------------T-Y---------------DD------ETVGVDFRLIEP----AA-------------YYHTLQHFTGSKDHNIRI-----------RQLAKAKK-EKVSEYGIE---------------Q-------------------------------------------------------------------------------QD------------------------------------------------G--------TL-----------------LQ------------------------------------------FQS--------------------------------------------------------------------------EA------EIYQHFGSEWIDPAIRED-GSEF-----DKDL-S--N------------------------------------------IITLDDINGDIHMHT------------------TY-S-DGAFSIREMIEAN--I-E-KG---Y----QFMAITDHSKSLR-VANG--LQVERLLRQNEEIKK--L-N------------EEY----------------------------------------K---E------------------------------------IDIYSGTEMDILPDGSL-DYDDD-VLAQ------LDYVIAAIHQSFNQTEEEIMKRLESACRNPYVRHIAHPTGRI-------VGRRKGYEPNIEQLMQLAEETNTIMEINANPGRLDLNADIV-R--K-YP-NVRLTINTDAH-HIDHLN-FMKYGVATAQKGFVHKDRVINTM-S------------------------------------------------------------------------------------------------------------------------REAFKD--------------------------------------------------------------------------------------------------LVENNIKL----------------------------------------------------------------------------------------------------------------------------------------------------------------------------------------------------------------------------------------------------------KK---------------------------------------------------------------------------------------------------------------------
>WP_126565404.1
------------------------------------------------------------------------------------------------------------------------------------------------------------------------------------------------------------------------------------------------------------------------------------------------------------------------------------------------------------------------MTKKDVIQLLEKIATYMELN-G--E----------NTFKVSAYRKAAQSLEID-ERA-------------------LDEI-----------E-D------V-TE-----------LKGIGKGVGEVINEYCT-T-G--ESSTLHELQQIVPE-GLIPLMKIQGLGSKKIAKLYKELNITNKESLQAACEN-----GKVSE-LSGFAKKTE-QNILEAV-------KALG---AKK---------D-RY------------------PIGLMRKLNQTISEYLE-----T-----------------------LE--D---V---D-----KYSVAGSFRRYKEMSKDLDY-II-------S------T-----D-------------H--P-----D-----------K-------------VQQQLLAIPN--------------------------------K-VKEVAV--------------G-----QTK-----------VSL-------EL-------------------------------------T-Y---------------DD------ETVGVDFRLIEP----AA-------------YYHTLQHFTGSKDHNIRI-----------RQLAKAQN-EKVSEYGIE---------------Q-------------------------------------------------------------------------------QD------------------------------------------------G--------TL-----------------LQ------------------------------------------FQS--------------------------------------------------------------------------EA------EIYQHFGSEWINPAMRED-GSEF-----DKDL-S--N------------------------------------------IITLDDINGDIHMHT------------------TF-S-DGAFSIREMIEAN--I-K-KG---Y----QFMVITDHSKSLR-VANG--LQVERLLRQNEEIKK--L-N------------EEY----------------------------------------K---E------------------------------------IDVYSGTEMDILPDGSL-DYDDD-VLAQ------LDYVIAAIHQSFNQSEEEIMKRLENACRNPYVRHIAHPTGRI-------IGRRKGYEPNIEQLMKLAEETNTIMEINANPARLDLNADTV-R--K-YP-NVRLTINTDAH-HTDHLD-FMKYGVATAQKGFVHKDRVINTM-S------------------------------------------------------------------------------------------------------------------------REAFKD--------------------------------------------------------------------------------------------------LVENNIKL----------------------------------------------------------------------------------------------------------------------------------------------------------------------------------------------------------------------------------------------------------KK---------------------------------------------------------------------------------------------------------------------
>WP_002498401.1
------------------------------------------------------------------------------------------------------------------------------------------------------------------------------------------------------------------------------------------------------------------------------------------------------------------------------------------------------------------------MTKKDVIQLLEKIAIYMELK-G--E----------NTFKVSAYRKAAQSLEVD-ERT-------------------LEEI-----------D-D------V-TE-----------LKGIGKGVGEVINEFKT-Q-G--QSSTLQALQDEVPE-GLVPLLKIQGLGSKKIAKLYHELQITDKETLQKACEE-----GKVSA-LKGFDKKKQRQNILEAV-------KSIG---AKK---------D-RY------------------PIELMRGLNQEIVKFIE-----Q-----------------------LE--G---V---E-----QYSTAGSFRRYKEMSKDLDF-II-------S------T-----S-------------E--P-----K-----------K-------------VQQQLLRIPN--------------------------------K-VKDVAV--------------G-----DTK-----------ISL-------EL-------------------------------------A-Y---------------DD------ETIGVDFRLIEP----AA-------------FYHTLQHFTGSKDHNIRI-----------RQLAKARD-EKVSEYGIE---------------Q-------------------------------------------------------------------------------QD------------------------------------------------G--------KL-----------------LQ------------------------------------------LQS--------------------------------------------------------------------------EE------AIYHHFGVDWIAPAMRED-GSEF-----DKDL-S--Q------------------------------------------IIQLDDINGDLHMHT------------------TY-S-DGAFSIKEMIEAN--I-A-KG---Y----EFMVITDHSQSLK-VAHG--LQVDRLLRQNEEIKK--L-N------------EEY----------------------------------------D---E------------------------------------IDIYSGTEMDILPDGTL-DYDDE-VLAQ------LDYVIAAIHQNFNQSEDEIMKRLETACRNPYVRHIAHPTGRI-------IGRRKGYKANIEKLMNLAEETNTILEINANPHRLDLNAEIV-R--K-YP-KVKLTINTDAH-HTNHLD-FMKYGVATAQKGFVNKERVINTM-T------------------------------------------------------------------------------------------------------------------------KEAFRS--------------------------------------------------------------------------------------------------FVETNKYK----------------------------------------------------------------------------------------------------------------------------------------------------------------------------------------------------------------------------------------------------------K----------------------------------------------------------------------------------------------------------------------
>WP_119651619.1
------------------------------------------------------------------------------------------------------------------------------------------------------------------------------------------------------------------------------------------------------------------------------------------------------------------------------------------------------------------------MTKKDIIQLLEKIATYMELK-G--E----------NTFKVSAYRKAAQSLEMD-ERT-------------------LDEI-----------E-D------V-TE-----------LKGIGKGVGEVIDEYRQ-S-G--QSSALEALQKEVPE-GLIPLLKIQGLGSKKIAKLYKELNIDSKEALQVACEQ-----GKVSE-LSGFAKKTE-QNILEAV-------KALG---AKK---------E-KY------------------PIDQIRGLNSEINDYLA-----T-----------------------VK--D---I---D-----KYEVAGSYRRYKEMSKDLDY-II-------S------T-----D-------------H--P-----T-----------S-------------VQQSLLKMPN--------------------------------I-VKQVAV--------------G-----QTK-----------VSL-------EL-------------------------------------A-Y---------------DD------ETIGVDFRLIEP----AA-------------FYHTLQHFTGSKDHNIRI-----------RQLAKEQD-EKVSEYGIE---------------Q-------------------------------------------------------------------------------NN------------------------------------------------G--------EI-----------------IQ------------------------------------------YQS--------------------------------------------------------------------------EK------EIYEHFGVNWIEPALRED-GSEF-----DKNL-D--N------------------------------------------IIKLTDIHGDIHMHT------------------TY-S-DGAFSIEDMVKAN--I-E-KG---Y----EFMVITDHSQSLK-VANG--LSVERLLRQNEEIKA--L-N------------EKY----------------------------------------K---E------------------------------------IDIYSGIEMDILPDGQL-DYDDE-ILAK------LDYVIAAIHQSFNQSQEEIMRRLENACRNPYVRHIAHPTGRI-------IGKRPGYEPDIDKLCQLVEETNTILEINANPKRLDLNADTV-K--K-HP-NIQLTINTDAH-HVEHLE-FMKYGVATAQKGFVTKDRVINTM-S------------------------------------------------------------------------------------------------------------------------REEFKS--------------------------------------------------------------------------------------------------FVENNIKL----------------------------------------------------------------------------------------------------------------------------------------------------------------------------------------------------------------------------------------------------------KKERD------------------------------------------------------------------------------------------------------------------
>WP_099089312.1
------------------------------------------------------------------------------------------------------------------------------------------------------------------------------------------------------------------------------------------------------------------------------------------------------------------------------------------------------------------------MTKKDIIQLLEKIATYMELK-G--E----------NTFKVSAYRKAAQSLEID-ERP-------------------LDDI-----------E-D------V-TE-----------LKGIGKGVGEVINEYRQ-S-G--TSTTLDALQQEVPE-GLIPLLKIQGLGSKKIAKLYKELNIDGKEALQIACEQ-----GKVSE-LSGFAKKTE-QNILEAV-------KALG---AKK---------E-KY------------------PIDQMRGLNGKINDYLA-----N-----------------------VE--N---I---D-----KYEVAGSYRRYKEMSKDLDY-IV-------S------T-----D-------------S--P-----H-----------A-------------VQQALLKMPN--------------------------------I-VKEVAV--------------G-----QTK-----------VSL-------EL-------------------------------------A-Y---------------DD------ETIGVDFRLIEP----SA-------------FYHTLQHFTGSKDHNIRI-----------RQLAKEQD-EKVSEYGIE---------------Q-------------------------------------------------------------------------------NN------------------------------------------------G--------KM-----------------IQ------------------------------------------YQS--------------------------------------------------------------------------EQ------AIYEHFGVHWIEPALRED-GSEF-----DKDL-S--Q------------------------------------------IIQLSDIQGDMHMHT------------------TY-S-DGAFSIEDMVKAN--I-A-KG---Y----QFMVITDHSQSLK-VANG--LSVERLLRQNEEIKA--L-N------------KKY----------------------------------------K---E------------------------------------IDIYSGIEMDILPDGQL-DYDDE-VLEQ------LDYVIAAIHQSFNQSQEEIMRRLEHACRNPYVRHIAHPTGRI-------IGKRPGYEPDIDRLCQLAEETHTILEINANPKRLDLNAETV-K--K-YP-NIQLAINTDAH-HIDHLE-FMKYGVATAQKGFVTKDRVVNTM-S------------------------------------------------------------------------------------------------------------------------REEFKS--------------------------------------------------------------------------------------------------LIENNIKL----------------------------------------------------------------------------------------------------------------------------------------------------------------------------------------------------------------------------------------------------------KK---------------------------------------------------------------------------------------------------------------------
>WP_107515212.1
------------------------------------------------------------------------------------------------------------------------------------------------------------------------------------------------------------------------------------------------------------------------------------------------------------------------------------------------------------------------MTKKDIIQLLEKIATYMELK-G--E----------NTFKVSAYRKAAQSLEID-ERP-------------------LDQI-----------E-D------V-TE-----------LKGIGKGVGDVIKEYQQ-E-G--NSSTLESLQEEVPE-GLIPLLKIQGLGSKKIAKLYKELNIDGKEALQKACEA-----GEVSE-LSGFAKKTE-QNILEAV-------KALG---AKK---------D-KY------------------PIDQMRGLNIEINEHLS-----S-----------------------IE--G---I---E-----QYEVAGSYRRFKEMSKDLDY-II-------S------T-----N-------------E--P-----T-----------K-------------VQQALLDIPN--------------------------------K-VKEVAV--------------G-----QTK-----------VSL-------EV-------------------------------------T-Y---------------DD------ETIGVDFRLIEP----SA-------------FYHTLQHFTGSKDHNIRI-----------RQLAKEKD-EKVSEYGIE---------------Q-------------------------------------------------------------------------------AN------------------------------------------------G--------EL-----------------LQ------------------------------------------YQS--------------------------------------------------------------------------EK------EIYNHFGVKWIDPAMRED-GSEF-----DKDL-S--E------------------------------------------TIKLDDINGDIHMHT------------------TY-S-DGAFSIEDMIEAN--I-A-KG---H----QFMVITDHSQSLK-VANG--LSVERLLRQNEEIKA--L-N------------NKY----------------------------------------E---E------------------------------------IDIYSGIEMDILPDGRL-DYDDE-VLAQ------LDYVIAAIHQSFNQSQEDIMKRLENACRNPYVRHIAHPTGRI-------IGKRPGYEPDIDRLCEIAEETNTILEINANPKRLDLNAETV-K--K-HP-NVKLTINTDAH-HIDHLE-FMKYGVATAQKGFVKKDRVINTM-S------------------------------------------------------------------------------------------------------------------------REAFKS--------------------------------------------------------------------------------------------------LIENNIKL----------------------------------------------------------------------------------------------------------------------------------------------------------------------------------------------------------------------------------------------------------KK---------------------------------------------------------------------------------------------------------------------
>WP_073504675.1
------------------------------------------------------------------------------------------------------------------------------------------------------------------------------------------------------------------------------------------------------------------------------------------------------------------------------------------------------------------------MTKKDIIQLLEKIATYMELK-G--E----------NTFKVSAYRKAAQSLEID-ERP-------------------LDQI-----------E-D------V-TE-----------LKGIGKGVGEVIDEYRQ-K-E--KSSTLEALQQEVPE-GLIPLLKIQGLGSKKIAKLYKALGIDGKESLQQACEA-----GEVSE-LSGFAKKTE-QNILEAV-------KALG---AKK---------D-QY------------------PIDQMRGLNYEIKGYLE-----T-----------------------ID--D---I---D-----QFEVAGSFRRFKEMSKDLDY-II-------S------T-----E-------------Q--P-----L-----------K-------------VQQALLDIPN--------------------------------K-VKEVAV--------------G-----ETK-----------VSL-------EL-------------------------------------S-Y---------------DD------ETIGVDFRLIEP----EA-------------FYHTLQHFTGSKDHNIRI-----------RQLAKAND-EKVSEYGIE---------------K-------------------------------------------------------------------------------AN------------------------------------------------G--------EL-----------------LQ------------------------------------------YQS--------------------------------------------------------------------------ER------EIYEHFGVNWIDPSIRED-GSEF-----DKDL-S--D------------------------------------------IIKLEDINGDIHMHT------------------TY-S-DGAFDIEEMVLAN--I-A-KG---R----QFMVITDHSQSLK-VANG--LSVERLLRQNKEIKA--L-N------------AKY----------------------------------------D---E------------------------------------IDIYSGIEMDILPDGRL-DYDDE-VLAQ------LDYVIAAIHQSFNQPQEEIMKRLENACRNPYVRHIAHPTGRI-------LGKRPGYEPDIDRLCEIAAETNTILEINANPKRLDLNAETV-K--K-HP-NVKLTINTDAH-HIDHLE-FMAYGVATAQKGLVKKDRVINTM-S------------------------------------------------------------------------------------------------------------------------REAFKS--------------------------------------------------------------------------------------------------LITNNIKM----------------------------------------------------------------------------------------------------------------------------------------------------------------------------------------------------------------------------------------------------------KK---------------------------------------------------------------------------------------------------------------------
>WP_017724189.1
------------------------------------------------------------------------------------------------------------------------------------------------------------------------------------------------------------------------------------------------------------------------------------------------------------------------------------------------------------------------MTKKDIIQLLEKIATYMELK-G--E----------NTFKVSAYRKAAQSLEID-ERP-------------------IEQI-----------E-D------V-TQ-----------LKGIGKGVGEVIDEYRK-N-G--TSSTLESLKQEVPE-GLIPLLKIQGLGSKKIAKLYKELEIDGKEALQAACEQ-----GLVSE-LSGFAKKTE-QNILEAV-------KALG---AKK---------D-NY------------------PIDQMRGLNKIIDAYLS-----Q-----------------------ID--A---I---V-----QYEVAGSFRRYKEMSKDLDY-II-------S------T-----D-------------E--P-----A-----------N-------------VQQALLNIPN--------------------------------K-VKDVAV--------------G-----QTK-----------VSL-------EL-------------------------------------S-F---------------DD------ETIGVDFRLIEP----SA-------------FYHTLQHFTGSKDHNIRI-----------RQLAKEQD-EKVSEYGIE---------------Q-------------------------------------------------------------------------------AD------------------------------------------------G--------NI-----------------IQ------------------------------------------YQS--------------------------------------------------------------------------EK------EIYEHFGVNWIEPAIRED-GSEF-----DKDL-S--E------------------------------------------IIKLNDIQGDIHMHT------------------TY-S-DGAFSIEEMVKAN--I-A-KG---Y----QFMVITDHSQSLK-VANG--LSVERLLRQNEEIKA--L-N------------EKY----------------------------------------D---E------------------------------------IDIYSGIEMDILPDGRL-DYDDE-VLAQ------LDYVIAAIHQSFNQSQDEIMQRLENACRNPYVRHIAHPTGRI-------IGKRPGYEPNIDKLCELAAETNTILEINANPKRLDLNAETV-K--K-HP-NVKLTINTDAH-HIDHLE-FMKYGIATAQKGFVKKDRVINTM-S------------------------------------------------------------------------------------------------------------------------REDFKS--------------------------------------------------------------------------------------------------LIENNIKL----------------------------------------------------------------------------------------------------------------------------------------------------------------------------------------------------------------------------------------------------------KK---------------------------------------------------------------------------------------------------------------------
>WP_040030564.1
------------------------------------------------------------------------------------------------------------------------------------------------------------------------------------------------------------------------------------------------------------------------------------------------------------------------------------------------------------------------MTKKEIIQLLEKIAVYMEIK-G--E----------NTFKISAYRKAAQSLEID-ERP-------------------LDQI-----------E-D------V-TE-----------LKGIGKGVGDVINEYRE-T-G--NSTTLATLQEEVPE-GLIPLLKIQGLGSKKIAKLYKALNIDGKEALQKACEE-----GKVSE-LSGFAKKTE-KNILEAV-------KALG---AKK---------E-RY------------------PIDQMRGLNLEICDYLS-----S-----------------------IE--T---I---E-----KYEVAGSFRRFKEMSKDLDY-II-------S------T-----N-------------Q--P-----L-----------E-------------VQKALLKIPN--------------------------------K-VKEVAV--------------G-----ATK-----------VSL-------EL-------------------------------------T-Y---------------DD------ETIGVDFRLIEP----SA-------------FYHTLQHFTGSKDHNIRI-----------RQLAKENN-EKVSEYGIE---------------K-------------------------------------------------------------------------------AN------------------------------------------------G--------TL-----------------IQ------------------------------------------YNS--------------------------------------------------------------------------EE------EIYNHFGVNCIEPALRED-GSEF-----DKDL-T--D------------------------------------------IININDINGDIHMHT------------------TY-S-DGAFSIEDMIEAN--I-A-KG---Y----QFMVITDHSQSLK-VANG--LSVERLLRQNEEIKA--L-N------------EKY----------------------------------------D---D------------------------------------IDIYSGIEMDILPDGRL-DYDDE-ILAQ------LDYVIAAIHQSFNQSQEDIMYRLEQACRNPYVRHIAHPTGLI-------IGKRAGYEPDIDKLCEIAEETNTILEINANPKRLDLNADIV-K--K-HP-NVKLTINTDAH-HVDHLE-FMKYGIATAQKGFVKKESVINTM-D------------------------------------------------------------------------------------------------------------------------RASFKT--------------------------------------------------------------------------------------------------FIENNIKL----------------------------------------------------------------------------------------------------------------------------------------------------------------------------------------------------------------------------------------------------------KK---------------------------------------------------------------------------------------------------------------------
>WP_073342423.1
------------------------------------------------------------------------------------------------------------------------------------------------------------------------------------------------------------------------------------------------------------------------------------------------------------------------------------------------------------------------MTKKEIIQLLEKIAVYMEIK-G--E----------NTFKISAYRKAAQSLEID-ERP-------------------LDQI-----------E-D------V-TE-----------LKGIGKGVGEVINEYRE-T-G--HSTTLATLQEEVPE-GLIPLLKIQGLGSKKIAKLYKALNIDGKEALQKACEE-----GKVSE-LSGFAKKTE-QNILEAV-------KALG---AKK---------E-RY------------------PIDQMRGLNIEVSDYLS-----S-----------------------IE--S---I---E-----KYEVAGSFRRYKEMSKDLDY-II-------S------T-----E-------------Q--P-----L-----------E-------------VQKALLKIPN--------------------------------K-VKEVAV--------------G-----ATK-----------ISL-------EL-------------------------------------T-Y---------------DD------ETIGVDFRLIEP----SA-------------FYHTLQHFTGSKEHNIRI-----------RQLAKEKN-GKVSEYGIE---------------E-------------------------------------------------------------------------------AD------------------------------------------------G--------SL-----------------IQ------------------------------------------YNS--------------------------------------------------------------------------EQ------EIYNHFGVNWIAPSIRED-GSEF-----DKDL-T--D------------------------------------------IININDINGDIHMHT------------------TY-S-DGAFSIEDMIEAN--I-A-KG---Y----QFMVITDHSQSLK-VANG--LSVERLLRQNEEIKA--L-N------------KKY----------------------------------------D---D------------------------------------IDIYSGIEMDILPDGRL-DYDDE-ILAQ------LDYVIAAIHQSFNQSQEDIMYRLEQACRNPYVRHIAHPTGRI-------IGKRAGYGPDIDKLCEIAEETNTILEINANPKRLDLNADIV-K--K-HT-NVKLTINTDAH-HVDHLE-FMKYGIATAQKGFVNKERVINTM-D------------------------------------------------------------------------------------------------------------------------RESFKA--------------------------------------------------------------------------------------------------FIDNNIKL----------------------------------------------------------------------------------------------------------------------------------------------------------------------------------------------------------------------------------------------------------KK---------------------------------------------------------------------------------------------------------------------
>WP_096823891.1
------------------------------------------------------------------------------------------------------------------------------------------------------------------------------------------------------------------------------------------------------------------------------------------------------------------------------------------------------------------------MTKKEIVQLLEKIAVYMEIK-G--E----------NTFKVSAYRKAAQSLEID-ERP-------------------LDQI-----------E-D------V-TE-----------LKGIGKGVGEVINEYLV-N-G--HSTTLAALQEEVPE-GLIPLLKIQGLGSKKIAKLYKELNIDGKEALQQACEE-----GKVSE-LNGFAKKTE-QNILGAV-------KALG---AKK---------E-HY------------------PIDQMRGLNIDIDDYLA-----T-----------------------VE--A---I---E-----KYEVAGSFRRFKEVSKDLDY-II-------S------T-----K-------------Q--P-----T-----------E-------------VQQALLNIPN--------------------------------K-VKEIAV--------------G-----STK-----------VSL-------EL-------------------------------------A-Y---------------DD------ETIGVDFRLIEP----SA-------------FYHTLQHFTGSKDHNIRI-----------RQLAKEQD-EKVSEYGIE---------------K-------------------------------------------------------------------------------AD------------------------------------------------G--------SL-----------------LQ------------------------------------------YHS--------------------------------------------------------------------------EK------EIYEHFGVNWIEPAIRED-GSEF-----DKDL-S--N------------------------------------------IVTLNDINGDIHMHT------------------TY-S-DGAFSIEDMIEAN--I-A-KG---Y----QFMVITDHSQSLK-VANG--LSVERLLRQNEAIKA--L-N------------KKY----------------------------------------D---E------------------------------------IDIYSGIEMDILPNGQL-DYSDE-ILAQ------LDYVIAAIHQSFNQSQDEIMYRLEQACRNPYIRHIAHPTGRI-------IGKRPGYEPDIDKLCKIAEETNTILEINANPKRLDLNAEIV-K--K-HP-NVKLTINTDAH-HVDHLE-FMKYGVATAQKGFVKKDSVINTM-D------------------------------------------------------------------------------------------------------------------------REAFKA--------------------------------------------------------------------------------------------------FIENNIKL----------------------------------------------------------------------------------------------------------------------------------------------------------------------------------------------------------------------------------------------------------KK---------------------------------------------------------------------------------------------------------------------
>WP_069994718.1
------------------------------------------------------------------------------------------------------------------------------------------------------------------------------------------------------------------------------------------------------------------------------------------------------------------------------------------------------------------------MTKKDIIQLLEKIAIYMELK-G--E----------NTFKVSAYRKAAQSLETD-ERP-------------------IEDI-----------A-D------V-TE-----------LKGIGKGVGEVIDEYRQ-T-G--QSSTLESLQQEVPE-GLIPLLKIQGLGSKKIAKLYKELNIDSKEALQSACEQ-----GRVSE-LSGFAKKTE-QNILEAV-------KALG---AKK---------E-KY------------------PIDQMRGLSKDIDAYLE-----T-----------------------IG--H---I---D-----KFEVAGSFRRFKEMSKDLDY-II-------S------T-----D-------------E--P-----D-----------H-------------VQRALLDMPH--------------------------------K-VKEVAV--------------G-----HTK-----------VSL-------EL-------------------------------------A-Y---------------DD------ETIGVDFRLIAP----AA-------------FYHTLQHFTGSKDHNIRI-----------RQLAKAKG-EKVSEYGIE---------------Q-------------------------------------------------------------------------------SN------------------------------------------------G--------EL-----------------LQ------------------------------------------YQS--------------------------------------------------------------------------EA------EIYEHFGVNWIAPPFRED-GIEF-----DKDL-S--N------------------------------------------IIQLDDIQGDIHMHT------------------TY-S-DGAFSIEEMVKAN--I-A-KG---Y----QFMVITDHSQSLK-VANG--LSVDQLLRQNEEIKK--L-N------------EKY----------------------------------------T---E------------------------------------IDIYSGIEMDILPDGQL-DYDNK-ILAQ------LDYVIAAIHQSFNQSQETIMQRLENACRNPYVRHIAHPTGRI-------IGKRPGYEPDIEKLCQLAEETNTILEINANPKRLDLNAETV-K--K-YP-NVKLTINTDAH-HVDHLE-FMKYGVATAQKGFVSKDRVINTM-S------------------------------------------------------------------------------------------------------------------------RDEFKE--------------------------------------------------------------------------------------------------LIENNIKL----------------------------------------------------------------------------------------------------------------------------------------------------------------------------------------------------------------------------------------------------------KK---------------------------------------------------------------------------------------------------------------------
>WP_107527382.1
------------------------------------------------------------------------------------------------------------------------------------------------------------------------------------------------------------------------------------------------------------------------------------------------------------------------------------------------------------------------MTKKDIIQLLEKIAVYMELK-G--E----------NTFKVSAYRKAAQSLEID-ERP-------------------LDEI-----------E-D------V-TE-----------LKGIGKGVGEVINEYRQ-H-G--TTSTLDALKKEVPE-GLIPLMKIQGLGSKKIAKLYKELNIDNKESLQRACEN-----GEVSA-LSGFAKKTE-QNILEAV-------KALG---AKK---------E-KY------------------PIDQMRGLNTEIKAYLA-----T-----------------------IT--E---I---E-----KFEVAGSFRRFKEMSKDLDF-II-------S------T-----Q-------------S--P-----L-----------K-------------VQEALLQIPN--------------------------------K-VKEVAV--------------G-----ATK-----------VSL-------EL-------------------------------------E-Y---------------DD------ETIGVDFRLIEP----AA-------------FYHTLQHFTGSKDHNIRI-----------RQLAKEKG-EKVSEYGIE---------------T-------------------------------------------------------------------------------EN------------------------------------------------G--------EL-----------------LQ------------------------------------------YQS--------------------------------------------------------------------------EA------EIYQHFNVDWIAPAIRED-GSEF-----DKDL-T--D------------------------------------------IIQLGDIKGDLHMHT------------------TY-S-DGAFSIEDMVKAN--I-A-KG---Y----EFMVITDHSQSLK-VANG--LSVERLLRQNEEIKK--L-N------------EKY----------------------------------------K---E------------------------------------IDIYSGIEMDILPDGSL-DYEDE-ILAQ------LDYVIAAIHQSFNQPQEEIMRRLENACNNPYVRHIAHPTGRI-------IGRRPGYEPDIEQLCELAEKTNTILEINANPKRLDLNAETL-K--K-HP-NVKLTINTDAH-HIDHLE-FMQYGVATAQKGFLAKDRVINTM-S------------------------------------------------------------------------------------------------------------------------RDAFKS--------------------------------------------------------------------------------------------------MIENNIKM----------------------------------------------------------------------------------------------------------------------------------------------------------------------------------------------------------------------------------------------------------KK---------------------------------------------------------------------------------------------------------------------
>WP_119485950.1
------------------------------------------------------------------------------------------------------------------------------------------------------------------------------------------------------------------------------------------------------------------------------------------------------------------------------------------------------------------------MTKKDVIQLLEKIAIYMELK-G--E----------NTFKVSAYRKAAQSLEID-ERP-------------------LDEI-----------E-D------V-TE-----------LKGIGKGVGEVINEYRQ-H-G--TTSILDALKEEVPE-GLIPLMKIQGLGSKKIAKLYKELNIDSKESLQRACEN-----NEVSA-LSGFAKKTE-QNILEAV-------KALG---AKK---------D-KY------------------PIDQMRGLNNVIKGYLA-----T-----------------------IN--E---I---E-----KFEVAGSFRRFKEMSKDLDF-II-------S------T-----D-------------S--P-----L-----------Q-------------VQAALLQIPN--------------------------------K-VKEVAV--------------G-----STK-----------VSL-------EL-------------------------------------E-Y---------------DD------ETIGVDFRLIEP----SA-------------FHHTLQHFTGSKDHNIRI-----------RQLAKEKG-EKVSEYGIE---------------T-------------------------------------------------------------------------------KE------------------------------------------------G--------EL-----------------LQ------------------------------------------YQS--------------------------------------------------------------------------ED------EIYRHFGVDWIAPAIRED-GSEF-----DKDL-T--E------------------------------------------IIQLNDIKGDLHMHT------------------TY-S-DGAFSIEDMVKAN--I-A-KG---Y----EFMVITDHSQSLK-VANG--LSIERLLRQNEEIKT--L-N------------KKY----------------------------------------N---E------------------------------------IDIYSGIEMDILPDGSL-DYDDE-ILAQ------LDYVIAAIHQSFNQPQEEIMRRLENACNNPYVRHIAHPTGRI-------IGRRPGYEPDIDRLCELAEKTNTILEINANPKRLDLNAETL-R--K-HP-NLQLTINTDAH-HIDHLE-FMQYGVATAQKGFVTKDKVINTM-S------------------------------------------------------------------------------------------------------------------------RQSFKS--------------------------------------------------------------------------------------------------MIENNIKM----------------------------------------------------------------------------------------------------------------------------------------------------------------------------------------------------------------------------------------------------------KK---------------------------------------------------------------------------------------------------------------------
>WP_107628594.1
------------------------------------------------------------------------------------------------------------------------------------------------------------------------------------------------------------------------------------------------------------------------------------------------------------------------------------------------------------------------MTKKDVIQLLEKIATYMELK-G--E----------NTFKVSAYRKAAQSLEID-ERP-------------------LEEI-----------E-D------V-TE-----------LKGIGKGVGEVIDEYRH-T-G--ESTTLADLEQEVPA-GLVPLLKIQGLGSKKIAKLYKELNITDKEALQNACEQ-----GKVSE-LSGFAKKTE-QNILEAV-------KALG---AKK---------D-HY------------------PIDQMRGLSAEINEFLD-----T-----------------------ID--D---I---D-----KYEVAGSFRRYKEVSKDLDY-II-------S------T-----T-------------K--P-----Q-----------E-------------VQEALIKIPN--------------------------------K-QKEVAV--------------G-----STK-----------VSL-------EV-------------------------------------S-Y---------------DD------ETIGVDFRLIEP----AA-------------FYHTLQHFSGSKDHNIRI-----------RQMAKDKN-EKISEYGIE---------------Q-------------------------------------------------------------------------------AD------------------------------------------------G--------KL-----------------IQ------------------------------------------YQS--------------------------------------------------------------------------EE------EIYQHFDVDWIAPAMRED-GSEF-----DKDL-S--N------------------------------------------VITLNDINGDIHMHT------------------TY-S-DGAFSIKDMIEAN--I-K-KG---Y----EFMVITDHSQSLK-VANG--LSEERLLRQNEEIKE--L-N------------KQY----------------------------------------D---E------------------------------------IDIYSGIEMDILPDGSL-DYSDE-VLAK------LDYVIAAIHQSFNQSEEEIMQRLENACRNPYVRHIAHPTGRI-------IGRRPGYEPNIDKLCALAEETNTILEINANPKRLDLNADVV-K--K-HP-NVQLTINTDAH-HVDHLE-FMKYGVATAQKGFVHKDRVINTM-M------------------------------------------------------------------------------------------------------------------------RESFKS--------------------------------------------------------------------------------------------------MIENNIKL----------------------------------------------------------------------------------------------------------------------------------------------------------------------------------------------------------------------------------------------------------KK---------------------------------------------------------------------------------------------------------------------
>WP_070481475.1
------------------------------------------------------------------------------------------------------------------------------------------------------------------------------------------------------------------------------------------------------------------------------------------------------------------------------------------------------------------------MTKKDVIKLLEQIATYMELN-G--E----------NTFKVSAYRKAAQSLEMD-ERP-------------------LEEI-----------D-D------V-TE-----------LKGIGKGVGEVISEYRQ-T-G--ESEVLSDLKKRVPE-GLIPLLKIQGLGSKKIAKLYQELGIEDKESLQRACEA-----GQVSQ-LKGFAKKTE-TNILEAV-------KALG---AKK---------E-RY------------------PIDQMRGLNEQIVAYIK-----T-----------------------LT--A---I---D-----NYSSAGSFRRYKEMSKDLDF-II-------S------T-----T-------------E--P-----D-----------K-------------VQAQLLNIPN--------------------------------K-AKEMAV--------------G-----QTK-----------ISL-------EI-------------------------------------E-Y---------------DD------ETIGVDFRLIEP----AA-------------FYHTLQHFTGSKEHNIRI-----------RQLAKAQG-EKVSEYGIE---------------T-------------------------------------------------------------------------------SD------------------------------------------------G--------QL-----------------IQ------------------------------------------YNN--------------------------------------------------------------------------ET------DIYKHFNVNWIAPAMRED-GSEF-----ERDL-S--D------------------------------------------IITLDDINGDIHMHT------------------TY-S-DGAFSIRHMVEAN--I-A-KG---Y----HFMVITDHSQSLK-VANG--LQVERLLRQNEEIKK--L-N------------QEY----------------------------------------Q---E------------------------------------IDIYSGTEMDILPDGSL-DYDDD-VLAQ------LDYVIAAIHQSFNQSEADIMKRLEHACRNPYVRHIAHPTGRI-------IGKRPGYQPNIEQLMQLAEETQTILEINANPKRLDLNADIV-K--K-YP-NVKLTINTDAH-HTDHLE-FMKYGVATAQKGFVTKDRVINTL-S------------------------------------------------------------------------------------------------------------------------REDFKK--------------------------------------------------------------------------------------------------FIANNIKM----------------------------------------------------------------------------------------------------------------------------------------------------------------------------------------------------------------------------------------------------------KK---------------------------------------------------------------------------------------------------------------------
>WP_002510890.1
------------------------------------------------------------------------------------------------------------------------------------------------------------------------------------------------------------------------------------------------------------------------------------------------------------------------------------------------------------------------MTKKDIIQLLEKIAIYMELK-G--E----------NTFKVSAYRKAAQSLEID-ERP-------------------LDEI-----------N-D------V-TE-----------LKGIGKGVGEVINEYYQ-T-G--ESMTLNSLEQEVPA-GLIPLMKIQGLGSKKIAKLYKELNVIDKTTLQQACEA-----GKVSE-LSGFAKKTE-QNILEAV-------KALG---ARK---------E-KY------------------PIDQMRGLNLKIKAHLE-----T-----------------------IN--Q---I---D-----KFEVAGSFRRFKEMSKDLDY-II-------S------T-----D-------------E--P-----E-----------L-------------VQQALLTIPN--------------------------------K-VKEVAV--------------G-----QTK-----------VSL-------EI-------------------------------------D-Y---------------DD------EIIGVDFRLIEP----AA-------------FYHTLQHFTGSKDHNIRI-----------RQMAKERN-EKISEYGIE---------------Q-------------------------------------------------------------------------------AD------------------------------------------------G--------NL-----------------LQ------------------------------------------YQS--------------------------------------------------------------------------EA------EIYNHYDVNWIAPPLRED-GSEF-----DKNL-E--Q------------------------------------------IVQLNDINGDIHMHT------------------TY-S-DGAFSIKDMVEAN--I-A-KG---Y----EFMVITDHSQSLK-VANG--LSEERLLRQIDEIKQ--L-N------------AEY----------------------------------------D---E------------------------------------IDIYSGIEMDILPNGDL-DYSNE-ILAQ------LDYVIAAIHQSFNQSEAEIMQRLENACRNPYVKHIAHPTGRI-------IGKRPGYEPNIEQLCALAEETNTVLEINANPKRLDLSADVL-R--K-HP-NLMLTINTDAH-HIDHLD-FMAYGVATAQKGFVTKNRVINAM-S------------------------------------------------------------------------------------------------------------------------RTAFQS--------------------------------------------------------------------------------------------------FVNDNIKL----------------------------------------------------------------------------------------------------------------------------------------------------------------------------------------------------------------------------------------------------------KK---------------------------------------------------------------------------------------------------------------------
>WP_059106599.1
------------------------------------------------------------------------------------------------------------------------------------------------------------------------------------------------------------------------------------------------------------------------------------------------------------------------------------------------------------------------MTKKDVIQLLEKIATYMELK-G--E----------NTFKVSAYRKAAQSLEID-ERS-------------------LDEI-----------E-D------V-TE-----------LKGIGKGVGEVIDEYRS-T-G--ESSTLEGLQQEVPE-GLVPLLKIQGLGSKKIAKLYKELNIKDKTDLQKACEA-----GEVSQ-LSGFAKKTE-QNILEAV-------KALG---AKK---------S-HY------------------PINTIRGLHEEINAHLD-----A-----------------------FD--A---V---E-----KYEVAGSFRRFKEMSKDLDY-II-------S------T-----N-------------D--P-----D-----------R-------------VQQQLLELPN--------------------------------I-VKTVAE--------------G-----STK-----------VSV-------EL-------------------------------------E-Y---------------DD------ETIGVDFRLIEP----AA-------------FYHTLQHFTGSKDHNIRI-----------RQLAKDKG-EKISEYGIE---------------Q-------------------------------------------------------------------------------PD------------------------------------------------G--------EL-----------------IQ------------------------------------------YQS--------------------------------------------------------------------------EA------EIYQHYGYDWIAPALRED-GSEF-----DKDL-S--D------------------------------------------IIRLEDINGDIHMHT------------------TA-S-DGAFSLEEMIQAN--I-N-KG---Y----EFMIITDHSQSLK-VANG--LSKDRLLRQNEEIKK--L-N------------EQY----------------------------------------D---E------------------------------------IDIYSGIEMDILPDGRL-DYDDD-VLAQ------LDYVIAAIHQSFNQSQEEIMKRLENACRNPYVRHIAHPTGRI-------LGRRPGYEPDIDRLCELAEETGTILEINASPSRLDLSADVV-R--K-HP-NVQLTINTDAH-HTDHLE-FMKYGVATAQKGFVTKSRVLNTK-S------------------------------------------------------------------------------------------------------------------------REAFKD--------------------------------------------------------------------------------------------------FIEHNQKL----------------------------------------------------------------------------------------------------------------------------------------------------------------------------------------------------------------------------------------------------------KK---------------------------------------------------------------------------------------------------------------------
>WP_145427271.1
------------------------------------------------------------------------------------------------------------------------------------------------------------------------------------------------------------------------------------------------------------------------------------------------------------------------------------------------------------------------MTKKDVIQLLGRIATYMELK-G--E----------NTFKVSAYRKAAQSLEID-ERT-------------------LDEI-----------D-D------V-TE-----------LKGIGKGVGEVINEYRQ-T-G--ASSTLKALQGEVPE-GLIPLLKIQGLGSKKISKLYKELNITDKASLQKACEA-----GKVSE-LSGFAKKTE-QNILEAV-------KALG---AKK---------D-KY------------------PIDLMRGLSREINHYLE-----Q-----------------------LT--D---I---E-----QFEVAGSFRRFKEESKDLDY-II-------S------T-----T-------------N--P-----D-----------S-------------VQQQLLEIPN--------------------------------K-VKEVAV--------------G-----QTK-----------ISL-------EL-------------------------------------T-Y---------------DD------ETIGVDFRLIEP----AA-------------FYHTLQHFTGSKDHNIRI-----------RQLAKERD-EKISEYGIE---------------T-------------------------------------------------------------------------------AS------------------------------------------------G--------EL-----------------IQ------------------------------------------YQS--------------------------------------------------------------------------EA------EIYEHYGHDWIAPALRED-GSEF-----DKDL-S--E------------------------------------------IIQLDDIRGDIHMHT------------------TA-S-DGAMSQREMVEAN--I-A-KG---Y----EFMMITDHSRSLK-VANG--LSAERLLRQHEEIQQ--L-N------------EEY----------------------------------------P---E------------------------------------IDIYSGTEMDILPDGSM-DYDDE-VLAQ------LDYVIASIHQSFNQSQEDIMHRLEQACRNPYVRHIAHPTGRI-------IGKRPGYEPDIEQLCQLAEETGTVLEINANPKRLDLNAKVV-R--Q-HP-NLMLTINTDAH-HTDHLE-FMKYGVATAKKGFVQKSRVINTF-S------------------------------------------------------------------------------------------------------------------------REAFKD--------------------------------------------------------------------------------------------------FVKGEKNK----------------------------------------------------------------------------------------------------------------------------------------------------------------------------------------------------------------------------------------------------------K----------------------------------------------------------------------------------------------------------------------
>WP_107401405.1
------------------------------------------------------------------------------------------------------------------------------------------------------------------------------------------------------------------------------------------------------------------------------------------------------------------------------------------------------------------------MTKKDIIRLLENIATYMELK-G--E----------NAFKVSAYRKAAQSLEID-ERT-------------------LDEI-----------E-D------V-TT-----------LKNIGKGVGEVIETYRT-T-G--TSPTLETLQNEVPE-GLIPLLKIQGLGSKKIAKLYESLHITDKASLQAACEA-----GKVSE-LKGFAKKTE-QNILEAV-------KAMG---AKK---------S-HY------------------PINMMRGLNDKITTYLK-----T-----------------------IP--E---I---E-----RFEVAGSFRRMKEMSKDLDY-II-------S------T-----R-------------A--P-----L-----------K-------------VQAALKNIPN--------------------------------K-VKEVAV--------------G-----ETK-----------VSL-------EM-------------------------------------S-Y---------------ED------ETIGVDFRLIEP----EA-------------FYHTLQHFTGSKDHNIRI-----------RQLAKAQG-EKVSEYGIE---------------R-------------------------------------------------------------------------------SD------------------------------------------------G--------QL-----------------LQ------------------------------------------FNS--------------------------------------------------------------------------EA------EIYAHFNVEWIAPSLRED-GSEF-----DKDL-S--D------------------------------------------IITLDDIRGDIHMHT------------------IA-S-DGAMSLREMVEAN--I-Q-KG---Y----EFMCITDHSKNLR-VANG--LSVEKLLKQNEEIKA--L-N------------REY----------------------------------------N---E------------------------------------IDIYSGTEMDILPDGTL-DYEDD-VLAQ------LDYVIAAIHQSFNQSEADIMKRLETACYNPYVRHIAHPTGRI-------IGRREGYKVNIEQLVRMCSETGTALEINANPQRLDLNATIL-R--A-HP-QLKLTINTDAH-HTNHLA-FMHYGVATAQKGFVKKSQVINAY-T------------------------------------------------------------------------------------------------------------------------REQFQA--------------------------------------------------------------------------------------------------FIRQSKSV----------------------------------------------------------------------------------------------------------------------------------------------------------------------------------------------------------------------------------------------------------K----------------------------------------------------------------------------------------------------------------------
>WP_107633280.1
------------------------------------------------------------------------------------------------------------------------------------------------------------------------------------------------------------------------------------------------------------------------------------------------------------------------------------------------------------------------MTKKDVIRLLENIATYMELK-G--E----------NAFKVSAYRKAAQSLEID-ERT-------------------LDEI-----------D-D------V-TS-----------LKNIGKGVGDVIETYRT-T-G--ESPTLETLKQEVPE-GLIPLLKIQGLGSKKIARLYEALHITDKASLQAACET-----GKVSE-LKGFAKKTE-QNILEAV-------KALG---AKK---------S-HY------------------PINMMRSLNDKIETYLN-----T-----------------------IP--E---I---E-----RFEVAGSFRRMKEMSKDLDY-II-------S------T-----H-------------A--P-----L-----------K-------------VQAALLNIPN--------------------------------K-IKEVAV--------------G-----ETK-----------VSL-------EL-------------------------------------N-H---------------DD------ETIGVDFRLISP----EA-------------FYHTLQHFTGSKDHNIRI-----------RQLAKARD-EKVSEYGIE---------------R-------------------------------------------------------------------------------AD------------------------------------------------G--------EL-----------------LQ------------------------------------------FNS--------------------------------------------------------------------------EK------EIYAHFNVNWIAPTMRED-GSEF-----DKDL-S--D------------------------------------------IISLDDINGDIHMHT------------------TA-S-DGAMSLREMVEAN--I-Q-KG---Y----EFMCITDHSRNLR-VANG--LSVEKLLKQNEDIKA--L-N------------EEY----------------------------------------K---E------------------------------------IDIYSGTEMDILPDGTL-DYDDD-VLAQ------LDYVIAAIHQSFNQTEAEIMKRFETACFNPYVRHIAHPTGRI-------IGRRDGYQVNIEKLVQMCKDTKTVLEINANPQRLDLNASIL-R--T-YP-DLKLTINTDAH-HTKHLD-FMKYGVATAQKGFVKRSQVINTM-T------------------------------------------------------------------------------------------------------------------------REQFKA--------------------------------------------------------------------------------------------------FINQKKLD----------------------------------------------------------------------------------------------------------------------------------------------------------------------------------------------------------------------------------------------------------E----------------------------------------------------------------------------------------------------------------------
>WP_107389436.1
------------------------------------------------------------------------------------------------------------------------------------------------------------------------------------------------------------------------------------------------------------------------------------------------------------------------------------------------------------------------MTKKDVIRLLEKIATYMELK-G--E----------NAFKVSAYRKAAQSLETD-ERT-------------------LDEI-----------D-D------V-TA-----------LKNIGKGVGEVIDTYRK-T-G--ASPTLETLQKEVPE-GLIPLLKIQGLGSKKIAKLYETLHITDKSSLQAACEA-----GKVSE-LKGFAKKTE-QNILEAV-------KAMG---AKK---------D-HY------------------PIDTMRGLNRVVQAHLE-----T-----------------------IP--E---I---V-----AFEVAGSFRRMKEMSKDLDY-II-------S------T-----E-------------A--P-----L-----------K-------------VQQALLEIPN--------------------------------K-LKEVAV--------------G-----KTK-----------VSL-------EL-------------------------------------E-F---------------DD------ETIGVDFRMIEP----RA-------------FFHTLQHFTGSKEHNICI-----------RQLAKARE-EKVSEYGIE---------------Q-------------------------------------------------------------------------------AD------------------------------------------------G--------QL-----------------LQ------------------------------------------FDS--------------------------------------------------------------------------EA------KIYEHFNVNWIAPSMRED-GSEF-----DKDL-S--D------------------------------------------IITLEDIRGDIHMHT------------------TA-S-DGAMSLREMVEAN--I-R-KG---Y----DFMCITDHSKSLK-VANG--LSIERLLKQNEEIKA--L-N------------KEY----------------------------------------E---E------------------------------------IDIYSGTEMDILPDGSL-DYEDE-VLSQ------LDYVIAAIHQSFNQSESEIMKRLETACYNPYVRHIAHPTGRI-------IGRRDGYPVDMEKLIKMCSDTNTVLEINANPKRLDLNAATL-R--A-NP-NLKVTINTDAH-HTDHLE-FMKYGVATAQKGFVKKTQVINAM-S------------------------------------------------------------------------------------------------------------------------RSSFKD--------------------------------------------------------------------------------------------------FINQKKCE----------------------------------------------------------------------------------------------------------------------------------------------------------------------------------------------------------------------------------------------------------FI---------------------------------------------------------------------------------------------------------------------
>WP_101457099.1
------------------------------------------------------------------------------------------------------------------------------------------------------------------------------------------------------------------------------------------------------------------------------------------------------------------------------------------------------------------------MIKKDVIRLLEEIATYMELK-G--E----------NAFKVSAYRKAVQSLEAD-ERT-------------------MDQI-----------D-D------V-TE-----------LKNIGKGVGEVINTFLE-T-G--DSPTLNTLKKEVPS-GLIPLLKIKGLGSKRIARLYQELNITDKDSFQKAAEN-----HEISA-LDGFGKKTE-EKYLEAI-------RELG---AKK---------D-AY------------------PIDTMKGLNTLITKHLQ-----S-----------------------IE--A---I---E-----RFEVAGSFRRKKEMSKDLDY-II-------S------T-----N-------------D--P-----L-----------E-------------VQQQLLAIPE--------------------------------K-VEEVAV--------------G-----KTK-----------VSL-------EL-------------------------------------A-F---------------DD------ETIGVDFRLIEP----AA-------------FYHTLQHFTGSKEHNIRI-----------RQIAKQTN-EKVSEYGIE---------------Q-------------------------------------------------------------------------------PD------------------------------------------------G--------SL-----------------LQ------------------------------------------FDS--------------------------------------------------------------------------EV------AIYEHFGVKWMAPSMRED-GTEF-----DKDL-S--E------------------------------------------IVTLDDINGDIHMHT------------------TA-S-DGAFSLREMVEAN--I-E-KG---Y----QFMCITDHSQSLR-VANG--LSVDRLLKQNEEIKK--L-N------------QAY----------------------------------------P---E------------------------------------IDIYSGTEMDILPDGRL-DYDDE-VLAQ------LDYVIAAIHQSFNQSEEEIMKRLEAACRNPYVRHIAHPTGRI-------IGRRDGYAPNMTKLIELCRETGTVLEINANPKRLDLSAEVL-R--Q-NP-GLKVTINTDAH-HVDHLN-FMNYGIATAQKGFVKKEDVVNAM-S------------------------------------------------------------------------------------------------------------------------RQAFKQ--------------------------------------------------------------------------------------------------FITQPKSV----------------------------------------------------------------------------------------------------------------------------------------------------------------------------------------------------------------------------------------------------------E----------------------------------------------------------------------------------------------------------------------
>WP_019168146.1
------------------------------------------------------------------------------------------------------------------------------------------------------------------------------------------------------------------------------------------------------------------------------------------------------------------------------------------------------------------------MTKKDVIRLLEEIATYMELK-G--E----------NTFKVSAYRKAVQSLEAD-ERT-------------------IDQI-----------E-D------V-TA-----------LKNIGKGVGEVINTFLE-T-G--ESPTLNALKEEVPS-GLIPLLKIKGLGSKRIARLYQELNITDKESFQKACEN-----HEISA-LDGFGKKTE-EKYLEAV-------RELG---AKK---------D-AY------------------PIDTMKGLNALITKHLQ-----S-----------------------IE--A---I---E-----RFEVAGSFRRKKEMSKDLDY-II-------S------T-----N-------------E--P-----L-----------E-------------VQQRLLAIPE--------------------------------K-VEEVAV--------------G-----TTK-----------VSL-------EL-------------------------------------S-F---------------DD------ETIGVDFRLIEP----AA-------------FYHTLQHFTGSKDHNIRI-----------RQIAKQTN-EKVSEYGIE---------------Q-------------------------------------------------------------------------------PD------------------------------------------------G--------TL-----------------LQ------------------------------------------LDS--------------------------------------------------------------------------EA------AIYEHFGAKWIEPSMRED-GSEF-----DKDL-S--E------------------------------------------IVTLDDINGDLHMHT------------------TA-S-DGAFSLREMVEAN--I-E-KG---Y----KFMCITDHSQSLR-VANG--LSVERLLKQNEEIKK--L-N------------EEY----------------------------------------S---E------------------------------------IDIYSGTEMDILPDGRL-DYEDE-VLAQ------LDYVIAAIHQSFNQSEEEIMKRLEAACRNPYVRHIAHPTGRI-------IGRRDGYAPNMAQLIELCRETGTVLEINANPKRLDLSADVL-R--Q-NP-GLKVTINTDAH-HVDHLN-FMNYGVATAQKGFVKKEDVINTM-S------------------------------------------------------------------------------------------------------------------------REAFKK--------------------------------------------------------------------------------------------------FITQPKTV----------------------------------------------------------------------------------------------------------------------------------------------------------------------------------------------------------------------------------------------------------E----------------------------------------------------------------------------------------------------------------------
>WP_085238035.1
------------------------------------------------------------------------------------------------------------------------------------------------------------------------------------------------------------------------------------------------------------------------------------------------------------------------------------------------------------------------MTKKDVIRLLEEIATYLELK-G--E----------NAFKVSAYRKAVQSLEAD-ERT-------------------MDQI-----------S-D------V-TE-----------LKNIGKGVGEVIHTFLT-T-G--ESPTLNALKEEVPS-GLIPLLKIKGLGSKRIAKLYKALNITDKASFQKACEN-----HEVSA-LDGFGRKTE-EKYLEAV-------QALG---AKK---------E-AY------------------PIDTMRRLNALISSHLQ-----S-----------------------FE--G---I---E-----RFEVAGSFRRMKEMSKDLDY-II-------S------T-----N-------------V--P-----L-----------K-------------VQEQLLALPE--------------------------------K-VEEVAV--------------G-----ETK-----------VSL-------EL-------------------------------------A-F---------------DD------ETIGVDFRLIEP----RA-------------FYHTLQHFTGSKNHNIKI-----------RQMAKKKQ-EKVSEYGIE---------------Q-------------------------------------------------------------------------------SN------------------------------------------------G--------QL-----------------LQ------------------------------------------LNS--------------------------------------------------------------------------EA------EIYEHFGVKWIEPSMRED-GSEF-----DKDL-S--A------------------------------------------IITLDDINGDLHMHT------------------TA-S-DGAYSLEEMIEAN--I-Q-KG---Y----QFMCITDHSRSLK-VANG--LAVERLLQQNEEIKR--L-N------------QLY----------------------------------------S---E------------------------------------IDIYSGTEMDILPDGRL-DYDDD-VLAQ------LDYVIAAIHQSFNQSEETMMQRLENACRNPYVRHIAHPTGRI-------IGRRDGYQVNIEQLIALCRETGTVLEINANPMRLDLSADVL-R--Q-NP-DLMVTINTDAH-HVNHLN-FMNYGIATAQKGFVKKAQVVNAM-T------------------------------------------------------------------------------------------------------------------------RDAFKQ--------------------------------------------------------------------------------------------------FITQPKSV----------------------------------------------------------------------------------------------------------------------------------------------------------------------------------------------------------------------------------------------------------E----------------------------------------------------------------------------------------------------------------------
>WP_050345790.1
------------------------------------------------------------------------------------------------------------------------------------------------------------------------------------------------------------------------------------------------------------------------------------------------------------------------------------------------------------------------MTKKDVIRLLENIATYMELK-G--E----------NAFKVSAYRKAVQSLEAD-ERT-------------------MDQI-----------K-D------V-TE-----------LKNIGKGVGEVINTFVQ-T-G--KSPTLESLKAEVPS-GLIPLLKIKGLGSKRIAKLYHELNITDQASFQKACEN-----HEISA-LSGFGKKTE-EKYLEEV-------KALG---AKK---------D-RY------------------PIDTMMGLSRTIDAYLQ-----T-----------------------ID--E---I---E-----RFEVAGSFRRMKEMSKDLDY-II-------S------T-----N-------------A--P-----L-----------K-------------VQKQLLEMPN--------------------------------K-VEDVAV--------------G-----ETK-----------VSL-------EL-------------------------------------S-Y---------------DD------ETIGVDFRLIEP----KA-------------FYHTLQHFTGSKAHNIRI-----------RQIAKETQ-EKVSEYGIE---------------Q-------------------------------------------------------------------------------PD------------------------------------------------G--------QL-----------------LQ------------------------------------------LDS--------------------------------------------------------------------------EA------AIYEHFGVQWIEPSMRED-GSEF-----DRDL-S--N------------------------------------------IIRLEDINGDIHMHT------------------TA-S-DGAHQLREMIEAN--I-E-KG---Y----GFMCITDHSQSLR-VANG--LSVERLLKQNEEIKA--L-N------------EEY----------------------------------------S---E------------------------------------IDIYSGTEMDILPDGRL-DYDDD-VLSQ------LDYVIASIHQSFNQSEKEIMKRLESACRNPYVRHIAHPTGRL-------IGRRDGYKPDISQLVKLCRETGTVLEINANPKRLDLSAEVL-R--Q-NP-DLMVSINTDAH-HTRHLD-FMKFGIATAQKGFVKKESVVNAM-S------------------------------------------------------------------------------------------------------------------------REAFKS--------------------------------------------------------------------------------------------------FLTNPKQP----------------------------------------------------------------------------------------------------------------------------------------------------------------------------------------------------------------------------------------------------------K----------------------------------------------------------------------------------------------------------------------
>WP_044359818.1
-------------------------------------------------------------------------------------------------------------------------------------------------------------------------------------------------------------------------------------------M----------------------------------------------------------------------------------------------------------------------------LTKKDIIRLLEEIATYMELK-G--E----------NAFKVSAYRKAAQSLETD-DRT-------------------LDEI-----------D-D------V-TT-----------LKNIGKGVGEVINTYIA-T-Q--TSPVLDSLKAEVPS-GLIPLLKIPGLGSKCIARLYKELNITDKASFQAACEA-----GQVSA-LSGFGKKTE-EKYLTEV-------KALG---AKK---------E-RY------------------PIDQMIGLNQLIDDYLT-----Q-----------------------IP--E---I---Q-----RFEVAGSFRRMKEMSKDLDY-II-------S------T-----E-------------A--P-----L-----------K-------------VQAQLLEIPQ--------------------------------L-VEKVAV--------------G-----ETK-----------VSL-------TL-------------------------------------A-Y---------------DD------ETIGVDFRMIEP----AA-------------FYHTLQHFTGSKDHNIRI-----------RQLAKDKG-EKVSEYGIE---------------Q-------------------------------------------------------------------------------PD------------------------------------------------G--------SL-----------------LQ------------------------------------------LDS--------------------------------------------------------------------------EV------AIYAHFNTPWIAPSMRED-GSEF-----DKDL-S--S------------------------------------------IVTLEDMRGDIHMHT------------------TA-S-DGAFSLREMVEAN--I-A-KG---Y----DYMCITDHSQSLR-VANG--LSVERLLKQRDEIHA--L-N------------AEY----------------------------------------D---E------------------------------------IDIYSGIEMDILPDGSL-DYDDD-VLAQ------LDYVIAAIHQSFNQSEAEIMHRLEQACRNPYVRHIAHPTGRI-------IGKRKGYEPNMDQLIKLCRETGTVLEINANPKRLDLSADVL-R--Q-NP-DLMVTINTDAH-HVDHLD-FMKYGVATAQKGWVKKEHVLNAM-S------------------------------------------------------------------------------------------------------------------------REAFKT--------------------------------------------------------------------------------------------------FITQPKQL----------------------------------------------------------------------------------------------------------------------------------------------------------------------------------------------------------------------------------------------------------K----------------------------------------------------------------------------------------------------------------------
>WP_103357900.1
------------------------------------------------------------------------------------------------------------------------------------------------------------------------------------------------------------------------------------------------------------------------------------------------------------------------------------------------------------------------MTKKDIIRLLEEIATYMELK-G--E----------NAFKISAYRKAAQSLETD-DRT-------------------LDEI-----------E-D------V-TT-----------LKNIGKGVGEVINTYIA-T-Q--EAPVLEALKAEVPS-GLIPLLKIPGLGSKRIARLYKELDITDKASFQAACEA-----GKVSE-LSGFGKKTE-EKYLAAV-------KELG---AKK---------D-RY------------------PIDQMIGLNKVISEYLA-----Q-----------------------IP--E---I---M-----RYEVAGSFRRMKEMSKDLDY-II-------S------T-----E-------------S--P-----L-----------K-------------VQEQLLEIPQ--------------------------------L-VEKVAV--------------G-----ETK-----------VSL-------TL-------------------------------------S-Y---------------DD------ETIGVDFRMIEP----AA-------------FYHTLQHFTGSKDHNIRI-----------RQLAKEKG-EKVSEYGIE---------------Q-------------------------------------------------------------------------------PD------------------------------------------------G--------SL-----------------LQ------------------------------------------LES--------------------------------------------------------------------------EE------AIYKHFNTPWIAPSMRED-GSEF-----DKDL-S--D------------------------------------------IITLEDMRGDIHMHT------------------TA-S-DGAFSLREMVEAN--I-A-KG---Y----DYMCITDHSQSLR-VANG--LSVDRLLKQRDEIHA--L-N------------AEY----------------------------------------D---E------------------------------------IDIYSGIEMDILPDGTL-DYDDE-VLAQ------LDYVIAAIHQSFNQSEAEIMKRLETASRNPYVRHIAHPTGRI-------IGKRKGYEPNMEQLIALCRETGTVLEINANPKRLDLSVDVL-R--Q-NP-DLMVTINTDAH-HVDHLD-LMKYGVATAQKGWVKRQHVLNAM-S------------------------------------------------------------------------------------------------------------------------RDAFKT--------------------------------------------------------------------------------------------------FITQPKQG----------------------------------------------------------------------------------------------------------------------------------------------------------------------------------------------------------------------------------------------------------K----------------------------------------------------------------------------------------------------------------------
>WP_095116176.1
------------------------------------------------------------------------------------------------------------------------------------------------------------------------------------------------------------------------------------------------------------------------------------------------------------------------------------------------------------------------MTKKDVIRLLEEIAIYMELK-G--E----------NAFKISAYRKAAQSLETD-ERP-------------------LDQI-----------D-D------V-TT-----------LKNIGKGVGEVINTYIT-T-Q--ETPVLDALKEEVPN-GLIPLLKIPGLGSKRIARLYKELNITDKESFQAACEE-----GNVSA-LSGFGKKTE-EKYLAAV-------KELG---AKK---------D-RY------------------PIDQMIGLNQLITDYLS-----Q-----------------------IP--E---I---E-----RFEVAGSFRRMKEMSKDLDY-II-------S------T-----E-------------N--P-----L-----------K-------------VQEQLLAIPQ--------------------------------L-VEKVAV--------------G-----ETK-----------VSV-------TL-------------------------------------S-Y---------------DD------ETIGVDFRMIEP----AA-------------FYHTLQHFTGSKDHNIRI-----------RQLAKARD-EKVSEYGIE---------------Q-------------------------------------------------------------------------------AD------------------------------------------------G--------SL-----------------LQ------------------------------------------LDS--------------------------------------------------------------------------EE------AIYEHFNTPWIMPSIRED-GSEF-----DKDL-T--G------------------------------------------IIQMEDIRGDIHMHT------------------TA-S-DGAFGLREMIEAN--I-A-KG---Y----DYMCITDHSQSLR-VANG--LSVERLLKQNEEIRA--L-N------------AEY----------------------------------------D---E------------------------------------IDIYSGIEMDILPDGSL-DYEDD-VLSQ------LDYVIAAIHQSFNQSEAEIMKRMETACRNPYVRHIAHPTGRI-------IGKRKGYEPNIDELIALCRETGTVLEINANPKRLDLSADVL-R--Q-HP-DLMVTINTDAH-HINHLN-FMKYGVATAQKGWVKREHVLNAM-T------------------------------------------------------------------------------------------------------------------------RESFKA--------------------------------------------------------------------------------------------------FVTQPKQG----------------------------------------------------------------------------------------------------------------------------------------------------------------------------------------------------------------------------------------------------------N----------------------------------------------------------------------------------------------------------------------
>WP_115925210.1
------------------------------------------------------------------------------------------------------------------------------------------------------------------------------------------------------------------------------------------------------------------------------------------------------------------------------------------------------------------------MTKKDIIRLLETIATYMELK-G--E----------NTFKISAYRKAAQSLEVD-ERT-------------------LDQI-----------D-D------V-TT-----------LKNIGKGVGEVINTYVE-T-G--ESPVLDALKEEVPS-GLIPLLKIKGLGSKRIAKLYQTLNVTDKESFQKACEN-----GEVSA-LNGFGKKTE-QNYLEAV-------KALG---SKK---------D-RY------------------PIGTMIKLKQMISDYLS-----H-----------------------ID--E---I---E-----QYEVAGSFRRMKEMSKDLDF-II-------S------T-----Y-------------E--P-----L-----------K-------------VQSALLKIPN--------------------------------K-VEEVAV--------------G-----HTK-----------VSL-------EL-------------------------------------E-Y---------------DD------EVIGVDFRMIEP----AS-------------FYHTLQHFTGSKAHNVRI-----------RQIAKKSG-EKVSEYGIE---------------Q-------------------------------------------------------------------------------PD------------------------------------------------G--------SL-----------------LQ------------------------------------------LKS--------------------------------------------------------------------------EK------EIYQHFNVNWIEPSMRED-GSEF-----DKDL-S--E------------------------------------------IVTLDDIQGDIHMHT------------------TA-S-DGALSLREMIEAN--I-Q-KG---Y----AYMCITDHSRSLR-VANG--LSIERLMKQNEMIRS--L-N------------KEY----------------------------------------T---D------------------------------------IDIYSGTEMDILSDGTL-DYPDD-VLAQ------LDYVIAAIHQNFNQSESEIMHRLESACHNPYVRHIAHPTGRI-------IGRRSGYNVNMDQLVHLCRDTGTVLEINANPQRLDLSAQIL-R--D-NP-GLKLTINTDAH-HDAHLD-FMKYGIATAQKGFVRKEQVINTM-T------------------------------------------------------------------------------------------------------------------------REAFRD--------------------------------------------------------------------------------------------------FIKQPK-----------------------------------------------------------------------------------------------------------------------------------------------------------------------------------------------------------------------------------------------------------------------------------------------------------------------------------------------------------------------------------
>WP_009384493.1
------------------------------------------------------------------------------------------------------------------------------------------------------------------------------------------------------------------------------------------------------------------------------------------------------------------------------------------------------------------------MTKKDLIKLLEDIATYMELK-G--E----------NPFKVSAYRKASQSLEID-ERT-------------------IEEI-----------D-D------V-TE-----------LKGIGKGVGDVLNDYME-N-G--ESETLNALKKEVPS-GLVPLLKIQGLGSKKIAKLYQELNITDKASLLEACEK-----GKVSE-LKGFAKKTE-ANILEAV-------QAMS---QRK---------E-RY------------------PIDTMIKLKDEVAAYLE-----D-----------------------IE--D---I---E-----RFEFAGSFRRMKEQSKDLDV-II-------S------T-----T-------------A--P-----D-----------K-------------VQAALLKFDI--------------------------------L-TKEVAV--------------G-----DTK-----------VSI-------EV-------------------------------------E-F---------------DD------EIIGIDLRMIEP----KA-------------FYHTLQHFTGSKDHNIRI-----------RQIAKETN-EKVSEYGIE---------------Q-------------------------------------------------------------------------------ED------------------------------------------------G--------SL-----------------LQ------------------------------------------FDS--------------------------------------------------------------------------EE------AIYEHFKAPWIPPTMRED-GSEF-----DKDL-S--Q------------------------------------------IVQLSDINGDIHMHT------------------TA-S-DGAYRLEDMVKAN--I-K-KG---Y----QFMVITDHSQSLK-VANG--LSAERLLKQNEEIKA--L-N------------KKY----------------------------------------D---E------------------------------------IDIYSGIEMDILSDGTL-DYDDS-VLKE------LDYVIAAIHQSFNQSEEEIMHRLEQACQNPYVRHIAHPTGRI-------IGRRDGYKVNMDKLIDIAEKTNTILEINANPKRLDLSADVL-K--K-HK-NIHVTINTDAH-HVDHLD-FMKYGVATAQKGFVTKDRVLNTK-S------------------------------------------------------------------------------------------------------------------------REDFKS--------------------------------------------------------------------------------------------------FIENNIKL---------------------------------------------------------------------------------------------------------------------------------------------------------------------------------------------------------------------------------------------------------------------------------------------------------------------------------------------------------------------------------
>WP_107549266.1
------------------------------------------------------------------------------------------------------------------------------------------------------------------------------------------------------------------------------------------------------------------------------------------------------------------------------------------------------------------------MTKKDVVRLLEKIATYMELK-G--E----------NTFKVSAYRKAAQSLETD-ERT-------------------MDEI-----------E-D------V-TK-----------LKNIGKGVGEVINEYLA-A-G--ESETLKALEEEVPE-GLVPLLKIPGLGSKKIHKLYKELGITNKEELARACEN-----KQVSA-LSGFGKKTE-ENILAGV-------KALS---ARK---------E-RY------------------PINLLIKLNQEIEEYLE-----T-----------------------ID--A---L---E-----QYHVAGSFRRVKEMSKDLDY-IM-------S------T-----N-------------D--P-----E-----------T-------------VQQALLKVPH--------------------------------K-VKDVAV--------------G-----LTK-----------VSV-------EV-------------------------------------E-F---------------ED------ETIEIDFRIVEP----SA-------------YYHTLQHYTGSKDHNIRI-----------RQLAKARG-EKVSEYGIE---------------Q-------------------------------------------------------------------------------PD------------------------------------------------G--------SL-----------------LQ------------------------------------------LDS--------------------------------------------------------------------------EA------AIYEHFGHEWIAPPMRVD-GSEF-----DRDL-S--N------------------------------------------IVTLDDIKGDVHMHT------------------TM-S-DGAFSLREMIEAN--I-Q-KG---Y----EYMVITDHSRSLR-VAHG--LEIERLLRQNEEIKA--M-N------------EEY----------------------------------------E---E------------------------------------IDIYSGTEMDILADGTL-DYPDE-ILAQ------LDYVIASIHQSFNQTQEQIMHRLEQACRNPYVRHIAHPTGRI-------IGRRDGYKVNMNRLFELAKETGTILEINANPLRLDLSAEAL-R--H-HQ-DIMVTINTDAH-HIDNLE-LMKYGIATAQKAFIDKSRVLNTM-S------------------------------------------------------------------------------------------------------------------------REDFKS--------------------------------------------------------------------------------------------------FIKNNKKL----------------------------------------------------------------------------------------------------------------------------------------------------------------------------------------------------------------------------------------------------------KK---------------------------------------------------------------------------------------------------------------------
>WP_103211855.1
----------------------------------------------------------------------------------------------------------------------------------------------------------------------------------------------------------------------------------------MSQK----------------------------------------------------------------------------------------------------------------------------ITKKDVVRLLEKIATYMELK-G--E----------NAFKVSAYRKAAQSLETD-ERT-------------------LDEI-----------D-D------V-TE-----------LKGIGKGVGEVINEYLS-T-G--QSETLEALEKEVPE-GLVPLLKIQGLGSKKIAKLYKELGITNKETLQKACEN-----NEVSA-LSGFGKKTE-ENILAGV-------KALS---ERK---------T-HF------------------PINLLIKLNNEIEEYLT-----T-----------------------IE--G---I---D-----KFHVAGSFRRVKEMSKDLDY-II-------S------S-----T-------------Q--P-----E-----------N-------------VQKALLEIPH--------------------------------K-VKDVAV--------------G-----LTK-----------VSV-------EV-------------------------------------E-F---------------DD------EVIEIDFRIIEP----AA-------------YYHTLQHFTGSKDHNIRI-----------RQLAKERD-EKVSEYGIE---------------Q-------------------------------------------------------------------------------AD------------------------------------------------G--------TL-----------------LQ------------------------------------------FDS--------------------------------------------------------------------------EA------AIYEHFGRPWIAPPMRVD-GSEF-----DRDL-S--D------------------------------------------IVTLDDIKGDVHMHT------------------TM-S-DGAFSLQEMIEAN--I-A-KG---Y----EYMVITDHSRSLR-VAHG--LEIERLLRQNEEIKK--L-N------------EAY----------------------------------------D---E------------------------------------IDIYSGTEMDILPDGTM-DYPDE-VLAQ------LDYVIASIHQSFGQTEEEIMHRLASACRNPYVRHIAHPTGRI-------IGRRDGYKVNLQQLFDLARETGTILEINANPQRLDLSAEVL-R--P-VH-DIMVTINTDAH-HIENLE-LMKYGVATAQKAFINKERVLNTM-S------------------------------------------------------------------------------------------------------------------------RKDFKS--------------------------------------------------------------------------------------------------FIENNKKL----------------------------------------------------------------------------------------------------------------------------------------------------------------------------------------------------------------------------------------------------------QK---------------------------------------------------------------------------------------------------------------------
>WP_095105907.1
----------------------------------------------------------------------------------------------------------------------------------------------------------------------------------------------------------------------------------------MSQK----------------------------------------------------------------------------------------------------------------------------ITKKDVVGLLEKIATYMELN-G--E----------NTFKVSAYRKAAQSLETD-ERT-------------------LDEI-----------D-D------V-TD-----------LKGIGKGVGEVINEYLA-T-G--QSETLEALEKEVPA-GLVPLLKIQGLGSKKIAKLYKELGITNKEALQEACEK-----NQVSA-LSGFGKKTE-ENILAGV-------KALS---ERK---------T-HF------------------PINLLIKLNNEIEAYLT-----T-----------------------VE--G---I---D-----KFHVAGSFRRVKEMSKDLDY-II-------S------S-----T-------------D--P-----E-----------K-------------VQKALIDIPH--------------------------------K-VKDVAV--------------G-----LTK-----------VSV-------EV-------------------------------------E-F---------------DD------EIIEIDFRIIEP----AA-------------YYHTLQHFTGSKDHNIRI-----------RQLAKERD-EKVSEYGIE---------------Q-------------------------------------------------------------------------------AD------------------------------------------------G--------TL-----------------LQ------------------------------------------FDS--------------------------------------------------------------------------EA------AIYEHFGRPWIAPPMRVD-GSEF-----DRDL-S--D------------------------------------------IITLDDIKGDVHMHT------------------TM-S-DGAFSLREMVEAN--I-A-KG---Y----EYMVVTDHSRSLK-VAHG--LDIDRLLRQNAEIKK--L-N------------AEY----------------------------------------D---E------------------------------------IDIYSGTEMDILADGTL-DYPDE-ILAQ------LDYVIASIHQSFGQTEEEIMHRLESACRNPYVRHIAHPTGRV-------IGRRPGYKVNLPRLFDLARETGTILEINANPQRLDLSAEVL-R--P-VH-DIMVTINTDAH-HIDNLE-LMKYGVATAQKAFINKDRILNTM-S------------------------------------------------------------------------------------------------------------------------RADFKS--------------------------------------------------------------------------------------------------FIENNKKL----------------------------------------------------------------------------------------------------------------------------------------------------------------------------------------------------------------------------------------------------------QK---------------------------------------------------------------------------------------------------------------------
>WP_107536863.1
-------------------------------------------------------------------------------------------------------------------------------------------------------------------------------------------------------------------------------------------M----------------------------------------------------------------------------------------------------------------------------LTKKDIVKMLETIAIYMEIK-G--E----------NPFKVSAYRKASQSLETD-ERT-------------------INEI-----------E-D------V-TT-----------LKGIGKGVGDVINEYIN-H-G--TQSYLDELKEEIPE-GLIPLLKIPGLGSKKIAKLYKELNIKNKEDLIEACEN-----NQVSA-LSGFAKKTE-QKLLEEA-------KFLG---QRP---------E-RY------------------PINTIIKAHEVINQFLD-----D-----------------------ID--E---I---I-----QYQVAGSFRRMRETSKDLDY-II-------S------T-----E-------------D--E-----L-----------K-------------VQQLLLKFPE--------------------------------I-KEQIAV--------------G-----QTK-----------VSL-------DL-------------------------------------L-I---------------GD------EVIGVDFRLIKP----EA-------------FYHTLQHFTGSKDHNIKI-----------RQLAKQRN-EKVSEYGIE---------------E-------------------------------------------------------------------------------SN------------------------------------------------G--------NV-----------------IT------------------------------------------YQS--------------------------------------------------------------------------EK------EIYDHFNVPYIPPTMRED-GTEF-----DKNI-Q--D------------------------------------------IIKLEDINGDIHMHT------------------TY-S-DGAFKLEEMIEAA--I-E-RG---Y----QFICITDHSRSLA-VANG--LSIERLLEQNKKIKA--L-N------------EKY----------------------------------------K---E------------------------------------IDIYSGTEMDIKPDGTL-DYPDE-VLKE------LDYVIAAIHQSFNQTEEEIMNRLKVACENKYVRHIAHPTGRS-------IGRREGYKVNIEQLVKIAKETNTVLELNANPQRLDLNAEVL-K--N-NP-DLMITINTDAH-HIDHFD-FMKYGVGTGQKGWVKQSQVINAK-T------------------------------------------------------------------------------------------------------------------------REEFKQ--------------------------------------------------------------------------------------------------WIKSNK-----------------------------------------------------------------------------------------------------------------------------------------------------------------------------------------------------------------------------------------------------------------------------------------------------------------------------------------------------------------------------------
>WP_078356839.1
-------------------------------------------------------------------------------------------------------------------------------------------------------------------------------------------------------------------------------------------M----------------------------------------------------------------------------------------------------------------------------LTKKDIVKMLETIAIYMEIK-G--E----------NPFKVSAYRKASQSLETD-ERT-------------------LNEI-----------D-D------V-TS-----------LKGIGKGVGDVINEYID-N-G--TQSYLDELKEEIPE-GLIPLLKIPGLGSKKIAKLYKELNITNKDDLIAACEK-----NEVSA-LPGFAKKTE-QKLLEEA-------KVLG---QRP---------E-RY------------------PINSMIKAHEKVNQYLD-----E-----------------------IE--G---I---I-----QYQVAGSFRRMRETSKDLDY-II-------S------T-----E-------------D--E-----L-----------K-------------VQQLLLEIPE--------------------------------I-KEQIAV--------------G-----TTK-----------VSL-------DL-------------------------------------L-I---------------ED------DVIGVDFRLIKP----EA-------------FYHTLQHFTGSKDHNIKI-----------RQLAKQRN-EKVSEYGIE---------------E-------------------------------------------------------------------------------KN------------------------------------------------G--------NI-----------------IT------------------------------------------YQS--------------------------------------------------------------------------EK------EIYDHYNVPYIPPTMRED-GTEF-----DKNI-Q--N------------------------------------------IIQLEDINGDIHMHT------------------TY-S-DGAFKIEEMIEAA--I-E-RG---Y----KFICITDHSRNLA-VANG--LSIERLLEQNKKIKA--L-N------------EKY----------------------------------------K---E------------------------------------IDIYSGTEMDIKPDGSL-DYPDE-VLKE------LDYVIAAIHQSFNQTEEEIMNRLKTACENKYVRHIAHPTGRI-------IGRREGYKVNMEQLIKMAKETNTVLELNANPQRLDLNAEVL-K--N-NP-DLMITINTDAH-HIDHFD-FMKYGVGTAQKGWIDKSQVINAK-S------------------------------------------------------------------------------------------------------------------------REEFKE--------------------------------------------------------------------------------------------------WIKSEK-----------------------------------------------------------------------------------------------------------------------------------------------------------------------------------------------------------------------------------------------------------------------------------------------------------------------------------------------------------------------------------
>WP_119650308.1
-------------------------------------------------------------------------------------------------------------------------------------------------------------------------------------------------------------------------------------------M----------------------------------------------------------------------------------------------------------------------------LTKKDIVKMLETIAIYMEIK-G--E----------NPFKVSAYRKASQSLETD-ERT-------------------LNEI-----------E-D------V-TS-----------LKGIGKGVGDVINEYID-N-G--TQSYLDELKQEIPE-GLIPLLKIPGLGSKKIAKLYKELDIKNKEDLIKACEN-----NQVSE-LPGFAKKTE-QKLLEEA-------KVLG---QRP---------E-KY------------------SINTMIKAHEVINQFLD-----N-----------------------IE--D---I---N-----QYQVAGSFRRIKEMSKDLDY-II-------S------T-----E-------------E--P-----T-----------K-------------VQQALLEFPD--------------------------------I-KEQIAV--------------G-----QTK-----------VSL-------DL-------------------------------------Q-I---------------ED------DVIGVDFRLIQP----KA-------------FYHTLQHFTGSKDHNIKI-----------RQLAKQKN-EKVSEYGIE---------------E-------------------------------------------------------------------------------AN------------------------------------------------G--------NI-----------------IT------------------------------------------YQS--------------------------------------------------------------------------EK------EIYDHFNVSYIPPTMRED-GIEF-----DKDI-Q--D------------------------------------------IIQLEDINGDIHMHT------------------TY-S-DGAFKLEEMIEAA--I-E-RQ---Y----QFICITDHSRSLA-VANG--LSIERLLEQNEKIKK--L-N------------ESY----------------------------------------K---E------------------------------------IDIYSGTEMDIKPDGSL-DYPDD-VLKE------LDYVIAAIHQSFNQSEEEIMNRLRTACENQYVRHIAHPTGRI-------IGRREGYRPNIDELIKMARETNTVLELNANPQRLDLNADVL-K--N-NP-DLMITINTDAH-HIDHFD-FMKYGVGTAQKGWVKKSQVINAK-S------------------------------------------------------------------------------------------------------------------------REAFKK--------------------------------------------------------------------------------------------------WIQSTK-----------------------------------------------------------------------------------------------------------------------------------------------------------------------------------------------------------------------------------------------------------------------------------------------------------------------------------------------------------------------------------
>WP_135020765.1
-------------------------------------------------------------------------------------------------------------------------------------------------------------------------------------------------------------------------------------------M----------------------------------------------------------------------------------------------------------------------------LTKKDIVKMLETIAVYMEIK-G--E----------NPFKVSAYRKASQSLETD-ERT-------------------IQEI-----------D-D------V-TT-----------LKGIGKGVGDVINEYLE-T-G--KQSYLDELKEEIPE-GLIPLLKIPGLGSKKVAKLYKELNIKNKEELIKACEN-----NEVSA-LPGFAKKTE-QKLLEEA-------KVLG---QRP---------E-RY------------------PINTMIKAHEVINRFLD-----D-----------------------ID--G---I---I-----EYHVAGSFRRMKETSKDLDY-II-------S------T-----E-------------N--E-----M-----------D-------------VQQALLQFPD--------------------------------I-QEQIAV--------------G-----KTK-----------VSL-------DI-------------------------------------L-I---------------ED------DVIGVDFRMIKP----EA-------------FYHTLQHFTGSKDHNIRI-----------RQLAKERN-EKVSEYGIE---------------E-------------------------------------------------------------------------------SN------------------------------------------------G--------NI-----------------IT------------------------------------------YDN--------------------------------------------------------------------------EK------AIYDHFNVPYVPPTMRED-GTEF-----DKDI-S--N------------------------------------------IVQLSDINGDIHMHT------------------TY-S-DGAFKLEEMIEAA--I-E-KG---Y----QFICITDHSRSLA-VANG--LSIDRLLEQNEKIKQ--L-N------------EKY----------------------------------------K---E------------------------------------IDIYSGTEMDIKPDGTL-DYPNE-VLKE------LDYVIAAIHQSFNQTEEEIMNRLRNACENPYVRHIAHPTGRI-------IGRRDGYKVNIEQLIEMAKKTNTVLELNANPQRLDLNAEVL-K--K-HP-DLMITINTDAH-HIDHFD-FMKYGVGTAQKGWVKKDQVINTK-N------------------------------------------------------------------------------------------------------------------------RDSFKE--------------------------------------------------------------------------------------------------WIRSNK-----------------------------------------------------------------------------------------------------------------------------------------------------------------------------------------------------------------------------------------------------------------------------------------------------------------------------------------------------------------------------------
>WP_095088568.1
-------------------------------------------------------------------------------------------------------------------------------------------------------------------------------------------------------------------------------------------M----------------------------------------------------------------------------------------------------------------------------LTKKDITKMLETIAVYMEIK-G--E----------NPFKVSAYRKASQSLETD-ERT-------------------LQEI-----------E-D------V-TS-----------LKGIGKGVGDVINEYIE-T-G--NQSYLDELKKEIPE-GLIPLLKIPGLGSKKIAKLYKELNVKNKEDLIEACEQ-----NKVSE-LPGFAKKTE-QKLLEEA-------KVLG---QRP---------E-RY------------------PINTMIKAHEEINQFLD-----G-----------------------IE--D---I---I-----QYHIAGSFRRMRETSKDLDY-II-------S------T-----N-------------D--E-----M-----------K-------------VQEALLKFPN--------------------------------I-QEKIAV--------------G-----KTK-----------VSL-------DL-------------------------------------L-F---------------GD------DVIGVDFRMIKE----ES-------------FYHTLQHFTGSKDHNIKI-----------RQIAKDRN-EKVSEYGIE---------------E-------------------------------------------------------------------------------SN------------------------------------------------G--------NI-----------------IT------------------------------------------YKS--------------------------------------------------------------------------EE------EIYKHFNVPFIQPTMRED-GTEF-----DKDL-S--D------------------------------------------IVQLDDINGDIHMHT------------------TY-S-DGAFSIEEMIEAA--I-K-RN---Y----QFICITDHSRNLA-VANG--LSIERLLEQNEKIKT--L-N------------NQY----------------------------------------K---E------------------------------------IDIYSGTEMDIKPDGTL-DYPDE-VLKE------LDYVIAAIHQSFNQSEAEIMHRLKVACENQYVRHIAHPTGRI-------IGRREGYQVNMDELIKMAKETNTVLELNANPQRLDLNAEVL-K--Q-HP-DLMITINTDAH-HIDHFD-FMKYGVGTAQKGWVKKSQVINAK-D------------------------------------------------------------------------------------------------------------------------RVSFKK--------------------------------------------------------------------------------------------------WIQSNK-----------------------------------------------------------------------------------------------------------------------------------------------------------------------------------------------------------------------------------------------------------------------------------------------------------------------------------------------------------------------------------
>WP_046512028.1
------------------------------------------------------------------------------------------------------------------------------------------------------------------------------------------------------------------------------------------------------------------------------------------------------------------------------------------------------------------------MTKKDIIVLLETIATYMELS-L--E----------NPFKVSAYRKAAAAIETD-GRS-------------------LAEI-----------E-D------F-SA-----------IKGIGKGVNEVIVEYRN-A-G--RSTVLDDLKSSVPE-GLVRMLKIPTLGPKKIAKIHKELGITSMEELKEACEN-----KEVSA-LSGFGAKTE-ENISKAI-------DELL---TRP---------E-RY------------------PIERIISFRTAVEDVLD-----D-----------------------ME--T---V---R-----KYDVAGSGRRFKETSRDLDY-II-------E------V-----T-------------D--V-----A-----------E-------------FTEKFLESPF--------------------------------I-KDTVAQ--------------G-----EKK-----------LSV-------TI-------------------------------------E-N---------------DM------DEINVDFRFVTA----DE-------------YFTTLHHFTGSKDHNVKM-----------RQIAKSRG-EKISEYGVE---------------T--------------------------------------------------------------------------------D------------------------------------------------G--------GL-----------------KT------------------------------------------FDS--------------------------------------------------------------------------EA------AFFDHFGLPYIPPAMRET-GEET-----EVDV-S--G------------------------------------------IVSMDDIRGDLHMHT------------------VY-S-DGAFSVREMIEAC--I-A-KG---Y----EYMIITDHSKSLR-VANG--LYENRVYRQIEEIKG--L-R------------DEY----------------------------------------P---E------------------------------------IDIYTGTEMDILKDGTL-DYPDD-LLAE------LDYVIAAIHSSFSQTEDEIMHRLRSACENPHVRHIAHPTGRL-------IGRRAGYPVNVPELISMAKDTGTVLEVNANPRRLDLSSDVI-R----HS-GLKLTVNTDAH-HTAHLE-FMNYGVAALQKGLIQKEDVINTF-S------------------------------------------------------------------------------------------------------------------------RDAFRK--------------------------------------------------------------------------------------------------FVNKGK-----------------------------------------------------------------------------------------------------------------------------------------------------------------------------------------------------------------------------------------------------------------------------------------------------------------------------------------------------------------------------------
>WP_046790399.1
------------------------------------------------------------------------------------------------------------------------------------------------------------------------------------------------------------------------------------------------------------------------------------------------------------------------------------------------------------------------MTKKDIIVLLETIATYMELS-L--E----------NPFKVSAYRKAAASIETD-GRS-------------------LSEI-----------D-D------F-ST-----------MKGIGKGVNEVIVEYVD-T-G--RSTVLDELKESVPE-GLVRMLKIPMLGPKKIAKIHKELGIASMEGLKEACDS-----KRVST-LPGFGVKTE-QNISKAI-------DELL---TRP---------E-RY------------------PIERIISFRTAVENVLD-----E-----------------------ME--M---V---E-----KYDVAGSGRRFKETSRDLDY-II-------E------V-----T-------------D--A-----A-----------A-------------FTESFLESPF--------------------------------V-RETVAK--------------G-----EKK-----------LSV-------VI-------------------------------------E-D---------------DM------DEINVDFRFVTS----RE-------------YFTTLHHFTGSKDHNVKM-----------RQIAKSRG-EKISEYGVE---------------S--------------------------------------------------------------------------------N------------------------------------------------G--------EI-----------------KT------------------------------------------FGS--------------------------------------------------------------------------EE------SFFNHFGLPFIPPTMRES-GEET-----DTDI-S--K------------------------------------------IVSMDDMKGDLHMHT------------------VY-S-DGAFSVREMVEAC--I-A-KG---Y----KYMIITDHSKSLR-VANG--LYENRLYKQIEEIKG--L-R------------DEY----------------------------------------P---E------------------------------------IDIYTGTEMDILKDGTL-DYSDD-MLKE------LDYVLAAIHSSFTQTEAEIMHRLKSACENPYVRHIAHPTGRL-------IGSRAGYPVNMQELISMAKDTGTVLEVNANPRRLDLSADVI-R----HS-GLKLTVNTDAH-HTAHLD-FMEYGVATLQKALIQKEDVINTF-S------------------------------------------------------------------------------------------------------------------------REDFRN--------------------------------------------------------------------------------------------------FVNKGK-----------------------------------------------------------------------------------------------------------------------------------------------------------------------------------------------------------------------------------------------------------------------------------------------------------------------------------------------------------------------------------
>WP_020006418.1
------------------------------------------------------------------------------------------------------------------------------------------------------------------------------------------------------------------------------------------------------------------------------------------------------------------------------------------------------------------------MTKKDIIVLLETIATYMELS-L--E----------NPFKVSAYRKAANSIEAD-GRS-------------------LSEI-----------D-D------F-SE-----------IKGIGKGVNEVIWEYLD-A-G--SSTVLDDLKNTVPE-GLVRMLKIPSLGPKKIAKINKELAITTMEELKEACQN-----GRVST-LSGFGKKTE-ENIFQAI-------EDLQ---ERP---------E-RY------------------PIDKITLFKKAVERVLE-----D-----------------------AD--G---V---I-----RYDAAGSVRRLKETSGDLDF-II-------Q------V-----E-------------D--V-----S-----------A-------------FTDSFLNAPI--------------------------------V-RETVAR--------------G-----EKK-----------LSV-------II-------------------------------------E-V---------------DM------DEINADFRFVTG----EE-------------YFTTLHHFTGSKAHNVKM-----------RQIAKSRG-EKISEYGIE---------------S--------------------------------------------------------------------------------D------------------------------------------------D--------EV-----------------VT------------------------------------------FDS--------------------------------------------------------------------------EA------GFFNHFDLPYIPPAMRET-GEET-----ETDI-S--E------------------------------------------IVGLSDIKGDLHMHT------------------VY-S-DGAYSVREMVEAC--I-N-RG---Y----AYMIITDHSKSLR-VANG--LDEKRLFNQIEEIKN--L-R------------DEF----------------------------------------P---E------------------------------------IDIYTGTEMDILKDGTL-DFSND-ILKE------LDYVIAAIHSSFSQTEAEIMHRLKTACENPYVRHIAHPTGRI-------IGSRAGYPVDMNALIEIAGDTNTVLEVNANPKRLDLSADHI-R----HS-DIRLTVNTDAH-HSDHLE-LMEYGVSVLQKGLIEKNHVLNTF-S------------------------------------------------------------------------------------------------------------------------REDFRK--------------------------------------------------------------------------------------------------WVKKGK-----------------------------------------------------------------------------------------------------------------------------------------------------------------------------------------------------------------------------------------------------------------------------------------------------------------------------------------------------------------------------------
>WP_031544587.1
------------------------------------------------------------------------------------------------------------------------------------------------------------------------------------------------------------------------------------------------------------------------------------------------------------------------------------------------------------------------MTKKDIINLLETIATYMELS-L--E----------NPFKVSAYRKAAGAIERD-PRS-------------------LAEI-----------E-D------F-SE-----------IKGIGKGVNEVITEYVE-K-G--ESSVLGELKESVPA-PLIQMLKLPTLGPKKIAKLHKELGVVSLEALKAECEA-----GRVSE-LSGFGKKTE-ENISKAI-------DDLL---TRP---------E-RY------------------PIEKVQQFRHLIEAAFE-----E-----------------------ME--G---I---S-----RYDNAGSARRFKETSRDLDF-IV-------E------T-----G-------------D--A-----A-----------G-------------VAETFIGLPF--------------------------------V-QEVVAR--------------G-----ERK-----------LSV-------VI-------------------------------------E-H---------------DL------DQIGVDMRFVTP----EA-------------YATTLHHFTGSKDHNVKM-----------RQIAKGRG-EKISEYGVE---------------K--------------------------------------------------------------------------------D------------------------------------------------G--------EV-----------------LT------------------------------------------FDS--------------------------------------------------------------------------EA------EFFGHFNLPYIPPAMRET-GEET-----DIDV-D--A------------------------------------------IVTMDHIRGDLHMHT------------------VY-S-DGAYSIREMVEAC--I-A-KG---Y----EYMVITDHSKSLR-VANG--LNEVRLRQQIEEIKA--L-R------------PEY----------------------------------------P---Q------------------------------------IDIYTGTEMDILKDGTL-DFPDD-MLGE------LDYVIAAIHSSFQQTEDEIMHRLQAACENPHVRHIAHPTGRL-------IGRREGYAVDMEKLVQMAKETGTVLEVNANPRRLDLSSDVI-R----NS-GLMLTVNTDAH-HSSHLE-FMDYGVATLQKGLIEKNQVINTL-S------------------------------------------------------------------------------------------------------------------------REQFRE--------------------------------------------------------------------------------------------------WVKKGK-----------------------------------------------------------------------------------------------------------------------------------------------------------------------------------------------------------------------------------------------------------------------------------------------------------------------------------------------------------------------------------
>WP_124009925.1
------------------------------------------------------------------------------------------------------------------------------------------------------------------------------------------------------------------------------------------------------------------------------------------------------------------------------------------------------------------------MTKKDIINLLETIATYMELS-L--E----------NPFKVSAYRKAAGAIERD-PRS-------------------LAEI-----------D-D------F-SE-----------IKGIGKGVNEVITEYVG-K-G--ESSVLGELRESVPA-PLIQMLKLPTLGPKKIAKLHKELGVVSLESLKAECEA-----GRVSE-LSGFGKKTE-ENISKAI-------DELL---TRP---------E-RY------------------PIEKVQQFRRLIEASFE-----D-----------------------ME--G---I---S-----RYDNAGSARRFKETSRDLDF-IV-------E------T-----R-------------D--A-----A-----------G-------------VTEKFIGLPF--------------------------------V-KEVVAK--------------G-----ERK-----------LSV-------VI-------------------------------------E-H---------------DL------DQIGVDIRFVTP----EA-------------YATTLHHFTGSKDHNVKM-----------RQIAKTRG-EKISEYGVE---------------K--------------------------------------------------------------------------------D------------------------------------------------G--------GV-----------------LT------------------------------------------FDS--------------------------------------------------------------------------ET------DFFSHFDLPYIPPAMRET-GEET-----DVDV-S--G------------------------------------------IVTLEDIRGDLHMHT------------------VY-S-DGAYSVREMVEAC--I-A-KG---Y----EYMVITDHSKSLR-VANG--LDEARLRRQIEEIKA--L-R------------PEY----------------------------------------P---E------------------------------------IDIYTGTEMDILKDGTL-DFQDD-MLEE------LDYVIAAIHSSFQQTEEEIMHRLQMACENPHVRHIAHPTGRL-------IGRREGYAVDMERLVQIAKDTGTVLEVNANPRRLDLSSDVI-R----NS-GLMLMVNTDAH-HSSHLD-FMDYGVATLQKGLIEKNKVVNTL-S------------------------------------------------------------------------------------------------------------------------REKFRE--------------------------------------------------------------------------------------------------WVQKGK-----------------------------------------------------------------------------------------------------------------------------------------------------------------------------------------------------------------------------------------------------------------------------------------------------------------------------------------------------------------------------------
>WP_145286686.1
------------------------------------------------------------------------------------------------------------------------------------------------------------------------------------------------------------------------------------------------------------------------------------------------------------------------------------------------------------------------MTKKDIINLLETIATYMELS-L--E----------NPFKVSAYRKAAGAIERD-PRS-------------------LSEI-----------D-D------F-SE-----------IKGIGKGVNDVISEYVE-N-G--RSSVLDELKESVPV-SLIQMLKLPTLGPKKIAKLHKELGVVTLEGLKAECEA-----GRVSE-LSGFGKKTE-ENIAKAI-------DELL---TRP---------E-KY------------------PIEKIQSFRSIIEAALD-----E-----------------------IR--S---V---D-----RYNIAGSARRYKEMSKDLDF-IV-------Q------T-----D-------------N--A-----A-----------D-------------VAETFINLPF--------------------------------V-QDVVAK--------------G-----ERK-----------LSV-------VV-------------------------------------E-H---------------DL------DQIGVDMRFVTP----EA-------------YHTTLHHFTGSKEHNVKM-----------RQIAKSRG-EKISEYGVE---------------K--------------------------------------------------------------------------------G------------------------------------------------D--------DL-----------------LT------------------------------------------FES--------------------------------------------------------------------------EA------DFFSHFDLPYIAPAMRET-GEET-----DIDV-S--D------------------------------------------IITLDDIRGDLHMHT------------------VY-S-DGAYSVREMIEAC--V-A-KG---Y----EYMVITDHSKSLR-VANG--LDEDRLWQQIEEIRK--L-R------------PEY----------------------------------------P---E------------------------------------IDIYSGTEMDILKDGTL-DFSDD-MLKE------LDYVIAAIHSSFQQTEDEIMHRLESACNNPYVRHIAHPTGRL-------IGGRAGYAVDFEKLIQMAKDTNTVMEVNANPRRLDLSSSVI-R----NS-GLMLTVNTDAH-HTRHLE-FMEYGTATLQKGLIEKNQVINTF-S------------------------------------------------------------------------------------------------------------------------REDFRE--------------------------------------------------------------------------------------------------WVNKGK-----------------------------------------------------------------------------------------------------------------------------------------------------------------------------------------------------------------------------------------------------------------------------------------------------------------------------------------------------------------------------------
>WP_052256144.1
------------------------------------------------------------------------------------------------------------------------------------------------------------------------------------------------------------------------------------------------------------------------------------------------------------------------------------------------------------------------MTKKDIIRLLENIAVYMELS-L--E----------NPFKVSAYRKAAQSIETD-PRS-------------------LSEI-----------D-K------F-DD-----------MKGIGKGTNDVIVEYVE-T-G--KSTVLDDLKESVPA-GLVQMTKIPTLGPKKIAKIYKALEIDTLEGLKKACEN-----EEVSA-LSGFGKKTE-QNISKAI-------DDLL---TRP---------E-RY------------------AINQILRFREIVETFLE-----G-----------------------NE--H---V---V-----KFDVAGSARRMKETSRDIDY-IL-------I------A-----E-------------D--V-----E-----------A-------------FTKHILEQEF--------------------------------V-TETVAS--------------G-----EKK-----------LSI-------II-------------------------------------Q-D---------------DM------QDINVDFRFVTE----EE-------------YYSTLHHFTGSKDHNVKM-----------RQIAKARK-EKISEYGVE---------------S--------------------------------------------------------------------------------N------------------------------------------------G--------ET-----------------LT------------------------------------------FNS--------------------------------------------------------------------------EE------EFYNHFDLDFIPPAMRET-GEET-----ELDI-G--E------------------------------------------IVTLDDIKGDIHMHT------------------VY-S-DGAFSVREMVEAC--I-E-KG---Y----EYIVITDHSKSLR-VANG--LDEKRLMKQIEEIRE--I-N------------AEY----------------------------------------D---E------------------------------------IDVYSGTEMDILKDGTL-DYSDD-MLKE------LDYVIAAIHSSFQQTEEEIMHRLEAACRNPYVRHIAHPTGRL-------IGKREGYPVNMDRLMELARETNTVLEVNANPMRLDINADAM-R----HK-DVKLTVNTDAH-HTDHLD-FMKYGVATLQKGFIKKGQVINTM-T------------------------------------------------------------------------------------------------------------------------REEFRE--------------------------------------------------------------------------------------------------FINKQK-----------------------------------------------------------------------------------------------------------------------------------------------------------------------------------------------------------------------------------------------------------------------------------------------------------------------------------------------------------------------------------
>WP_092987045.1
------------------------------------------------------------------------------------------------------------------------------------------------------------------------------------------------------------------------------------------------------------------------------------------------------------------------------------------------------------------------MTKKDIIRLLENIAVYMELS-L--E----------NPFKVSAYRKAAQSLETD-PRS-------------------LSEI-----------D-K------F-DN-----------IKGIGKGTNDVIVEYVE-T-G--KSSVLDELKESVPA-GLVQMTKISTLGPKKIVKIYKALEIDTLEGLKNACEN-----EEISA-LPGFGKKTE-QNISKAI-------DDIL---TRP---------E-RY------------------AINQVLRFRDLVEQYLE-----E-----------------------SG--H---V---V-----RFDVAGSARRMKETSRDIDY-IL-------I------V-----E-------------D--V-----E-----------G-------------FTKNILEQEF--------------------------------V-TETVAS--------------G-----DKK-----------LSI-------II-------------------------------------Q-D---------------DM------QDINVDFRFVTE----EE-------------YYSTLHHFTGSKDHNVKM-----------RQIAKDRN-EKISEYGVE---------------S--------------------------------------------------------------------------------N------------------------------------------------G--------ET-----------------LT------------------------------------------FDS--------------------------------------------------------------------------EE------AFYNHFELDFIPPAMRET-GEET-----NLDI-G--E------------------------------------------IVTLDDIKGDIHMHT------------------VY-S-DGAFSVREMVEAC--I-E-KG---Y----EYIVITDHSKSLR-VANG--LDEKRLTAQIKEIRQ--I-N------------AEY----------------------------------------D---E------------------------------------IDVYSGTEMDILKDGTL-DYSDD-MLKE------LDYVIAAIHSSFQQTEEEIMHRLECACRNPYVRHIAHPTGRL-------IGRREGYPVDMVRLMELARETNTVLEVNANPMRLDINADAM-R----HQ-DIKLTVNTDAH-HTDHLD-FMKYGVATLQKGFVKKDQVINTM-T------------------------------------------------------------------------------------------------------------------------REEFRE--------------------------------------------------------------------------------------------------YINKQK-----------------------------------------------------------------------------------------------------------------------------------------------------------------------------------------------------------------------------------------------------------------------------------------------------------------------------------------------------------------------------------
>WP_072707554.1
------------------------------------------------------------------------------------------------------------------------------------------------------------------------------------------------------------------------------------------------------------------------------------------------------------------------------------------------------------------------MTKKDIIRLLENIATYMELS-L--E----------NPFKVSAYRKAAQALETD-PRS-------------------LSEI-----------D-K------F-ID-----------IKGIGKGVNDVIVEYVE-T-G--GSSVLAELEDSVPG-GLVQMTKIPTLGPKKIAKIYKALGIDTLEDLKTACQN-----GEISA-LSGFGKKTE-ENISQAI-------DDIL---MRP---------E-RY------------------AINQILKFREIVEAHLL-----E-----------------------SG--H---V---E-----RFDVAGSARRMRETSRDIDY-IL-------I------T-----N-------------D--P-----Q-----------A-------------FTDEITSRDF--------------------------------V-KETVVS--------------G-----DKK-----------LSI-------II-------------------------------------R-D---------------DL------DEINVDFRFVTE----GE-------------YYSTLHHFTGSKEHNVKM-----------RQIAKKRD-EKISEYGVE---------------R--------------------------------------------------------------------------------N------------------------------------------------G--------ET-----------------IT------------------------------------------FKS--------------------------------------------------------------------------EA------EFYSHFGLEYIPPAMRET-GEET-----DLDV-G--G------------------------------------------IVTPEDIKGDIHMHT------------------VY-S-DGAFSVREMVEAC--I-E-KG---Y----DYIVITDHSKSLR-VANG--LNEKRLMAQLEEIRA--I-N------------EEY----------------------------------------E---E------------------------------------IDVYSGTEMDILKDGTL-DYSDD-ILKE------LDYVIAAIHSSFQQTEEEIMHRLESACRNPHVRHIAHPTGRL-------IGRREGYPVNMERLFELAAETGTALEVNANPMRLDLGAEVI-R----HK-DVMFTVNTDAH-HTEHLD-FMKYGVATLQKGLIRKNQVINTM-T------------------------------------------------------------------------------------------------------------------------RDEFRD--------------------------------------------------------------------------------------------------FLNKQK-----------------------------------------------------------------------------------------------------------------------------------------------------------------------------------------------------------------------------------------------------------------------------------------------------------------------------------------------------------------------------------
>WP_097039173.1
------------------------------------------------------------------------------------------------------------------------------------------------------------------------------------------------------------------------------------------------------------------------------------------------------------------------------------------------------------------------MTKKDIIRLLENIATYMELS-L--E----------NPFKVSAYRKAAQSLETD-PRS-------------------LSEI-----------D-K------F-ID-----------IKGIGKGVNEVIVEYVE-K-G--ESTVFKELQESVPA-GLVQMTKIPTLGPKKIAKIYKELGIDTLEGLKNACEN-----EEISA-LSGFGKKTE-ENISKAI-------DDIL---IRP---------E-RY------------------AINQILKFREIIESHLS-----E-----------------------SE--H---V---E-----RFDVAGSARRMKETSRDIDY-IV-------I------S-----K-------------D--P-----Q-----------A-------------FTEEITEADF--------------------------------V-KETVVS--------------G-----DKK-----------LSI-------II-------------------------------------E-D---------------DL------QEINVDFRFVTE----AE-------------YYSTLHHFTGSKEHNVKM-----------RQIAKKRD-EKISEYGVE---------------K--------------------------------------------------------------------------------D------------------------------------------------G--------ET-----------------VT------------------------------------------FDS--------------------------------------------------------------------------EA------DFYNHFGLEYIPPAMRET-GEET-----ELDV-G--D------------------------------------------IVTLEDIKGDIHMHT------------------VY-S-DGAFSIREMVEAC--I-E-KG---Y----GYIVITDHSKSLR-VANG--LDEKRLIAQLEEIRA--I-N------------EEY----------------------------------------D---E------------------------------------IDVYSGTEMDILKDGTL-DYSDD-ILKE------LDYVIAAIHSSFQQTEEEIMHRLESACRNPYVRHIAHPTGRL-------IGRREGYPIDMDRLISLAAETGTALEVNANPMRLDLSAEAI-R----HK-DVMLSVNTDAH-HTDHLD-FMKYGVATLQKGLIRKDQVINTM-T------------------------------------------------------------------------------------------------------------------------REDFRE--------------------------------------------------------------------------------------------------FINKQK-----------------------------------------------------------------------------------------------------------------------------------------------------------------------------------------------------------------------------------------------------------------------------------------------------------------------------------------------------------------------------------
>WP_026859729.1
------------------------------------------------------------------------------------------------------------------------------------------------------------------------------------------------------------------------------------------------------------------------------------------------------------------------------------------------------------------------MNKKDVIRLLEKIAVYMELN-L--E----------NPFKVSAYRKAAAALETD-GRT-------------------LDEI-----------P-D------F-SE-----------LKGIGKGTNEVIAEFVK-T-G--ESTVLKELEDKVPS-GLIRMLKLPTLGPKKIAKIHDALGISTLEDLKAACEE-----QKVSA-LSGFGKKTE-ENILKSI-------ETVL---NRP---------E-RY------------------PISRILKFKKIITDVID-----I-----------------------IP--G---V---E-----RYDMTGSGRRTKETSRDLDF-IV-------K------V-----E-------------D--Y-----E-----------L-------------FTETMVNQSF--------------------------------V-TDVVAR--------------G-----DKK-----------LSV-------EI-------------------------------------E-H---------------DF------DEINVDFRFVNG----EE-------------YISTLQHFTGSKDHNVKM-----------RQIAKARG-EKISEYGVE---------------T--------------------------------------------------------------------------------P------------------------------------------------D--------GV-----------------KT------------------------------------------FDS--------------------------------------------------------------------------EA------AFYNYFELPYIPPSMRET-GKET-----DIDV-A--Q------------------------------------------IVKPEDIKGDLHMHT------------------VY-S-DGAYSVRDMVETA--R-T-IG---Y----DYIVITDHSKNLR-VANG--LSDERLLEQLAEIRA--I-N------------AEY----------------------------------------D---D------------------------------------IDVYSGTEMDILADGTL-DYSDE-ILEQ------LDYVIAAIHSSFQQSEEEIMHRLKSAMDNPYVRHIAHPTGRL-------IGVRDGYQVNMDELFRYAKETNTILEINANPQRLDLSSDVI-T----NR-DVMFTVNTDAH-HTDHFD-FMKYGVATLQKAFVKKSQVLNTL-T------------------------------------------------------------------------------------------------------------------------RAEFKA--------------------------------------------------------------------------------------------------FINKSKQS----------------------------------------------------------------------------------------------------------------------------------------------------------------------------------------------------------------------------------------------------------DINE-------------------------------------------------------------------------------------------------------------------
>WP_035809151.1
------------------------------------------------------------------------------------------------------------------------------------------------------------------------------------------------------------------------------------------------------------------------------------------------------------------------------------------------------------------------MNKKDVIRLLEKIAVYMELN-L--E----------NPFKVSAYRKAAASLETD-GRT-------------------LDEI-----------E-D------F-SA-----------LKGIGKGTNEVITEFVR-T-G--ESPVLKELEDKVPS-GLVRMLKLPTLGPKKIAKIHDALGISTLEDLKTACEN-----QEVSA-LPGFGKKTE-ENILKSI-------ETVL---NRP---------E-RY------------------PIARVLKFQKVITDVIE-----T-----------------------IP--G---V---E-----RYDMTGSGRRTKETSRDLDF-IV-------K------V-----E-------------D--Y-----E-----------M-------------FTETMVSQPF--------------------------------V-KHVVAQ--------------G-----DKK-----------LSV-------EI-------------------------------------E-H---------------DF------DEINVDFRFVNG----DE-------------YISTLQHFTGSKDHNVKM-----------RQIAKARG-EKISEYGVE---------------T--------------------------------------------------------------------------------H------------------------------------------------D--------GV-----------------KT------------------------------------------FSS--------------------------------------------------------------------------EE------EFYNYFELPYIPPAMRET-GQET-----DIDV-T--E------------------------------------------IIKHSDIKGDLHMHT------------------VY-S-DGAYSVRDMVEAA--R-R-KG---Y----SYIVITDHSKSLR-VANG--LSDERLLEQLAEIRA--I-D------------KEY----------------------------------------D---D------------------------------------IDVYSGTEMDILADGTL-DYPDD-ILSQ------LDYVIAAIHSSFQQSEEDIMKRLKAAMDNPYVRHIAHPTGRL-------IGVRDGYPVNMDELFDYAKQTNTVLEINANPQRLDLSSDVI-A----NR-DVMFTVNTDAH-HTDHLD-FMKYGVDTLQKAFVKKSQVLNAM-T------------------------------------------------------------------------------------------------------------------------REEFKA--------------------------------------------------------------------------------------------------FINKSKQS----------------------------------------------------------------------------------------------------------------------------------------------------------------------------------------------------------------------------------------------------------DINE-------------------------------------------------------------------------------------------------------------------
>WP_115884174.1
------------------------------------------------------------------------------------------------------------------------------------------------------------------------------------------------------------------------------------------------------------------------------------------------------------------------------------------------------------------------MNKKDVIRLLEKIAVYMELN-L--E----------NPFKVSAYRKAAASLEAD-GRT-------------------LGEI-----------P-D------F-SA-----------LKGIGKGTNEVITEFVQ-T-G--ESSVLKELEDKVPS-GLIRMLKLPTLGPKKIAKIHDELGISTLEDLKAACEA-----KKVSA-LSGFGKKTE-ENILKSI-------ESVL---TRP---------E-RY------------------PLARILKFKKVITDVIE-----T-----------------------IP--G---V---E-----RYDMTGSGRRTKETSRDLDF-IV-------K------V-----E-------------D--Y-----E-----------L-------------FTETMINQSF--------------------------------V-TDVVSR--------------G-----DKK-----------LSI-------EI-------------------------------------E-H---------------DF------EQINVDFRFVNG----EE-------------YISTLQHFTGSKDHNVKM-----------RQIAKARG-EKISEYGVE---------------T--------------------------------------------------------------------------------K------------------------------------------------E--------GV-----------------KT------------------------------------------FDT--------------------------------------------------------------------------ER------EFYEHFDLPYIPPAMRET-GKET-----DVGI-K--E------------------------------------------IVKPEDIKGDLHMHT------------------VY-S-DGACSVREMVEAA--R-Q-KG---Y----EYIVITDHSKSLR-VANG--LSDERLLQQLKEIRE--I-D------------AEY----------------------------------------D---D------------------------------------IDVYSGTEMDILADGTL-DYSDE-ILQK------LDYVIAAIHSSFQQSEEQIMNRLKTAMDNPYVRHIAHPTGRL-------IGVRDGYPVNMDDLFLYAQKTNTVLEINANPQRLDLSSDVI-H----NR-DVMFTVNTDAH-HTDHFD-FMKYGVAALQKAFVKKSQVLNTC-T------------------------------------------------------------------------------------------------------------------------REEFKA--------------------------------------------------------------------------------------------------FIKKGKQS----------------------------------------------------------------------------------------------------------------------------------------------------------------------------------------------------------------------------------------------------------DINE-------------------------------------------------------------------------------------------------------------------
>WP_092594918.1
------------------------------------------------------------------------------------------------------------------------------------------------------------------------------------------------------------------------------------------------------------------------------------------------------------------------------------------------------------------------MTKKDVIRLLEKIAVYMELN-L--E----------NPFKVSAYRKAAAALETD-GRT-------------------LDEI-----------S-D------F-SE-----------LKGIGKGTNDVITEFVQ-T-G--KSSVLKDLTDKVPP-GLIRMLKLPTLGPKKIAKIHDALGIDTLEGLKAACEN-----NEVSA-LSGFGKKTE-ENILKSI-------ETVL---NRP---------E-RY------------------PINRILKFKQVITDVID-----T-----------------------IP--G---V---E-----RYDMTGSGRRTKETSRDLDF-IV-------K------V-----E-------------D--Y-----Q-----------L-------------FTQTMIEQNF--------------------------------V-TEIVSQ--------------G-----DKK-----------LSL-------EI-------------------------------------E-H---------------DF------DKINVDFRFVNG----DE-------------YISTLQHFTGSKEHNVKM-----------RQIAKSRG-EKISEYGVE---------------T--------------------------------------------------------------------------------P------------------------------------------------D--------GL-----------------KT------------------------------------------FQS--------------------------------------------------------------------------EE------EFYHYFDLPYIPPAMRET-GKET-----DIDI-S--E------------------------------------------IVSLSDIKGDLHMHT------------------VY-S-DGANSIREMVEAA--R-E-KN---Y----SYIVITDHSKSLR-VANG--LSDERLLEQLEEIRA--I-D------------QEY----------------------------------------D---D------------------------------------IDVYSGTEMDILADGTL-DYSDE-ILSQ------LDYVIAAIHSSFQQSEEDIMHRLKTAMDNPYVRHIAHPTGRL-------IGVRDGYPVNMEELFDYAEKTNTILEINANPQRLDLSSDAI-A----NQ-NVMFTVNTDAH-HTDHLD-FMHYGVSTLQKGFVKTSQVLNTL-S------------------------------------------------------------------------------------------------------------------------REEFKA--------------------------------------------------------------------------------------------------YINKDKQS----------------------------------------------------------------------------------------------------------------------------------------------------------------------------------------------------------------------------------------------------------DINE-------------------------------------------------------------------------------------------------------------------
>WP_026866885.1
------------------------------------------------------------------------------------------------------------------------------------------------------------------------------------------------------------------------------------------------------------------------------------------------------------------------------------------------------------------------MVKKDVIRLLETIAVYMELN-L--E----------NSFKVSAYRKAAAALESD-ERT-------------------LKEI-----------D-N------V-SS-----------IKGIGKGTSAVINEFIE-S-G--QSTVLKELEDKVPN-GLVRMLKIPNLGPKRIAKIHEALGIDSLEALKKACQN-----NEISN-MPGFGNKTE-ENILKSI-------DLVI---SRP---------E-RY------------------PIDKILKFKTLITKTID-----E-----------------------MD--Q---V---V-----QYDMAGSSRRLKETSRDLDF-IV-------K------T-----N-------------D--I-----E-----------G-------------FTHHILQADF--------------------------------V-SDVVSR--------------G-----DKK-----------LSI-------EI-------------------------------------E-H---------------DF------DKINVDFRFVQG----DE-------------YISTLQHFTGSKDHNVKM-----------RQIAKARG-EKISEYGVE---------------T--------------------------------------------------------------------------------K------------------------------------------------D--------GL-----------------KT------------------------------------------FES--------------------------------------------------------------------------EA------AFYDYFGLPFIPPSMRET-GKET-----EIDI-S--E------------------------------------------IISEDDINGDLHMHT------------------IA-S-DGANSIVEMVEKA--R-E-KN---Y----SYIVITDHSKSLI-VANG--LSEARLLAQVEEIKK--I-N------------AQY----------------------------------------D---D------------------------------------IDVYSGIEMDILADGRL-DYDDE-VLKQ------LDYVIAAIHSSFQQSEDEIMKRLKNAMDNPYVRHIAHPTGRL-------IGQRTGYPVNMEALFDYAKKTGTVLEINANPKRLDLSSAVI-S----NK-DNLFTVNTDAH-HTDHFD-FMKYGVATLQKGFVHKSQVINTM-N------------------------------------------------------------------------------------------------------------------------RQAFKD--------------------------------------------------------------------------------------------------FINKGKQS----------------------------------------------------------------------------------------------------------------------------------------------------------------------------------------------------------------------------------------------------------DINE-------------------------------------------------------------------------------------------------------------------
>WP_070456723.1
------------------------------------------------------------------------------------------------------------------------------------------------------------------------------------------------------------------------------------------------------------------------------------------------------------------------------------------------------------------------MTKRDIIRMLEEIATYLELN-L--E----------NSFKVSAYRKAAAALEKD-PRA-------------------LSEI-----------E-S------F-DG-----------IKGIGKSAKEVIEEYLE-K-N--QSTVLNELKERTPV-GLTYMTKIPGLGAKRVAKIYEETGIDNLDDFERFLRD-----GKLQQ-LPGFGKKTE-ENILNGL-------IS-L---SDV---------K-RR------------------PISTVMTIQKNIESFLS-----S-----------------------LN--Y---V---E-----RFDIAGSARRFKETSGDIDF-IV-------Q------L-----S-------------D--S-----H-----------E-------------FIKDIEDASF--------------------------------F-KSFITK--------------G-----DKK-----------VSI-------QY-------------------------------------T-E---------------GL------VNIQVDFRLVQG----DE-------------YYSTLQHFTGSKDHNVRM-----------RQIAKSRN-EKINEYGVE---------------S--------------------------------------------------------------------------------D------------------------------------------------G--------KI-----------------IT------------------------------------------FDS--------------------------------------------------------------------------EA------QFYKHFDLPYIPPAMRET-GSEV-----DVNM-S--E------------------------------------------IITLDDIKGDIHMHT------------------TY-S-DGAYSIREMVEAC--I-E-RG---Y----EYIVITDHSKSLP-VANG--LSEERLLKQIEEIRK--I-N------------DEY----------------------------------------D---E------------------------------------IDVYAGTEMDILSDGTL-DYSDD-ILKS------LDYVIASIHSNFNQTEEEIMHRLKCAMHNPYVRHIAHPTGRL-------IGRRDGYNVNMEELLQIAKDTRTILEVNANPNRLDLSSDAI-Y----GK-DIMLTVNTDAH-HIDHLA-FMEYGIATLQKGQVNKKNVINTL-S------------------------------------------------------------------------------------------------------------------------RQAFKQ--------------------------------------------------------------------------------------------------FIEDGK-----------------------------------------------------------------------------------------------------------------------------------------------------------------------------------------------------------------------------------------------------------------------------------------------------------------------------------------------------------------------------------
>WP_101035063.1
------------------------------------------------------------------------------------------------------------------------------------------------------------------------------------------------------------------------------------------MN----------------------------------------------------------------------------------------------------------------------------ITKKDYIKQLERIATLLELS-A--E----------NPFKVSAYRKAAANLEAF-EGD-------------------INAI-----------A-D------F-TQ-----------LKGIGKGVAEVLEDIRA-H-H--ESSLLKSLKEQIPE-GLIQMLKIRNLGAKKIVKINGALGITTVDELKAACLN-----NEISA-LAGFGKKSE-ENILSGI-------EEML---TMT---------E-RL------------------SIYQVHQFTQMIDAALA-----Q-----------------------ID--E---I---A-----RFSVTGSFRRRNEFSKDIDY-IV-------E------T-----S-------------D--R-----E-----------N-------------VKVQLTKLPF--------------------------------I-KKVELA--------------G-----VEK-----------VTV-------QA-------------------------------------E-R---------------ED------LITTVDFRFTDS----AG-------------YAHMLQHFTGSKEHNIRI-----------RQLAKERN-EKISEYGIT---------------T-------------------------------------------------------------------------------DD------------------------------------------------G--------NL-----------------IQ------------------------------------------MQS--------------------------------------------------------------------------EA------EIYQHFNQTFIPPEMRQD-GSEF-----EFKEFD--E------------------------------------------VIQPEDIRGDIHMHT------------------TY-S-DGAHTLEQMIEAC--I-A-KG---Y----EYMMITDHSKSLY-VANG--LSEERLLEQHARVKA--L-D------------AQY----------------------------------------P---E------------------------------------IDIYSGVEMDILADGEM-DYSND-VLAQ------LDYCIGAIHQSLNQSEDEIMKRLINACNNPYIRHIAHPTGRL-------IGRRNGYHVNMPKLIETAQKTNTILEINAHPMRLDLSSDVL-K--Q-YP-DIKLVINTDAH-AIDQLD-LMKYGVSTAIKGYVKKEQVINTL-P------------------------------------------------------------------------------------------------------------------------RKDFKS--------------------------------------------------------------------------------------------------WIQNGK-----------------------------------------------------------------------------------------------------------------------------------------------------------------------------------------------------------------------------------------------------------------------------------------------------------------------------------------------------------------------------------
>WP_118003396.1
------------------------------------------------------------------------------------------------------------------------------------------------------------------------------------------------------------------------------------------MS----------------------------------------------------------------------------------------------------------------------------ITKKDYIKQLERIATLLELS-A--E----------NPFKVSAYRKAAANLETF-EDD-------------------INAV-----------S-D------F-TQ-----------IKGIGKGVAEVLEDIRA-H-H--ESSLLKTLKEQVPE-GFIQMLKIRNLGAKKIVKINDALGITTVDELKAACLN-----NEISA-LAGFGKKSE-ENILSGI-------EEML---TMT---------E-KL------------------SIYQVHQFTQMIDAALA-----Q-----------------------ID--E---I---D-----RFSVVGSFRRRNEFSKDIDY-IV-------E------T-----S-------------N--R-----E-----------T-------------VKAQLTALPF--------------------------------V-KKVELA--------------G-----DEK-----------VTI-------QA-------------------------------------E-R---------------ED------LITTVDFRFTDS----DG-------------YAHMLQHFTGSKEHNIRI-----------RQLAKERN-EKISEYGIT---------------T-------------------------------------------------------------------------------DD------------------------------------------------G--------NL-----------------IQ------------------------------------------MQS--------------------------------------------------------------------------EA------EIYQHFNQTFIPPEMRQD-GSEF-----EFKEFG--E------------------------------------------IIQPEDIRGDIHMHT------------------TY-S-DGAHTLEQMIEAC--I-A-KG---Y----EYMMITDHSKSLH-VANG--LSEERLLEQHARIKA--L-D------------AQY----------------------------------------S---E------------------------------------IDIYSGVEMDILADGEM-DYSND-VLAQ------LDYCIGAIHQSLNQSEDEIMKRLINACNNPYVRHIAHPTGRL-------IGRRNGYHVNMSKLIETAQKTNTILEINAHPMRLDLSSDVL-K--Q-YS-DIKLVINTDAH-AIDQLD-LMKYGVSTAIKGYVKKEQVINTL-P------------------------------------------------------------------------------------------------------------------------REAFKS--------------------------------------------------------------------------------------------------WIQNGK-----------------------------------------------------------------------------------------------------------------------------------------------------------------------------------------------------------------------------------------------------------------------------------------------------------------------------------------------------------------------------------
>WP_133419110.1
------------------------------------------------------------------------------------------------------------------------------------------------------------------------------------------------------------------------------------------MN----------------------------------------------------------------------------------------------------------------------------ITKKDYIKQLERIATLLELS-S--E----------NPFKVSAYRKAAANLETF-EGD-------------------INAV-----------P-D------F-TQ-----------IKGIGKGVAEVLEDIRV-H-H--ESSLLKTLKEQIPE-GFIQMLKIRNLGAKKIVKINDALGITTVDELKAACLN-----NEISA-LAGFGKKSE-ENILTGI-------EEML---TMT---------E-KL------------------SIYQVHQFTQMIDKALS-----Q-----------------------ID--D---I---N-----RFSVAGSFRRRNEFSKDIDY-IV-------E------T-----S-------------N--R-----E-----------A-------------VKTQLTTLPF--------------------------------I-KKVELA--------------G-----DEK-----------VTI-------QA-------------------------------------E-R---------------ED------LITTVDFRFTDS----AG-------------YAHMLQHFTGSKEHNIRI-----------RQLAKERN-EKISEYGIT---------------T-------------------------------------------------------------------------------DA------------------------------------------------G--------KL-----------------IQ------------------------------------------MQS--------------------------------------------------------------------------EA------EIYQHFNQSFIPPEMRQD-GSEF-----EYKAFS--E------------------------------------------IIQIGDIRGDIHMHT------------------TY-S-DGAHTLEQMIEAC--I-A-KG---Y----EYMMITDHSKSLY-VANG--LSEERLLEQNARIKA--L-N------------EKY----------------------------------------S---E------------------------------------IDIYSGVEMDILADGAM-DYSDD-VLAQ------LDYCIGAIHQSLNQSEDEIMKRLINACNNPYVRHIAHPTGRL-------IGRRNGYHVNMAKLIEVAHKTNTVLEINAHPMRLDLSSDVL-K--Q-YP-DIKLVINTDAH-AIDQLE-LMKYGVSTAIKGYVKKGQVINTL-P------------------------------------------------------------------------------------------------------------------------RDAFKS--------------------------------------------------------------------------------------------------WIQNGK-----------------------------------------------------------------------------------------------------------------------------------------------------------------------------------------------------------------------------------------------------------------------------------------------------------------------------------------------------------------------------------
>WP_099580017.1
-----------------------------------------------------------------------------------------------------------------------------------------------------------------------------------------------------------------------------------------MNM----------------------------------------------------------------------------------------------------------------------------LNKKDYIKQLETIATYLELS-G--E----------NPFKISAYRKAAANIETF-QGD-------------------INTL-----------Q-N------F-TE-----------IKGVGKGVAEVLDDIKQ-N-G--ESSLLLTLKESTPQ-GLIQMLKIRNLGAKKIVKINEALGIEDIEQLKQACID-----NKIRE-LPGFGKKSE-ENILKGI-------DEML---TMT---------E-KL------------------SIYQMHQFTQMIDAYLA-----E-----------------------SK--D---I---L-----QFDAAGSFRRKNEFSSDIDY-II-------S------T-----T-------------D--R-----K-----------A-------------ISKYISEAPF--------------------------------I-KEVDLQ--------------G-----NEK-----------ITV-------QV-------------------------------------E-R---------------DD------LVTTADFRFTDT----IG-------------YAHMLQHFTGSKDHNIRI-----------RQLAKARH-EKINEYGIT---------------K-------------------------------------------------------------------------------ED------------------------------------------------G--------SL-----------------IQ------------------------------------------YAT--------------------------------------------------------------------------ED------EIYKHFNVNYIPPEMRTD-GSEF-----DIQNLN--E------------------------------------------IITLNDIKGDIHMHT------------------TY-S-DGAHSIEQMIERA--I-E-KG---Y----EYIAITDHSKSLF-VANG--LSEERLLEQNALIKS--L-N------------KQY----------------------------------------N---E------------------------------------IDIYSGIEMDILGDGSM-DYNDD-ILKE------LDYVIGAIHQSLTQSEEDIMKRLKNACENPYVRHIAHPTGRL-------IGKRHGYAVNIEQLIQMAKETNTVLEINAHPMRLDLSADIL-R--Q-YP-DLQLTINTDAH-AINQLD-LMPYGVGTAIKGRVKKNQVINTM-D------------------------------------------------------------------------------------------------------------------------RATFKE--------------------------------------------------------------------------------------------------WVTKGK-----------------------------------------------------------------------------------------------------------------------------------------------------------------------------------------------------------------------------------------------------------------------------------------------------------------------------------------------------------------------------------
>WP_129064809.1
------------------------------------------------------------------------------------------------------------------------------------------------------------------------------------------------------------------------------------------------------------------------------------------------------------------------------------------------------------------------MTKKDYIKLLETIATYMELQ-G--A----------NPFKISAYRKAAASLERL-DQD-------------------INEI-----------E-D------F-TK-----------LDGIGKSVASVLLEFQA-N-G--ESSLLNELKVSIPE-GLIQMLKIRNLGAKKIVKIHKALQIDTIEQLTKACEN-----HEIST-LPGFGKTSE-ANILKGI-------QDLL---TMN---------E-RM------------------VIYDVMKSVNEIDAYLN-----Q-----------------------CN--D---I---D-----QFEVAGSYRRMNETSKDIDY-II-------S------T-----K-------------D--R-----E-----------K-------------VSEYIQTAPF--------------------------------V-LEVELS--------------G-----NEK-----------ITI-------KY-------------------------------------Q-R---------------ED------IICTVDFRFTDN----KG-------------FAHMLQHFTGSKDHNIKI-----------RQLAKQKN-EKISEYGIT---------------Q-------------------------------------------------------------------------------AD------------------------------------------------G--------NI-----------------IQ------------------------------------------YED--------------------------------------------------------------------------EA------SIYRHFNVNYIPPMLRTD-GSEF-----DFDT-S--Q------------------------------------------LIHLQDIKGDLHMHT------------------TY-S-DGAHTLEQMIEAN--I-Q-KG---Y----EYMVITDHSKSLF-VANG--LPVDKLLEQNERIKQ--L-N------------EKY----------------------------------------S---E------------------------------------IDIYSGIEMDILPDGSL-DYPDE-VLSR------LDYVIAAIHQSLNQPEAQIMERLKVACENPYVRHIAHPTGRI-------LGRRGAYQVNVDALIQMAKETNTYLELNANPMRLDLNSEIL-L--N-NP-DLKITINTDAH-HVDQLN-LMKFGVGTAIKGRVNKDNVLNTL-S------------------------------------------------------------------------------------------------------------------------RAAFKE--------------------------------------------------------------------------------------------------FIMNGK-----------------------------------------------------------------------------------------------------------------------------------------------------------------------------------------------------------------------------------------------------------------------------------------------------------------------------------------------------------------------------------
>WP_133417345.1
------------------------------------------------------------------------------------------------------------------------------------------------------------------------------------------------------------------------------------------------------------------------------------------------------------------------------------------------------------------------MTKKDYIKLLETIGLYMELK-G--E----------NSFKVSAYRKAAGAIETS-QTP-------------------IEEL-----------A-D------F-TV-----------LPGIGKGVSEVLDEYRE-T-G--ESSLLKQLKSEVPA-GHIRMLKIRNLGAKKIVKLYKALDITTIEELKAACES-----HQVSS-LPGFGKKTE-EMVLQGI-------QDLE---TKK---------E-QI------------------SISEAVRLTGFINQRLD-----T-----------------------CE--H---V---K-----RYAVAGSHRRMKEISKDLDY-IV-------V------T-----E-------------N--A-----E-----------E-------------AAREIAAFEF--------------------------------I-DHIEVS--------------G-----REK-----------VSV-------YI-------------------------------------K-M---------------DE------LETAVDFRFTDE----AG-------------FTAMLNHFTGSKAHNVKM-----------RQLAKVRG-EKVNEYGIT---------------L-------------------------------------------------------------------------------AD------------------------------------------------G--------TL-----------------QQ------------------------------------------YKT--------------------------------------------------------------------------EA------EIYQHYNISYIPPEMRDD-VTAF-----DVEQ-S--E------------------------------------------MITLDDIRGDLHMHT------------------TA-S-DGAYELEEMIEAC--I-Q-KG---Y----DYMVITDHSRSLR-VANG--LSVERLLEQNRKIKE--L-N------------KAY----------------------------------------S---E------------------------------------IDIYSGTEMDILPDGTL-DYDNE-VLQA------LDYVIAAIHQSFNQTEELTMQRLINACRNPYVRQIAHPTGRL-------IGRRAGYAVNMAELIQVAEETNTVLEINANPMRLDLSAEVI-R--Q-HP-AIRLAINTDAH-HINHLE-FMKYGVGTAIKGHVRREQVLNTM-S------------------------------------------------------------------------------------------------------------------------REDFHD--------------------------------------------------------------------------------------------------WLKKGKN----------------------------------------------------------------------------------------------------------------------------------------------------------------------------------------------------------------------------------------------------------------------------------------------------------------------------------------------------------------------------------
>WP_133428859.1
------------------------------------------------------------------------------------------------------------------------------------------------------------------------------------------------------------------------------------------------------------------------------------------------------------------------------------------------------------------------MTKKDYIKLLETIGLYLELK-G--E----------NTFKVSAYRKAAAALEQS-QVP-------------------IEEL-----------T-D------F-TV-----------LPGIGKGVSEVLDEFRA-T-G--SSSLLDELKEAVPE-GHIQMLKIRNLGAKKIVKLHKELNITTIDELKAACET-----HQVST-LAGFGKKSE-ETILQGI-------TDLE---TKK---------D-NI------------------TINEAVRLTGFINQALE-----A-----------------------CQ--H---V---K-----SFAVAGSHRRMKEVSKDLDY-IV-------M------T-----D-------------D--A-----A-----------A-------------AAREIEGFDF--------------------------------I-EHVEVS--------------G-----TEK-----------VSV-------YI-------------------------------------K-I---------------ED------LETGVDFRFTDD----KG-------------FAQMLNHFTGSKEHNVKM-----------RQLAKARD-EKVNEYGIT---------------L-------------------------------------------------------------------------------AD------------------------------------------------G--------TL-----------------KQ------------------------------------------YAT--------------------------------------------------------------------------EE------EIYQHYGLPFIPPAMRDD-VTAF-----EVEQ-S--Q------------------------------------------IVTLSDIRGDLHMHT------------------TA-S-DGAYELEEMIEAC--I-Q-KG---Y----DYMVITDHSRSLR-VANG--LSVERLLEQSDKIKS--L-N------------AAY----------------------------------------S---E------------------------------------IDIYSGVEMDILPDGTL-DYEDD-VLKE------LDYVIAAIHQSFTQSEEVTMQRLVNACHNPYVRQIAHPTGRL-------IGRRSGYAVNMDQLIQVAAETGTVLEINANPMRLDLNAEVL-R--Q-HP-AIKLAINTDAH-HIQHLE-FMKYGVGTAIKGHVKREQVLNSL-S------------------------------------------------------------------------------------------------------------------------RQDFRD--------------------------------------------------------------------------------------------------WLKKGKN----------------------------------------------------------------------------------------------------------------------------------------------------------------------------------------------------------------------------------------------------------------------------------------------------------------------------------------------------------------------------------
>WP_133432263.1
------------------------------------------------------------------------------------------------------------------------------------------------------------------------------------------------------------------------------------------------------------------------------------------------------------------------------------------------------------------------MTKKDYIKLLETIGLYMELK-G--E----------NTFKVSAYRKAAAALEQS-QVP-------------------IDEL-----------A-D------F-TV-----------LPGIGKGVSEVLNEYRA-T-G--ESSLLEELKEAVPA-GHIQMLKIRNLGAKKIVKLYKELNITTIDELKAACES-----HAVSG-LTGFGKKTE-ETILQGI-------QDLE---TKK---------E-HI------------------TIHEAVKLTGFINQTLE-----E-----------------------AA--H---V---K-----RFAVAGSHRRMKELSKDLDY-IV-------V------T-----D-------------D--A-----L-----------A-------------AAKEIEAFTF--------------------------------I-QHIEVS--------------G-----QEK-----------VSV-------TV-------------------------------------K-M---------------DD------LESGVDFRFTDD----KG-------------FVQMLNHFTGSKEHNVKM-----------RQLAKARD-EKVNEYGIT---------------L-------------------------------------------------------------------------------AD------------------------------------------------G--------TL-----------------KQ------------------------------------------YDS--------------------------------------------------------------------------EE------AIYKHYQLNYIPPEMRDD-VTAF-----EVEQ-S--E------------------------------------------ILKLSDIRGDLHMHT------------------TA-S-DGAFELEEMIEAC--I-Q-KG---Y----DYMAITDHSRSLK-VANG--LSVERLLAQNQKIKE--L-N------------QAY----------------------------------------S---E------------------------------------IDIYSGIEMDILPDGTL-DYADD-VLKE------LDYVIAAIHQSFNQSEEETMQRLINACQNPYVRQIAHPTGRL-------IGRRSGYAVNMAELIEVAGQTNTVLEINANPMRLDLSAEVI-R--Q-YP-DIKLAINTDAH-HTSHLE-FMKYGVGTAIKGHVKREQVLNTL-T------------------------------------------------------------------------------------------------------------------------REAFHD--------------------------------------------------------------------------------------------------WLQKGKTT---------------------------------------------------------------------------------------------------------------------------------------------------------------------------------------------------------------------------------------------------------------------------------------------------------------------------------------------------------------------------------
>WP_133450938.1
------------------------------------------------------------------------------------------------------------------------------------------------------------------------------------------------------------------------------------------------------------------------------------------------------------------------------------------------------------------------MTKKDYIKLLETIGLYMELK-G--E----------NSFKVSAYRKAAAAIEQS-QVP-------------------IDEL-----------A-D------F-TV-----------LAGIGKGVSEVLNEYRE-T-G--QSSLLAELQAAVPA-GHIQMLKIRNLGAKKIVKLHKELNITTIEELKAACES-----HAVSG-LTGFGKKTE-ESILQGI-------EDLE---TKK---------E-YI------------------TIHEAVKLTAYINQALE-----E-----------------------AV--H---V---K-----RYAVAGSHRRMKEQSKDLDY-IV-------V------T-----D-------------D--A-----L-----------A-------------AAEEIEAFTF--------------------------------V-KQVAVS--------------G-----QEK-----------VSV-------TV-------------------------------------Q-L---------------DD------LETAVDFRFTDD----KG-------------FTPMLNHFTGSKEHNVKM-----------RQLAKARS-EKVNEYGIT---------------L-------------------------------------------------------------------------------AD------------------------------------------------G--------TL-----------------KQ------------------------------------------YES--------------------------------------------------------------------------EE------AIYQHYQLNYIPPEMRDD-VTAF-----EVEQ-S--A------------------------------------------IIKLSDIRGDLHMHT------------------TA-S-DGAFELTEMIEAC--I-Q-QG---Y----DYMAITDHSRSLR-VANG--LSVERLLEQNQQIRA--L-N------------KAY----------------------------------------S---E------------------------------------IDIYSGIEMDILRDGTL-DYEDE-VLKE------LDYVIAAIHQSFNQSEEETMQRLVNACHNPYVRQIAHPTGRL-------IGRRAGYAVNMEELIAVAAQTNTVLEINANPMRLDLSAAVI-R--Q-YP-DIKLAINTDAH-HTSHLD-FMKYGVGTAIKGHVKREQVINTL-T------------------------------------------------------------------------------------------------------------------------REAFRD--------------------------------------------------------------------------------------------------WLQKGK-----------------------------------------------------------------------------------------------------------------------------------------------------------------------------------------------------------------------------------------------------------------------------------------------------------------------------------------------------------------------------------
>WP_133443847.1
------------------------------------------------------------------------------------------------------------------------------------------------------------------------------------------------------------------------------------------------------------------------------------------------------------------------------------------------------------------------MTKKDYIKLLETVGLYMELK-G--E----------NSFKVSAYRKAAGTIEQS-QTP-------------------IDDI-----------E-D------F-SV-----------LPGIGKSVSELLDEYRT-T-G--QSSLLDELKSQVPE-GHIKMLKIRNLGAKKIVKLHKELGITTIDELQAACTE-----GRVKE-LAGFGAKTE-ETILKGI-------EELN---TKR---------D--L------------------SINEAVKLTSFINEGLE-----N-----------------------CA--S---I---T-----RYQVAGSHRRMKEYSKDLDY-IV-------E------T-----D-------------A--P-----E-----------H-------------AAGEIESLDI--------------------------------V-THVEVS--------------G-----SEK-----------VSV-------TI-------------------------------------M-I---------------ED------LETSVDFRFTDH----AG-------------FTQMLNHFTGSKDHNVKM-----------RQFAKARG-EKVNEYGIT---------------T-------------------------------------------------------------------------------KD------------------------------------------------G--------EL-----------------IQ------------------------------------------YAT--------------------------------------------------------------------------EE------EIYQHYGQQFIPPEMRDT-VDAF-----DVDQ-S--S------------------------------------------ILSLGDIKGDLHMHT------------------TA-S-DGAHELEEMIEAC--I-K-KG---Y----DYMVITDHSKSLR-VANG--LTIERLLEQHEKIKV--L-D------------KAY----------------------------------------S---E------------------------------------IDIYSGTEMDILPDGTM-DFPDE-VLAQ------LDYVIAAIHQSFSQSESRIMERLMNACHNPYVRQIAHPTGRL-------LGSRAGYPVNMEQLIKTARETGTVLEVNAHPIRLDISSTVL-K--D-NP-GLKIAINTDAH-HINHLD-LMKYGVGTAIKGHVITEQVINTM-T------------------------------------------------------------------------------------------------------------------------RSEFRK--------------------------------------------------------------------------------------------------WLKEGKK----------------------------------------------------------------------------------------------------------------------------------------------------------------------------------------------------------------------------------------------------------------------------------------------------------------------------------------------------------------------------------
>WP_149458432.1
------------------------------------------------------------------------------------------------------------------------------------------------------------------------------------------------------------------------------------------------------------------------------------------------------------------------------------------------------------------------MTKKDYIKLLETIGLYMELK-G--E----------NSFKVSAYRKAAGAIEQS-QTP-------------------IDDI-----------K-D------F-SV-----------LPAIGKSVSELLDEYRS-T-G--QSSLLDTLKEEVPE-GHIKMLKIRNLGAKKIVKLYKTLGITTIDELQAACTA-----GKVQE-LAGFGAKTE-ETILKGI-------EDLT---TKH---------D--L------------------SINEAVKLTLFINEGLE-----S-----------------------CP--S---V---S-----RYQVAGSHRRMAEYSKDLDY-IV-------E------T-----A-------------H--P-----E-----------Q-------------AAQEIESLDI--------------------------------V-THVEVS--------------G-----TEK-----------VSV-------TV-------------------------------------M-I---------------ED------IETAVDFRFTDA----AG-------------FVQMLNHFTGSRDHNVKM-----------RQLAKARG-EKVNEYGIT---------------T-------------------------------------------------------------------------------AD------------------------------------------------G--------EL-----------------IQ------------------------------------------YAT--------------------------------------------------------------------------EE------EIYQHYGQSYIPPEMRDT-VDAF-----DVDQ-S--T------------------------------------------ILTLNAIRGDLHMHT------------------TA-S-DGAHELEEMIEAC--I-K-KG---Y----DYMVITDHSRSLR-VANG--LSIERLLEQHEKIKV--L-D------------KAY----------------------------------------S---E------------------------------------IDIYSGTEMDILPDGTL-DFPDD-VLAQ------LDYVIAAIHQSFSQPESRIMERLLNACHNPYVRQLAHPTGRL-------LGGRSGYPVDMAQLIAAAQETNTVLEVNAHPIRLDISSAVL-K--S-NP-GLTIAINTDAH-HINHLD-LMKYGVGTAIKGHVTTASVINTM-T------------------------------------------------------------------------------------------------------------------------RDAFRK--------------------------------------------------------------------------------------------------WLKEGKKM----------------------------------------------------------------------------------------------------------------------------------------------------------------------------------------------------------------------------------------------------------K----------------------------------------------------------------------------------------------------------------------
>WP_098305227.1
------------------------------------------------------------------------------------------------------------------------------------------------------------------------------------------------------------------------------------------MK----------------------------------------------------------------------------------------------------------------------------VNKKQVIQLLETIALFMELK-G--E----------NPFKISAFRKAAAALESD-DRS-------------------LSEI-----------E-D------F-TK-----------IPGIGKGTAAVIAEYIE-V-G--TSEVLAELEKEVPS-SLLPLLKLPGLGGKKVAKLYKELGVVDMETLKKACEE-----KKIQA-LAGFGKKTE-EKILEAI-------AQVG---SRP---------E-RL------------------PVAMVLPIAGEIERKLS-----N-----------------------VP--E---I---I-----RYSRAGSLRRVRETVKDLDF-II-------A------T-----T-------------E--P-----E-----------K-------------VREHLLQFEN--------------------------------M-IEVIAS--------------G-----DTK-----------VSV-------RL-------------------------------------Q-Y---------------E-------YDISIDFRLVKP----EE-------------FITTLHHFTGSKDHNVRM-----------RQIAKDKG-EKISEYGVE---------------N---------------L---------------------------------------------------------------ET------------------------------------------------G--------EV-----------------KT------------------------------------------FET--------------------------------------------------------------------------EE------AFFAHFGLPFIPPEVRED-GKEI-----DLI--G--Q----YP------------------------N-----------LIQFSHIQGDLHMHT------------------TW-S-DGAFSIEEMVQAC--R-A-RG---Y----KYMAITDHSQYLK-VANG--LTKERLREQGKEIER--I-N------------EKY----------------------------------------P---D------------------------------------ITILRGIEMDILPDATL-DFDDE-VLAE------LDYVIGAIHSSFSQDRETIMKRLRTAIENHHVTMIAHPTGRL-------IGRREGYDVDTDLLIELAKETNTVLELNANPNRLDLSAKLL-KQAQ-DA-GVKIAINTDAH-TLEMLE-DMEIGVAAARKGWIQKDTVINTW-D------------------------------------------------------------------------------------------------------------------------IERLLD--------------------------------------------------------------------------------------------------YIKRNK-----------------------------------------------------------------------------------------------------------------------------------------------------------------------------------------------------------------------------------------------------------------------------------------------------------------------------------------------------------------------------------
>WP_034639820.1
------------------------------------------------------------------------------------------------------------------------------------------------------------------------------------------------------------------------------------------MK----------------------------------------------------------------------------------------------------------------------------VNKKQVIKLLETIGLFMELK-G--E----------NPFKISAFRKAAAALESD-DRS-------------------LSEI-----------E-D------F-TK-----------IPGIGKGTAAVITEYIE-L-G--TSEVLAELEKEVPS-SLLPLLKLPGLGGKKVAKLYKELGVTDMETLKTACEE-----NKVQA-LAGFGKKTE-EKILEAI-------AQVG---SRP---------E-RL------------------PIAMVLPIAREIEEKLS-----Q-----------------------VQ--E---I---S-----RFSRAGSLRRVRETVKDLDF-II-------A------T-----T-------------E--S-----E-----------K-------------VREHLLQFDN--------------------------------M-IEVIAS--------------G-----DTK-----------VSI-------RL-------------------------------------Q-Y---------------E-------YDISIDFRLVQP----EE-------------FVTTLHHFTGSKDHNVRM-----------RQIAKDKG-EKISEYGVG---------------N---------------L---------------------------------------------------------------ET------------------------------------------------G--------EV-----------------KT------------------------------------------FET--------------------------------------------------------------------------EE------EFFAHFGLPFIPPEVRED-GKEI-----EMI--T--E----YP------------------------S-----------FIQFSDIQGDLHMHT------------------TW-S-DGAFSIEEMVQAC--R-A-RG---Y----KYMAITDHSQYLK-VANG--LTKERLHEQGKEIVR--M-N------------EKY----------------------------------------P---D------------------------------------ITILRGIEMDILPDATL-DFDDE-VLAE------LDYVIGAIHSSFSQDRETIMKRLRAAIENKHVTMIAHPTGRL-------LGRREGYDVDPELLIELAKETNTVLELNANPNRLDLSAKLL-KQAQ-DA-GVKVAINTDAH-TLEMLE-DMETGVAAARKGWIQKDTVINTW-D------------------------------------------------------------------------------------------------------------------------IERLLD--------------------------------------------------------------------------------------------------FIKKK------------------------------------------------------------------------------------------------------------------------------------------------------------------------------------------------------------------------------------------------------------------------------------------------------------------------------------------------------------------------------------
>WP_028400915.1
------------------------------------------------------------------------------------------------------------------------------------------------------------------------------------------------------------------------------------------MS----------------------------------------------------------------------------------------------------------------------------MNKKQVIKLLETIALYMELK-G--E----------NPFKISAFRKAAAALESD-DRS-------------------LAEI-----------E-D------F-TK-----------ISGIGKGTATVIIEYIE-T-G--KSAALEELEKEVPS-GLIPLLKLPGLGGKKLAKLYKEIGVMDLTTLKQACEE-----NRVQE-LAGFGKKTE-EKILDAI-------AQFG---TRP---------E-RL------------------PIAAVLPIAEEIERKLS-----V-----------------------IP--E---A---E-----RFSRAGSLRRVRETVKDLDF-II-------A------T-----N-------------H--P-----A-----------A-------------MREHLLKFED--------------------------------I-AEVIAS--------------G-----DTK-----------VSL-------RL-------------------------------------Q-Y---------------E-------YDISVDFRLVKP----EE-------------YITTLHHFTGSKDHNVRM-----------RQIAKAQN-EKISEYGVE---------------N---------------L---------------------------------------------------------------ET------------------------------------------------G--------EV-----------------LT------------------------------------------FTS--------------------------------------------------------------------------EE------EFFSHFGLPFIPPEVRED-GKEI-----ELI--Q--N----CS------------------------N-----------LVDMKDIKGDLHMHT------------------TW-S-DGAFSIEEMVQAC--R-A-RG---Y----QYLAITDHSQYLK-VANG--LTKERLLQQGEEIRR--I-N------------EKY----------------------------------------P---D------------------------------------ITILRGIEMDILPDATL-DFDDD-VLQG------LDFVIGAIHSSFSQDRETIMKRLRAAIENQHVTMIAHPTGRL-------IGRREGYDVDTDMLIQLAKETDTVLELNANPNRLDLSAELL-KKAQ-DA-GVKIAINTDAH-TLDMLE-HLEIGVAAAKKGWIQKDTVINTW-E------------------------------------------------------------------------------------------------------------------------TEKLLD--------------------------------------------------------------------------------------------------FIRRHK-----------------------------------------------------------------------------------------------------------------------------------------------------------------------------------------------------------------------------------------------------------------------------------------------------------------------------------------------------------------------------------
>WP_129727768.1
------------------------------------------------------------------------------------------------------------------------------------------------------------------------------------------------------------------------------------------MS----------------------------------------------------------------------------------------------------------------------------VNKKQVIKLLETIALYMELK-G--E----------NPFKISAFRKAAAALETD-DRS-------------------LSEI-----------E-D------F-TK-----------IGGIGKGTAAVIIEYIE-A-G--ESSVLEELEKEVPS-TLIPLLKLPGLGGKKLAKLYKELGVTDIASLQQACEE-----QRVQA-LAGFGKKTE-EKILEAI-------AQFG---TRP---------E-RL------------------PIADVLPIASEIERRLS-----E-----------------------IL--E---V---E-----RFSRAGSLRRVRETVKDLDF-II-------A------T-----N-------------N--P-----S-----------A-------------VRDALLQFPR--------------------------------I-EEVIAS--------------G-----DTK-----------VSL-------RL-------------------------------------Q-Y---------------E-------YEISVDFRLVQP----VE-------------FITTLHHFTGSKDHNVKM-----------RQIAKAQN-KKISEYGVE---------------N---------------L---------------------------------------------------------------ET------------------------------------------------G--------EI-----------------VT------------------------------------------FES--------------------------------------------------------------------------EE------DFFAHFGLPYIPPEVRED-GREI-----DWI--E--Q----YP------------------------N-----------FIQLEDIKGDLHMHT------------------TW-S-DGAFSIEEMVQAC--I-A-RG---Y----QYMAITDHSQYLK-VANG--LTKERLLQQGEEIEK--L-R------------AKY----------------------------------------R---D------------------------------------ITILRGIEMDILPDAAL-DFDDE-VLAQ------LDFVIGAIHSSFSQDRETIMKRLRAAIENNHVTMIAHPTGRL-------IGRREGYDVDTDLLIELAKETGTVLELNANPNRLDLSAELL-KKAQ-DA-GVKIAINTDAH-TLDMLE-HIEIGVAAARKGWIQKDTVLNAW-E------------------------------------------------------------------------------------------------------------------------TDKLLA--------------------------------------------------------------------------------------------------YIRRNK-----------------------------------------------------------------------------------------------------------------------------------------------------------------------------------------------------------------------------------------------------------------------------------------------------------------------------------------------------------------------------------
>WP_124564274.1
------------------------------------------------------------------------------------------------------------------------------------------------------------------------------------------------------------------------------------------MF----------------------------------------------------------------------------------------------------------------------------TNKKEVIGLLETIALYMELK-G--E----------NPFKIAAFRKAAAALEND-ERS-------------------LSAI-----------E-D------F-TK-----------ISGIGKGTAAVIVEFME-S-G--TSAILNELKEEVPA-GLVPLLKLPGLGGKKLAKLYKELGVVDIATLKEVCEA-----QKVQE-LAGFGKKTE-EKILEAI-------AQFG---TRP---------E-RL------------------PIAFVLPIAEEIERKLS-----E-----------------------IP--E---I---Q-----RFSRAGSLRRVRETVKDLDF-II-------A------T-----E-------------A--P-----G-----------V-------------VRDCLLQLNH--------------------------------I-VEVIAS--------------G-----DTK-----------VSV-------RL-------------------------------------Q-Y---------------E-------YDISVDFRLVQP----KE-------------FITTLHHFTGSKDHNVRM-----------RQIAKTKD-EKISEYGVE---------------N---------------L---------------------------------------------------------------HT------------------------------------------------G--------EV-----------------LT------------------------------------------FES--------------------------------------------------------------------------EE------AFFAHFGLPFIPPEVRED-GKEI-----ERI--Q--D----YN------------------------D-----------LVELEDIKGDLHMHT------------------AW-S-DGAFSIEEMVQAC--L-A-RG---Y----RYMAITDHSQYLK-VANG--LTKERLREQGEEIRR--I-N------------EKY----------------------------------------P---D------------------------------------ITIFRGVEMDILPDGTL-DFDDE-VLQE------LDFVIGAIHSSFSQDRETIMKRLRAAVENAHVTMIAHPTGRL-------IGRREGYDVDTELLIQLAKETDTVLELNANPQRLDLSAELL-WKAQ-EA-GVKIAINTDAH-TLDMLE-DLEIGVAAAKKGWIRKDTVINTW-D------------------------------------------------------------------------------------------------------------------------TEKLMT--------------------------------------------------------------------------------------------------FLRRHK-----------------------------------------------------------------------------------------------------------------------------------------------------------------------------------------------------------------------------------------------------------------------------------------------------------------------------------------------------------------------------------
>WP_003248732.1
------------------------------------------------------------------------------------------------------------------------------------------------------------------------------------------------------------------------------------------MK----------------------------------------------------------------------------------------------------------------------------GNKKDVIRLLETIALYMEIK-G--E----------NPFKIAAFRKAASALEAD-ERS-------------------ISEI-----------E-D------F-TA-----------IAGIGKGTSSVIQEFLE-T-G--ASSVLEQLKQEIPE-SLLALLQLPGLGGKKIAKLYQELGVVDIATLKEACLS-----QKVRQ-LPGFGKKTE-EKLLAAI-------EEIG---SRP---------E-RL------------------PLAFVLPIAEEIERQLE-----K-----------------------ME--G---I---A-----RFSRAGSLRRMKETVKDLDF-II-------A------T-----N-------------E--P-----R-----------L-------------VREQLLKLAN--------------------------------V-SGVIAN--------------G-----DTK-----------VSL-------QL-------------------------------------R-Y---------------E-------YDIAVDFRLVAP----EQ-------------FATTLHHFTGSKEHNVRM-----------RQLAKERG-EKISEYGVE---------------N---------------V---------------------------------------------------------------DT------------------------------------------------G--------EV-----------------KT------------------------------------------FAD--------------------------------------------------------------------------EQ------AFFTYFHLPFIPPELRED-GTEV-----DRY--R--D----GY------------------------P-----------LLRLSDIQGDLHMHS------------------AW-S-DGACSIEEMAEAC--R-K-KG---Y----RYMAITDHSQYLK-VANG--LTVERLRRQREEIER--L-N------------AKY----------------------------------------D---D------------------------------------FTILAGVEMDILPDGTL-DYDDD-VLEE------LDFVIAAIHSSFSQPRDVIMKRLTAALRNRHVDLIAHPTGRL-------IGKRDGYDVDIDMLIELARETNTALELNANPHRLDLSYSYL-KKAQ-DA-GVKIAINTDAH-HLDMLD-HMRIGVIIARKGWIRKETVINTW-S------------------------------------------------------------------------------------------------------------------------LEELRS--------------------------------------------------------------------------------------------------FLRRKR-----------------------------------------------------------------------------------------------------------------------------------------------------------------------------------------------------------------------------------------------------------------------------------------------------------------------------------------------------------------------------------
>WP_081188824.1
------------------------------------------------------------------------------------------------------------------------------------------------------------------------------------------------------------------------------------------MK----------------------------------------------------------------------------------------------------------------------------GNKKDVIRLLETIALYMEIK-G--E----------NPFKIAAFRKAASALETD-ERS-------------------IAEI-----------D-D------F-TA-----------IPGIGKGTASVIHEFLE-T-G--TSSVLEQLKQEIPE-SLLTLLRLPGLGGKKIAKLYQELGIVDIASLKEACLE-----QKVQQ-LPGFGKKTE-EKLLAAI-------EEIG---SRP---------E-RL------------------PLAFVLPIAEEIENQLK-----N-----------------------ME--G---I---V-----RFSRAGSLRRMKETVKDLDF-II-------A------T-----N-------------D--P-----H-----------L-------------VREQLLKLAN--------------------------------V-SDVIAN--------------G-----DTK-----------VSL-------EL-------------------------------------R-Y---------------E-------YEIAVDFRLVKP----EQ-------------FATTLHHFTGSKEHNVRM-----------RQLAKERG-EKISEYGVE---------------N---------------V---------------------------------------------------------------KT------------------------------------------------G--------EV-----------------KT------------------------------------------FSD--------------------------------------------------------------------------EQ------AFFAHFQLPFIPPELRED-GTEV-----DRY--R--D----DY------------------------S-----------LLCLSHIQGDLHMHS------------------TW-S-DGACSIEEMAEAC--R-K-KG---Y----RYMAITDHSQYLK-VANG--LTVERLKRQREEIER--L-N------------AKY----------------------------------------D---D------------------------------------FTILAGIEMDILPDGTL-DYDDD-VLEE------LDFVIAAIHSSFSQPRDVIMKRLAAALRNRHVDLIAHPTGRL-------IGKRDGYDVDIDMLIELARETNTALELNANPNRLDLSYSYL-KKAQ-DA-GVKIAINTDAH-HLDMLD-HMEIGVITARKGWIRKETVINTW-S------------------------------------------------------------------------------------------------------------------------LEELRS--------------------------------------------------------------------------------------------------FLQRNR-----------------------------------------------------------------------------------------------------------------------------------------------------------------------------------------------------------------------------------------------------------------------------------------------------------------------------------------------------------------------------------
>WP_111644559.1
------------------------------------------------------------------------------------------------------------------------------------------------------------------------------------------------------------------------------------------MK----------------------------------------------------------------------------------------------------------------------------GNKKDVIRLLETIALYMEIK-G--E----------NPFKIAAFRKAASALEAD-ERS-------------------ITEI-----------E-D------F-TA-----------IPGIGKGTSSVIHEFLE-T-G--ASSVLEQLKQEIPE-SLLTLLRLPGLGGKKIAKLYQELGVVDIASLKEACLE-----QKVRQ-LPGFGKKTE-EKLLAAI-------EEIG---SRP---------E-RL------------------PLAFVLPIAEEIEQQLE-----S-----------------------MK--G---V---V-----RFSRAGSLRRMKETVKDLDF-II-------A------T-----N-------------D--P-----Q-----------L-------------VREQLLKLRN--------------------------------V-SDVIAN--------------G-----DTK-----------VSL-------QL-------------------------------------R-Y---------------E-------YEIAVDFRLVTP----EQ-------------FATTLHHFTGSKEHNVRM-----------RQLAKERG-EKISEYGVE---------------N---------------A---------------------------------------------------------------KT------------------------------------------------G--------EV-----------------KT------------------------------------------FPD--------------------------------------------------------------------------EQ------AFFAHFHLPYIPPELRED-GTEI-----DRY--R--D----EY------------------------P-----------LLCLSHIQGDLHMHS------------------TW-S-DGACSIEEMAEAC--R-R-KG---Y----RYMAITDHSQYLK-VANG--LTVERLKRQREEIER--L-N------------AKY----------------------------------------D---D------------------------------------FTILAGVEMDILPDGTL-DYDDD-ILEE------LDFVIAAIHSSFSQPRDVIMKRLAAALRNRHVDLIAHPTGRL-------IGKRDGYDVDIDMLIELARETNTALELNANPNRLDLSYSYL-KKAQ-DA-GVKIAINTDAH-HLDMLD-HMKLGVITARKGWIRKETVINAW-S------------------------------------------------------------------------------------------------------------------------LEELRS--------------------------------------------------------------------------------------------------FLQRNR-----------------------------------------------------------------------------------------------------------------------------------------------------------------------------------------------------------------------------------------------------------------------------------------------------------------------------------------------------------------------------------
>WP_042406567.1
------------------------------------------------------------------------------------------------------------------------------------------------------------------------------------------------------------------------------------------MK----------------------------------------------------------------------------------------------------------------------------GNKKDVIRLLETIALYMEIK-G--E----------NPFKIAAFRKAASALETD-ERS-------------------IAEI-----------D-D------F-TA-----------IPGIGKGTSSVINEFLE-T-G--TSRVLEQLKEEIPE-TLLTLLRLPGLGGKKIAKLYQELGVVDMATLKEACLA-----QKVQK-LPGFGKKTE-EKLLAAI-------EESG---ARP---------E-RL------------------PLAAVLPIATEIEEQLK-----T-----------------------MK--G---I---I-----RFSRAGSLRRMKETVKDLDF-II-------A------T-----N-------------D--P-----Q-----------L-------------VREQLLQLNH--------------------------------I-SNVIAS--------------G-----DTK-----------VSL-------QL-------------------------------------S-Y---------------E-------YDIAVDFRLVTE----EQ-------------FSTTLHHFTGSKEHNVRM-----------RQLAKERG-EKISEYGVE---------------N---------------G---------------------------------------------------------------KT------------------------------------------------G--------EI-----------------KT------------------------------------------FPS--------------------------------------------------------------------------EQ------AFFAYFQLPFIPPELRED-GTEV-----DRY--R--D----DY------------------------P-----------LLHLSHIQGDLHMHS------------------AW-S-DGACSIEEMAEAC--R-K-RG---Y----RYMAITDHSQYLK-VANG--LTVERLKRQREEIER--L-N------------AKY----------------------------------------D---D------------------------------------FTILAGVEMDILPDGTL-DYDDE-VLAE------LDFVIAAIHSSFSQPRDVIMKRLTAALRNRYVDVIAHPTGRL-------IGRRDGYDVDIDMLIELARETDTVLELNANPNRLDLSYVYL-KKAQ-DA-GVKIAINTDAH-HLDMLE-DMEIGVAAARKGWIRKDTVINTW-T------------------------------------------------------------------------------------------------------------------------LEELRH--------------------------------------------------------------------------------------------------FLRRKRST----------------------------------------------------------------------------------------------------------------------------------------------------------------------------------------------------------------------------------------------------------K----------------------------------------------------------------------------------------------------------------------
>WP_044894555.1
------------------------------------------------------------------------------------------------------------------------------------------------------------------------------------------------------------------------------------------MM----------------------------------------------------------------------------------------------------------------------------KNKKDVIKLLETIALYMEIK-G--E----------NPFKIAAFRKAAATLEND-ERS-------------------LADI-----------D-D------L-TA-----------LPGIGKGTSAVIVEFIQ-T-G--RSTVLEELQKEIPA-GLFPLLKIPGLGGKKIAKLYKELGIVDIASLKAACLE-----NKVQA-LSGFGKKTE-EKILAAI-------EEIG---SRP---------E-RL------------------PLAVMLPIAEEIERQLK-----E-----------------------IE--G---I---V-----RFSRAGSLRRMRETIKDLDF-II-------A------T-----N-------------E--P-----Q-----------N-------------VREQLLKLER--------------------------------I-SEIIAN--------------G-----ETK-----------VSL-------QL-------------------------------------R-Y---------------E-------YDVSADFRLVTP----EQ-------------FATTLHHFTGSKEHNVRM-----------RQIAKERG-EKISEYGVE---------------V---------------I---------------------------------------------------------------ET------------------------------------------------G--------KV-----------------MT------------------------------------------FTS--------------------------------------------------------------------------EE------QFFAHFGLPFIPPELRED-GSEV-----ERY--Q--A----NY------------------------P-----------LIKLSDIKGDLHMHS------------------TW-S-DGAFSLEEMAEAC--R-K-KG---Y----EYMAITDHSQFLK-VANG--LTVERLKKQRKEIER--L-N------------AKY----------------------------------------D---D------------------------------------FTILAGVEMDILPDGTL-DYDDE-VLEG------MDIVIASIHSGFSQPREVIMERLKRALTNHHVDIIAHPTGRL-------IGRRDGYDVDIDMLIELAKETNTALELNANPNRLDLSYEHL-KKAQ-DA-GVKIVINTDAH-NLEMLN-DMEIGVGIARKGWLRKETVINTW-E------------------------------------------------------------------------------------------------------------------------LEELRK--------------------------------------------------------------------------------------------------FLARHR-----------------------------------------------------------------------------------------------------------------------------------------------------------------------------------------------------------------------------------------------------------------------------------------------------------------------------------------------------------------------------------
>WP_027409538.1
-------------------------------------------------------------------------------------------------------------------------------------------------------------------------------------------------------------------------------------------M----------------------------------------------------------------------------------------------------------------------------KNKKEVIQLLETIALYMEIK-G--E----------NPFKIAAFRKAAAALETD-ERS-------------------LNEI-----------E-D------F-TK-----------ISGIGKGTSAVISEFME-T-G--SSTLLSELQKEVPS-SLLDLLKIPGLGGKKIAKLYQELGVCDISSLKEACLA-----HQVQA-LSGFGKKTE-EKILAAI-------EEFG---SRP---------E-RL------------------PLSIVLPIAEEIERQLE-----E-----------------------IK--E---I---I-----RFSRAGSLRRVKETVKDLDF-II-------S------T-----S-------------E--P-----Q-----------R-------------VREQLVSLAN--------------------------------V-SHIIAN--------------G-----DTK-----------VSV-------QL-------------------------------------R-Y---------------E-------YDIAVDFRLVTE----EQ-------------FATTLHHFTGSKEHNVRM-----------RQLAKERG-EKISEYGVE---------------N---------------I---------------------------------------------------------------ET------------------------------------------------G--------EM-----------------IT------------------------------------------FAD--------------------------------------------------------------------------EK------AFFAHFQLPFIPPELRED-GSEV-----DKY--N--E----EN------------------------R-----------LIQLSDIQGDLHMHS------------------AW-S-DGACSIEELAEAC--R-K-KG---Y----RYIAITDHSQFLK-VANG--LTVERLKRQREEIER--L-N------------AKY----------------------------------------S---D------------------------------------FTILAGIEMDILPDGTL-DYDDE-VLKE------LDFVIAAIHTGFSQDRNTIMKRLRAALENVHVDLIAHPTGRL-------IGRRQGYDVDVDLLIELARATNTALELNANPHRLDLTYTYL-KKAQ-EA-GVKIAINTDAH-HLDMLN-DMEIGVATARKGWIRRDSVINTW-T------------------------------------------------------------------------------------------------------------------------LDELRR--------------------------------------------------------------------------------------------------FLRRHDET----------------------------------------------------------------------------------------------------------------------------------------------------------------------------------------------------------------------------------------------------------C----------------------------------------------------------------------------------------------------------------------
>WP_044742984.1
-------------------------------------------------------------------------------------------------------------------------------------------------------------------------------------------------------------------------------------------M----------------------------------------------------------------------------------------------------------------------------KNKKDVIHLLETIALYMEIK-G--E----------NPFKVSAFRKAANALETD-ERS-------------------LTEM-----------D-D------F-TK-----------LAGIGKGTAAVITEFLE-T-G--TSKTLEELQKEIPD-SLLSLLKIPGLGGKKIAKLYQEMGVTDMATLKAACLA-----QRVQK-LPGFGKKTE-DKILAAI-------EEVG---ARP---------E-RL------------------PVAAVLPIAEEIEAQLR-----E-----------------------MK--E---I---I-----RFSRAGSLRRMKETVKDLDF-II-------A------T-----K-------------R--P-----E-----------K-------------VREQLLQLAH--------------------------------I-SQIIAK--------------G-----DTK-----------VSL-------QL-------------------------------------R-Y---------------E-------YEIAVDFRLVTE----EQ-------------FATTLHHFTGSKEHNVRM-----------RQLAKERG-EKISEYGVE---------------Q---------------V---------------------------------------------------------------ET------------------------------------------------G--------RV-----------------MT------------------------------------------FAS--------------------------------------------------------------------------EQ------ELFAHFQLPFIPPELRED-GSEV-----EKY--Q--K----DY------------------------P-----------LIELSDIRGDLHMHS------------------TW-S-DGACSIEEMTEAC--R-K-KG---Y----HYMAITDHSQFLR-VANG--LTVERLKRQREEIER--L-N------------AKY----------------------------------------R---D------------------------------------FTILAGIEMDILPDGTL-DYDDD-VLKD------LDFVIAAIHTGFSQDQETIMKRLKAAFENIHVDLIAHPTGRL-------IGRRSGYAVDIDRLIELAKETNTALELNANPHRLDLTYAYL-KKAQ-EA-GVKVAINTDAH-HLQMLD-DMKVGVAAARKGWIRKETVMNTW-P------------------------------------------------------------------------------------------------------------------------LEKLQE--------------------------------------------------------------------------------------------------FLRRHEYN----------------------------------------------------------------------------------------------------------------------------------------------------------------------------------------------------------------------------------------------------------HERKR------------------------------------------------------------------------------------------------------------------
>WP_132947568.1
------------------------------------------------------------------------------------------------------------------------------------------------------------------------------------------------------------------------------------------ME----------------------------------------------------------------------------------------------------------------------------RNKKEAVQLLETIALYMEIK-G--E----------NPFKISAFRKAAAALERD-ERA-------------------LTDI-----------G-D------F-TS-----------IAGIGKGTAAVIQEWIE-T-G--RSTVLEQLKEEIPS-GLFPLLKLPGLGGKKIAKLYQELGIVDVDTLKAACIE-----QKVRQ-LSGFGAKTE-EKILAAL-------EAMN---ARP---------D-RL------------------PLAFMLTVAEEVERQLD-----N-----------------------IK--G---I---V-----RFSRAGSLRRMCETIKDLDF-II-------A------T-----N-------------E--P-----T-----------V-------------VREQLLQLKN--------------------------------V-CDVIAN--------------G-----ETK-----------VSL-------QL-------------------------------------K-Y---------------D-------YPVNVDFRLVTP----EQ-------------FATTLHHFTGSKEHNVRM-----------RQIAKERG-EKISEYGVE---------------N---------------S---------------------------------------------------------------QT------------------------------------------------G--------EI-----------------IT------------------------------------------FPT--------------------------------------------------------------------------EQ------AFFAHFGLPFIPPELRED-GSEV-----DRY--T--E----DD------------------------S-----------LISLKHIKGDLHMHS------------------TW-S-DGAFSIAEMAEAC--R-K-KG---Y----RYIAITDHSKFLK-VANG--LTVERLKRQQEEIAR--L-N------------EKY----------------------------------------D---D------------------------------------FVILSGIEMDILPDSTL-DYDDE-VLES------VDFVIASIHSAFSQPREVIMERLKRALMNHHVDLIAHPTGRL-------IGQRDGYDVDIDMLIELAKETDTALELNANPHRLDLTYEYL-KKAQ-EA-GVKIAINTDAH-NIQMLD-HMEIGVAFARKGWIRKETVINTW-D------------------------------------------------------------------------------------------------------------------------LEQLKQ--------------------------------------------------------------------------------------------------FLQRHHVN----------------------------------------------------------------------------------------------------------------------------------------------------------------------------------------------------------------------------------------------------------S----------------------------------------------------------------------------------------------------------------------
>WP_003396523.1
------------------------------------------------------------------------------------------------------------------------------------------------------------------------------------------------------------------------------------------ME----------------------------------------------------------------------------------------------------------------------------KSKKEAIRLLETIALYMEIK-G--E----------NPFKVSAFRKAASALERD-ERA-------------------LTDI-----------D-D------F-TS-----------IAGIGKGTAAVLQQWLQ-T-G--TSDVLEQLKKEIPA-GLFPLLKLPGLGGKKIAKLYHELGVTDIEALKEACLA-----QRVRQ-LSGFGAKTE-ENILAAL-------AHMD---ARP---------E-RL------------------PIAFMLEVASDIERQLE-----N-----------------------MD--G---M---D-----RFSRAGSLRRVCETIKDLDF-II-------A------T-----T-------------D--D-----A-----------L-------------VRKQLLQLER--------------------------------I-HDVVAN--------------G-----ETK-----------VSL-------QL-------------------------------------Q-Y---------------D-------YIVNVDFRLVSP----QH-------------FATTLHHFTGSKDHNVRM-----------RQLAKERG-EKISEYGVE---------------N---------------V---------------------------------------------------------------QT------------------------------------------------G--------EV-----------------KT------------------------------------------FET--------------------------------------------------------------------------EE------QFFAYFHLPFIPPEMRES-GKEV-----EAY-----D----GT------------------------P-----------LISLSDIRGDLHVHT------------------TW-S-DGAFSIQQMAEAC--R-K-KG---Y----CYMAVTDHSQFLK-VANG--LTVERLKRQQEEIAR--L-N------------ETY----------------------------------------D---D------------------------------------FVILSGIEMDILPDGTL-DFSDD-VLQT------VDFVIASIHSAFSQPQETIMKRLKEALLNPYVHMIAHPTGRL-------IGERSGYDVNIDELLQLAKETNTVLELNANPHRLDLTYAYL-QRAQ-QL-GVKIAINTDAH-NVRMLD-DMKLGVAFARKGWIRKETVINTW-D------------------------------------------------------------------------------------------------------------------------IEQLKS--------------------------------------------------------------------------------------------------FLRK-------------------------------------------------------------------------------------------------------------------------------------------------------------------------------------------------------------------------------------------------------------------------------------------------------------------------------------------------------------------------------------
>WP_128356891.1
------------------------------------------------------------------------------------------------------------------------------------------------------------------------------------------------------------------------------------------ME----------------------------------------------------------------------------------------------------------------------------KNKKEAIRLLETIALYMEIK-G--E----------NPFKVSAFRKAASALERD-ERA-------------------LIDI-----------D-D------F-TS-----------IAGIGKGTAAVLQQWLQ-T-G--TSDVLEQLKKEIPA-GLFPLLKLPGLGGKKIAKLYHELGVTDIETLKEACLA-----QRVRQ-LSGFGAKTE-ENILAAL-------AHMN---ARP---------E-RL------------------PIAFMLEVASDIERQLE-----N-----------------------FD--G---I---I-----QFSRAGSLRRVCETVKDLDF-II-------A------T-----T-------------D--D-----A-----------L-------------VRKQLLQLEH--------------------------------M-YDVVAN--------------G-----ETK-----------VSL-------QL-------------------------------------Q-Y---------------D-------YIVNVDFRLVSP----EH-------------FATTLHHFTGSKDHNVRM-----------RQLAKERG-EKISEYGVE---------------N---------------V---------------------------------------------------------------QT------------------------------------------------G--------EV-----------------KT------------------------------------------FAT--------------------------------------------------------------------------EE------QFFAYFRLPFIPPEMRES-GKEV-----DAY-----D----GT------------------------P-----------LLSLSDIRGDLHMHT------------------TW-S-DGAFSIEQMAEAC--R-Q-KG---Y----RYIAITDHSQFLK-VANG--LTVERLKRQQEEIAR--L-N------------EKY----------------------------------------D---D------------------------------------FLILSGIEMDILPDGTL-DFPDD-VLQT------VDFVIASIHSAFSQPQEAIMKRLREALMNPYVHMIAHPTGRL-------IGERSGYDVNIDELLQLAKETNTVLELNANPHRLDLTYAYL-QKAQ-QL-GVKIAINTDAH-NVRMLD-DMELGVAFARKGWIRKETVINTW-D------------------------------------------------------------------------------------------------------------------------IEQLIS--------------------------------------------------------------------------------------------------FLRK-------------------------------------------------------------------------------------------------------------------------------------------------------------------------------------------------------------------------------------------------------------------------------------------------------------------------------------------------------------------------------------
>WP_043967894.1
------------------------------------------------------------------------------------------------------------------------------------------------------------------------------------------------------------------------------------------ME----------------------------------------------------------------------------------------------------------------------------KNKKEAIRLLETIALYMEIK-G--E----------NPFKVSAFRKAASALERD-ERA-------------------LTDI-----------D-D------F-TS-----------IAGIGKGTAAVLRQWLQ-T-G--TSDVLEQLKQEIPK-GLFPLLKLPGLGGKKIAKLYHELGVTDVETLKEACLA-----QRVRQ-LSGFGAKTE-ENILTAL-------ANMN---ARP---------E-RL------------------PIAFMLEVALDIERQLA-----N-----------------------ID--D---I---V-----RFSRAGSLRRVCETVKDLDF-II-------A------T-----N-------------N--P-----L-----------Y-------------VREQLLQLEH--------------------------------I-YDVVAN--------------G-----ETK-----------VSL-------QL-------------------------------------Q-Y---------------D-------YVVNVDFRLVSP----EH-------------FATTLHHFTGSKEHNVRM-----------RQLAKERG-EKISEYGVE---------------N---------------I---------------------------------------------------------------QT------------------------------------------------G--------EV-----------------KT------------------------------------------FAT--------------------------------------------------------------------------EE------QFFAHFHLPFIPPEMRES-GIEV-----DAY-----D----GT------------------------P-----------LLSLSDIRGDLHMHT------------------TW-S-DGAFSIEQMVEAC--R-Q-KG---Y----RYIAITDHSQFLK-VANG--LTVERLKRQQEEIAR--L-N------------EKY----------------------------------------D---D------------------------------------FFILSGIEMDILPDGTL-DFPDD-VLQT------VDFVIASIHSAFSQPEEAIMKRLKEALMNPYVHMIAHPTGRL-------IGERSGYAVNIDELLQLAKETNTVLELNANPHRLDLTYTYL-QKAQ-QL-GVKIAINTDAH-NVRMLD-DMELGVAFARKGWIRKETVINTW-D------------------------------------------------------------------------------------------------------------------------IEQLIS--------------------------------------------------------------------------------------------------FLRK-------------------------------------------------------------------------------------------------------------------------------------------------------------------------------------------------------------------------------------------------------------------------------------------------------------------------------------------------------------------------------------
>WP_021093812.1
------------------------------------------------------------------------------------------------------------------------------------------------------------------------------------------------------------------------------------------ME----------------------------------------------------------------------------------------------------------------------------KSKKEAIRLLETIALYMEIK-G--E----------NPFKVSAFRKAASALERD-ERA-------------------LTHI-----------A-D------F-TS-----------IAGIGKGTAAVLQQWLQ-T-G--TSDVLEQLKKEIPE-GLFPLLKLPGLGGKKIAKLYHELRVTDIETLKEACLA-----QRVRQ-LSGFGAKTE-ENILAAL-------ANLY---ARP---------E-RL------------------PIAFMLEVALDVERQLA-----K-----------------------ME--G---I---V-----QFSRAGSLRRVCETIKDLDF-II-------A------T-----N-------------D--H-----S-----------R-------------VREQLLQLEH--------------------------------I-HDVVAN--------------G-----DTK-----------VSL-------QL-------------------------------------K-Y---------------E-------YVVNVDFRIVSP----EH-------------FATTLHHFTGSKDHNVRM-----------RQLAKERG-EKISEYGVE---------------H---------------I---------------------------------------------------------------QT------------------------------------------------G--------EV-----------------KT------------------------------------------FAT--------------------------------------------------------------------------EE------QFFAHFHLPFIPPELRES-GQEV-----DEY-----D----GT------------------------P-----------LLSLADIRGDLHMHT------------------TW-S-DGAFSIEQMAEAC--R-K-KG---Y----RYMAITDHSQFLK-VANG--LTVERLKRQQEEIAR--L-N------------EQY----------------------------------------D---D------------------------------------FVILSGIEMDILPDGTL-DFSDD-ILQT------VDFVIASIHSAFSQREETIMKRLKEALMNPYVHMIAHPTGRL-------IGERSGYAVNIDELLQLAKETNTVLELNANPHRLDLTYTYL-QKAQ-QL-GVKIAINTDAH-NIRMLD-DMELGVAFARKGWIRKETVINTW-D------------------------------------------------------------------------------------------------------------------------VDQLMS--------------------------------------------------------------------------------------------------FLRK-------------------------------------------------------------------------------------------------------------------------------------------------------------------------------------------------------------------------------------------------------------------------------------------------------------------------------------------------------------------------------------
>WP_008881151.1
------------------------------------------------------------------------------------------------------------------------------------------------------------------------------------------------------------------------------------------MN----------------------------------------------------------------------------------------------------------------------------VNKKDVIRLLETIALYMEIK-G--E----------NPFKVTAFRKAAAALETD-ERS-------------------LSEI-----------E-E------F-TA-----------IPGIGKSTAAIITEFVQ-T-G--SSSVLEELRRDIPE-TLLALLKLPGLGGKKIAKLHQELGIVDMNGLKEACLS-----GKVRE-LPGFGVKTE-EKLLMAL-------EEAG---KRP---------E-RL------------------PLARVLPLAEDIERQLQ-----E-----------------------ID--G---I---I-----RFARAGSLRRLKETVKDLDY-VI-------A------T-----D-------------R--P-----A-----------E-------------VREALLRLSR--------------------------------I-REVIAA--------------G-----ETK-----------VSL-------LF-------------------------------------K-Y---------------E-------DEIAADFRLVSA----AE-------------FATALHHFTGSKEHNVRM-----------RQLAKERG-EKISEYGVE---------------D---------------Q---------------------------------------------------------------TT------------------------------------------------G--------DV-----------------KT------------------------------------------FSD--------------------------------------------------------------------------EP------AFYAYFGLPYIPPELRED-GTEV-----ERY--S--S----DY------------------------P-----------LVHLDDIRGDLHMHS------------------AW-S-DGACSLEELAEAC--R-R-RG---Y----QYMAITDHSQYLK-VANG--LTPDRLRRQREEIER--L-N------------ARY----------------------------------------S---D------------------------------------FTILAGIEMDILPDGTL-DYDDD-VLKE------LDFVIAAIHSAFKQPREVIMKRLEAALRHPYVDVIAHPTGRL-------IGQRDGYDVDVERLIELAVETNTVLELNANPNRLDLSAVYV-KKAQ-EA-GAYIAIHTDAH-HLDMLD-DMVIGVTTARKGWIKKETVINTW-P------------------------------------------------------------------------------------------------------------------------LEKLQQ--------------------------------------------------------------------------------------------------FLRDKRKQ----------------------------------------------------------------------------------------------------------------------------------------------------------------------------------------------------------------------------------------------------------T----------------------------------------------------------------------------------------------------------------------
>WP_081208628.1
------------------------------------------------------------------------------------------------------------------------------------------------------------------------------------------------------------------------------------------MN----------------------------------------------------------------------------------------------------------------------------VHKKEVIRLLETIALYMEIK-G--E----------NPFKVTAFRKAANALEAD-ERS-------------------LSEI-----------G-D------F-TA-----------IPGIGKSTAAIITEFVE-T-G--SSSVLEELKRDIPE-TLLALLKIPGLGGKKIAKLHQELGIANMNGLKEACLA-----GKVRE-LPGFGAKTE-EKLLAAM-------EEAG---KRP---------E-RL------------------PLAWVLPMAADIERQLA-----E-----------------------MD--G---V---I-----RFSRAGSLRRLKETVKDLDY-VI-------A------T-----D-------------R--P-----S-----------E-------------VREALLRLSR--------------------------------I-REVIAA--------------G-----ETK-----------VSL-------LF-------------------------------------Q-Y---------------E-------YEVAADFRLVST----AE-------------FATALHHFTGSKEHNVRM-----------RQLAKERR-EKISEYGVE---------------D---------------Q---------------------------------------------------------------TT------------------------------------------------G--------DV-----------------KT------------------------------------------FPD--------------------------------------------------------------------------EP------AFYAHFGLPYIPPELRED-GAEV-----ERY--S--S----DY------------------------P-----------LVHLDDIRGDLHMHS------------------AW-S-DGACSLEELVEAC--R-R-RG---Y----RYIAITDHSQYLK-VANG--LTPDRLRHQREEIER--L-N------------ARY----------------------------------------S---D------------------------------------FTILAGIEMDILPDGTL-DYDDD-VLKE------LDFVIAAIHSAFKQPRETVMKRLETALFHPYVDVIAHPTGRL-------IGQRDGYDVDIERLIELAAKTKTVLELNANPNRLDLSAAYV-KKVE-EA-GAYIAINTDAH-HLDMLD-DMAIGVATARKGWIKKETVINTW-P------------------------------------------------------------------------------------------------------------------------LEKLQQ--------------------------------------------------------------------------------------------------FLRDKRSQ----------------------------------------------------------------------------------------------------------------------------------------------------------------------------------------------------------------------------------------------------------T----------------------------------------------------------------------------------------------------------------------
>WP_011232168.1
------------------------------------------------------------------------------------------------------------------------------------------------------------------------------------------------------------------------------------------MD----------------------------------------------------------------------------------------------------------------------------INKKDVIRLLETIALYLEIK-G--E----------NPFKVNAFRKAASALEAD-ERS-------------------LAEI-----------S-D------F-TA-----------IPGIGKSTAAIITEFIK-S-G--SSSVLNELKRDVPE-TLLALLKLPGLGGKKIAKLHQELGIVDMDGLKEACLA-----GKVRA-LAGFGAKTE-EKLLAAI-------EKAG---KRP---------E-RL------------------PLARVLAIAADIERQLA-----C-----------------------LD--G---V---I-----RFSRAGSLRRLNETVKDLDY-VI-------A------T-----D-------------R--P-----A-----------E-------------VRDGLLGFER--------------------------------I-REVLAA--------------G-----ETK-----------VSL-------LF-------------------------------------Q-Y---------------D-------DEIAADFRLVGE----DE-------------FATALHHFTGSKDHNVRM-----------RQLAKERG-EKISEYGVE---------------D---------------Q---------------------------------------------------------------AT------------------------------------------------G--------KV-----------------KT------------------------------------------FPD--------------------------------------------------------------------------ES------AFYAHFGLPYIPPELRED-GTEV-----DRY--S--S----DD------------------------P-----------LVHFDDIQGDLHMHS------------------AW-S-DGACSLEELAEAC--R-R-RG---Y----RYIAITDHSHYLK-VANG--LTPDRLRRQREEIER--L-N------------ARY----------------------------------------S---D------------------------------------FTILAGIEMDILPDGTL-DYDDD-VLKE------LDFVIAAIHSAFKQPRETIMKRLEAALRHPYVDVIAHPTGRL-------IGQRDGYDVDIERLIELAAETNTVLELNANPNRLDLSAAYV-KKAQ-EA-GVYIAINTDAH-HLDMLE-DMAIGVATARKGWIHKETVINTW-P------------------------------------------------------------------------------------------------------------------------LEKLQQ--------------------------------------------------------------------------------------------------FLHDKRKK---------------------------------------------------------------------------------------------------------------------------------------------------------------------------------------------------------------------------------------------------------------------------------------------------------------------------------------------------------------------------------
>WP_060788415.1
------------------------------------------------------------------------------------------------------------------------------------------------------------------------------------------------------------------------------------------MS----------------------------------------------------------------------------------------------------------------------------VHKKEVIRLLETIALYMEIK-G--E----------NPFKVNAFRKAANALETD-ERS-------------------LAEI-----------G-D------F-TA-----------IPGIGKSTAAIITEFVE-T-G--SSSVLEELKRDIPE-TLLSLLKIPGLGGKKIAKLHQELGIVDMDGLKEACLA-----GKVRA-LAGFGAKTE-EKLLAAI-------EKAG---KRP---------E-RL------------------PLARVLAIAADMERQLA-----C-----------------------LD--G---V---I-----RFSRAGSLRRLNETVKDLDY-VI-------A------T-----D-------------R--P-----A-----------E-------------VRDGLLGFER--------------------------------V-RGVLAA--------------G-----ETK-----------VSL-------LF-------------------------------------Q-Y---------------E-------DEVAVDFRLVSE----AQ-------------FATALHHFTGSKEHNVRM-----------RQLAKERG-EKISEYGVE---------------D---------------E---------------------------------------------------------------AT------------------------------------------------G--------EV-----------------KT------------------------------------------FPN--------------------------------------------------------------------------EA------AFYAHFGLPHIPPELRED-GTEI-----ERF--S--A----DR------------------------P-----------LVRLEDIQGDLHMHS------------------AW-S-DGSCSLAELAEAC--R-R-RG---Y----RYIAITDHSHYLK-VANG--LTPDRLRRQREEIER--L-N------------ARY----------------------------------------S---D------------------------------------FTILAGIEMDILPDGTL-DYDDD-VLKE------LDFVIAAIHSAFKQPRETIMKRLEAALRHPYVDVIAHPTGRL-------IGQRDGYDVDIERLIELAAETNTVLELNANPNRLDLSAAYV-KKAQ-EA-GVYIAINTDAH-HLDMLE-DMAIGVATARKGWIHKETVINTW-P------------------------------------------------------------------------------------------------------------------------LEKLQQ--------------------------------------------------------------------------------------------------FLHDKRKK---------------------------------------------------------------------------------------------------------------------------------------------------------------------------------------------------------------------------------------------------------------------------------------------------------------------------------------------------------------------------------
>WP_025949438.1
------------------------------------------------------------------------------------------------------------------------------------------------------------------------------------------------------------------------------------------MS----------------------------------------------------------------------------------------------------------------------------VHKKEVIRLLETIALYMEIK-G--E----------NPFKVNAFRKAANALETD-ERS-------------------LAEI-----------G-D------F-TA-----------IPGIGKSTAAIITEFVE-T-G--SSSVLEELKRDIPE-TLLSLLKIPGLGGKKIAKLHQELGIVDMDGLKEACLA-----GKVRA-LPGFGAKTE-EKLLAAI-------EEAA---KRP---------E-RL------------------PLAKVLAIAADIERQLS-----C-----------------------LD--G---V---I-----RFSRAGSLRRVNETVKDLDY-VI-------A------T-----E-------------R--P-----A-----------A-------------VRDGLLRFER--------------------------------I-RGVIAA--------------G-----ETK-----------VSL-------LL-------------------------------------G-Y---------------D-------DDVAVDFRLVSE----AQ-------------FATALHHFTGSKEHNVRM-----------RQLAKERG-EKISEYGVE---------------D---------------E---------------------------------------------------------------AA------------------------------------------------G--------KV-----------------KT------------------------------------------FPD--------------------------------------------------------------------------EA------AFYAHFGLPYIPPELRED-GTEV-----ERY--S--D----RY------------------------P-----------LVRFEDIQGDLHMHS------------------AW-S-DGACSLAELAEAC--R-R-RG---Y----RYIAITDHSQFLK-VANG--LTPDRLRRQREEIER--L-N------------ARY----------------------------------------S---D------------------------------------FTILAGIEMDILPDGTL-DYDDD-VLKE------LDFVIAAIHSAFKQPRETIMKRLEAALRHPYVDVIAHPTGRL-------IGQRDGYDVDIERLIELAAETNTVLELNANPNRLDLSAAYV-KKAE-EA-GAYIAINTDAH-HLDMLD-DMAIGVATARKGWIKSETVINTW-P------------------------------------------------------------------------------------------------------------------------LDKLRQ--------------------------------------------------------------------------------------------------FLRDKRTK---------------------------------------------------------------------------------------------------------------------------------------------------------------------------------------------------------------------------------------------------------------------------------------------------------------------------------------------------------------------------------
>WP_033014371.1
------------------------------------------------------------------------------------------------------------------------------------------------------------------------------------------------------------------------------------------MS----------------------------------------------------------------------------------------------------------------------------VHKKEVIRLLETIALYMEIK-G--E----------NPFKVNAFRKAANALETD-ERS-------------------LAEI-----------G-D------F-TA-----------ISGIGKSTAAIITEFVE-T-G--SSSVLEELKRDIPE-TLLSLLKIPGLGGKKIAKLHQELGIVDMDGLKEACLV-----GKVRE-LPGFGAKTE-EKLLAAI-------EEAG---KRP---------E-RL------------------PLARVLAAAADVERQLA-----C-----------------------LD--G---V---I-----RFSRAGSLRRVNETVKDLDY-VI-------A------T-----D-------------R--P-----A-----------A-------------VRDGLLRFER--------------------------------V-REVIAA--------------G-----ETK-----------VSL-------LL-------------------------------------R-Y---------------D-------DDVAVDFRLVSG----AQ-------------FATALHHFTGSKEHNVRM-----------RQLAKERG-EKISEYGVE---------------D---------------E---------------------------------------------------------------AT------------------------------------------------G--------KV-----------------KT------------------------------------------FPD--------------------------------------------------------------------------EA------AFYAHFGLPHIPPELRED-GTEI-----ERY--S--D----RY------------------------P-----------LVRLEDIQGDLHMHS------------------AW-S-DGACSLEELVEAC--R-R-RG---Y----RYMAITDHSQFLK-VANG--LTPDRLRRQREEIER--L-N------------ARY----------------------------------------S---D------------------------------------FTILAGIEMDILPDGTL-DYDDD-VLKE------LDFVIAAIHSAFKQPREAIMKRLEAAFRNPYVDVIAHPTGRL-------IGQRCGYDVDLDRLMKLAAETNTVLELNANPSRLDLSAAYV-KKAE-EA-GAYIAINTDAH-HLDMLD-DMAIGVATARKGWIKNETVINTW-P------------------------------------------------------------------------------------------------------------------------LDKLRQ--------------------------------------------------------------------------------------------------FLRDKRTK---------------------------------------------------------------------------------------------------------------------------------------------------------------------------------------------------------------------------------------------------------------------------------------------------------------------------------------------------------------------------------
>WP_020960820.1
------------------------------------------------------------------------------------------------------------------------------------------------------------------------------------------------------------------------------------------MN----------------------------------------------------------------------------------------------------------------------------VHKKEVIRLLETIALYMEMK-G--E----------NPFKINAFRKAANALETD-ERS-------------------LAEI-----------S-D------F-TA-----------IPGIGKSTAAIITEFVE-T-G--SSSVLEELKRDIPE-TLLALLKIPGLGGKKIAKLHQELGIVDMDGLKEACLA-----GKVRE-LPGFGAKTE-EKLLAAI-------EEAA---KRP---------E-RL------------------PLAKVLAVAADVERQLA-----C-----------------------LD--G---V---I-----RFSRAGSLRRLKETVKDLDY-VI-------A------T-----D-------------R--P-----A-----------A-------------VRDGLLRFDR--------------------------------V-REVIAA--------------G-----ETK-----------VSL-------LF-------------------------------------Q-Y---------------D-------DEIAIDFRLVGE----TE-------------FATALHHFTGSKEHNVRM-----------RQLAKERG-EKISEYGVE---------------D---------------Q---------------------------------------------------------------AT------------------------------------------------G--------EV-----------------KT------------------------------------------FPN--------------------------------------------------------------------------EA------AFYAHFGLPYIPPELRED-GTEV-----ERF--S--A----DR------------------------P-----------LVRLEDIQGDLHMHS------------------AW-S-DGACSLEELAEAC--R-R-RG---Y----RYIAITDHSRYLK-VANG--LTPERLRRQREEIER--L-N------------ARY----------------------------------------S---D------------------------------------LTILAGVEMDILPDGTL-DYDDD-VLQE------LDFVIAAIHSGFKQPREQIMKRLEAALRHPYVDVIAHPTGRL-------IGRRDGYDVDVERLIELAAETNTVLEINANPNRLDLAAAYV-KKAE-EA-GAYIAINTDAH-HLDMLD-DMAIGVATARKGWLKKETVINTW-P------------------------------------------------------------------------------------------------------------------------LEKLQQ--------------------------------------------------------------------------------------------------FLRDKRSK----------------------------------------------------------------------------------------------------------------------------------------------------------------------------------------------------------------------------------------------------------T----------------------------------------------------------------------------------------------------------------------
>WP_033020356.1
------------------------------------------------------------------------------------------------------------------------------------------------------------------------------------------------------------------------------------------MS----------------------------------------------------------------------------------------------------------------------------VHKKEVIRLLETIALYMEIK-G--E----------NPFKVTAFRKAANALETD-ERS-------------------LTEI-----------D-D------F-TV-----------IPGIGKSTAAIITEFVE-T-G--SSSVLEELKRDIPE-TLLALLTIPGLGGKKIAKLHQELGIVDMDGLKEACLA-----GKVRA-LPGFGAKTE-EKLLMAI-------EEAG---KRP---------E-RL------------------PLARVLPISADIERRLA-----E-----------------------MD--G---V---I-----RFSRAGSLRRWNETVKDLDY-VI-------A------T-----A-------------R--P-----M-----------E-------------VREALLRLPH--------------------------------I-REVIAA--------------G-----ETK-----------VSL-------LF-------------------------------------R-Y---------------E-------DEIAADFRLVSE----AQ-------------FATALHHFTGSKDHNVRM-----------RQLAKERG-EKISEYGVE---------------D---------------Q---------------------------------------------------------------AT------------------------------------------------G--------KV-----------------KT------------------------------------------FPS--------------------------------------------------------------------------EA------AFYAHFGLPYIPPELRED-GTEV-----ERF--L--A----DW------------------------P-----------LVRLEDMQGDLHMHS------------------AW-S-DGACSLEELAEAC--R-R-RG---Y----RYIAITDHSRYLK-VANG--LTPERLRRQREEIER--L-N------------ARY----------------------------------------S---D------------------------------------LTILAGVEMDILPDGTL-DYDDD-VLEE------LDFVIAAIHSGFKQPRETIMKRLEAALFHPYVDVIAHPTGRL-------IGQRAGYDVDIERLIELAAETKTILELNANPNRLDLSADYV-KKAE-EA-GAYIAINTDAH-HLDMLD-DMAVGVAAARKGWIKKDTVVNTW-P------------------------------------------------------------------------------------------------------------------------LEKLQQ--------------------------------------------------------------------------------------------------FLRGKRKK---------------------------------------------------------------------------------------------------------------------------------------------------------------------------------------------------------------------------------------------------------------------------------------------------------------------------------------------------------------------------------
>WP_010678358.1
------------------------------------------------------------------------------------------------------------------------------------------------------------------------------------------------------------------------------------------MT----------------------------------------------------------------------------------------------------------------------------VNKKDVIRLLETIAIYMELK-G--D----------NPFKISAFRKAAASLEND-DRS-------------------LSTI-----------E-D------F-TT-----------LPGIGKGTAAVITEYIE-T-G--ESKVLNELKERVPE-GLIPLLNLPGLGGKKIAKLYQELGIEDMEMLKQACLN-----EKIQN-IAGFGKKTE-EKILAAI-------DEYG---KRP---------D-RL------------------PIALMLALAEEIEKQLS-----T-----------------------MD--G---I---K-----TFSRAGSLRRMRETIKDLDF-II-------A------T-----N-------------E--P-----E-----------K-------------VREQLLQLNG--------------------------------I-NGIIAS--------------G-----DTK-----------VSV-------QI-------------------------------------S-Y---------------S-------YDISVDFRLVKP----HE-------------FATTLHHFTGSKDHNVRM-----------RQLAKERG-EKISEYGVE---------------N---------------S---------------------------------------------------------------ET------------------------------------------------G--------DV-----------------KT------------------------------------------FDS--------------------------------------------------------------------------EE------EFYHYFGLYYIPPELRED-GSEV-----DAF--H--E----EV------------------------E-----------HIKLEDIKGDLHMHT------------------SW-S-DGAFTIEEMVEAC--R-E-KG---Y----RYMAITDHSQYLR-VANG--LTPERLLDQHREIKR--L-N------------EKY----------------------------------------D---D------------------------------------FTIFTGVEMDILPDGRL-DYDNE-IIRD------VDVVIASIHSSFSQPREKIMQRLKTALENLHVDIIAHPTGRI-------LGRRKGYDVDVDMLIELAKETNTALELNANLNRLDLSSEYI-KKAQ-DA-GVKLVINTDAH-NIEMLE-DMEYGISGAIKGWIKKENVINTW-N------------------------------------------------------------------------------------------------------------------------RDELIA--------------------------------------------------------------------------------------------------YLKRNL-----------------------------------------------------------------------------------------------------------------------------------------------------------------------------------------------------------------------------------------------------------------------------------------------------------------------------------------------------------------------------------
>WP_077619017.1
------------------------------------------------------------------------------------------------------------------------------------------------------------------------------------------------------------------------------------------MT----------------------------------------------------------------------------------------------------------------------------INKKDVIRLLETIAIYMELK-G--D----------NPFKISAFRKAAAALEND-DRS-------------------LSTI-----------D-D------F-TK-----------LPGIGKGTAAVITEYIE-T-G--QSNVLIELKEKVPE-GLIPLLNLPGLGGKKIAKLYQELGIEDMEMLKQACVN-----EKIQH-LAGFGKKTE-EKILVAI-------EEYG---KRP---------D-RL------------------PIALMLALAEEIEEQLS-----T-----------------------ME--G---I---D-----TYSRAGSLRRMRETIKDLDF-II-------A------T-----N-------------E--P-----G-----------K-------------VREQLLQLKN--------------------------------I-SGIIAS--------------G-----DTK-----------VSV-------QI-------------------------------------T-Y---------------S-------YDISVDFRLVKP----HE-------------FATTLHHFTGSKDHNVRM-----------RQLAKDRG-EKISEYGVE---------------N---------------S---------------------------------------------------------------DT------------------------------------------------G--------EI-----------------KT------------------------------------------FTT--------------------------------------------------------------------------EE------EFYQYFGLTFIPPELRED-GSEV-----EAF--Q--Q----PV------------------------E-----------HIRLEDIKGDLHMHT------------------SW-S-DGAFTIEEMVEAC--R-K-KG---Y----RYMAITDHSQYLR-VANG--LSPERLLEQHREIRR--I-N------------ENY----------------------------------------D---D------------------------------------FTILTGVEMDILPDGRL-DYNDE-IIRD------VDVVIASIHSSFSQPREKIMQRLKTALENLHVDIIAHPTGRI-------LGRRNGYDVDVDLLIELAKETNTALELNANLNRLDLSSEYI-RKAQ-DA-GVKLVINTDAH-NIEMLD-DMVYGISAATKGWIKKENVINTW-D------------------------------------------------------------------------------------------------------------------------KDELIA--------------------------------------------------------------------------------------------------YLKRNL-----------------------------------------------------------------------------------------------------------------------------------------------------------------------------------------------------------------------------------------------------------------------------------------------------------------------------------------------------------------------------------
>WP_121447647.1
------------------------------------------------------------------------------------------------------------------------------------------------------------------------------------------------------------------------------------------MT----------------------------------------------------------------------------------------------------------------------------INKKDVIRLLETIAIYMELK-G--D----------NPFKISAFRKAAAALEND-DRS-------------------LSTI-----------E-D------F-TT-----------LPGIGKGTAAVIKEYIE-T-G--SSNVLNELKEKVPE-GLIPLLNLPGLGGKKIAKLYQELGIEDMEMLKQACLN-----EKIQN-LAGFGKKTE-EKILASI-------EEYG---KRP---------D-RL------------------PIALMLALAEEIEEQLG-----K-----------------------MD--G---I---S-----TFSRAGSLRRMRETIKDLDF-II-------A------T-----N-------------E--P-----E-----------K-------------VREQLLSLTG--------------------------------I-SGVIAS--------------G-----DTK-----------VSV-------QI-------------------------------------S-Y---------------S-------YDISVDFRLVKP----HE-------------FATTLHHFTGSKDHNVRM-----------RQLAKDRG-EKISEYGVE---------------N---------------S---------------------------------------------------------------ET------------------------------------------------G--------EM-----------------KT------------------------------------------FET--------------------------------------------------------------------------EE------EFYQYFGLTFIPPELRED-GSEV-----EAF--Q--R----KV------------------------E-----------HIRLEDIKGDLHMHT------------------SW-S-DGAFTIEEMVEAC--R-K-KG---Y----SYMAITDHSQYLR-VANG--LTPERLLEQHKEIKR--L-N------------EKY----------------------------------------D---D------------------------------------FTIFTGVEMDILPDGRL-DYDDE-LIRE------VDVVIASIHSSFSQPREKIMQRLKTALENLHVDIIAHPTGRI-------LGRRKGYDVDVDMLIELAKETNTALELNANLNRLDLSSDYI-RKAQ-DA-GVKLVINTDAH-NIDMLE-DMGYGISAATKGWIKKESVINSW-E------------------------------------------------------------------------------------------------------------------------KDELLA--------------------------------------------------------------------------------------------------YLKRNL-----------------------------------------------------------------------------------------------------------------------------------------------------------------------------------------------------------------------------------------------------------------------------------------------------------------------------------------------------------------------------------
>WP_116351704.1
------------------------------------------------------------------------------------------------------------------------------------------------------------------------------------------------------------------------------------------MT----------------------------------------------------------------------------------------------------------------------------INKKDVIRLLETIAIYMELK-G--D----------NPFKISAFRKAAAALDND-DRS-------------------LSTI-----------D-D------F-TT-----------LPGIGKGTASVITEYID-T-G--ESTVLKELKEMVPE-GLIPLLDLPGLGGKKIAKLYQELGIEDMEMLKQACLN-----EKIQK-LAGFGKKTE-EKILASI-------EEYG---KRP---------D-RL------------------PIALMLALAEDIEKQLS-----T-----------------------ME--G---I---I-----TFSRAGSLRRMRETIKDLDF-II-------A------T-----N-------------E--P-----E-----------K-------------VREQLLQLNG--------------------------------I-NGIIAS--------------G-----DTK-----------VSV-------QI-------------------------------------S-Y---------------S-------YDISVDFRLVKP----HE-------------FATTLHHFTGSKDHNVRM-----------RQLAKERG-EKISEYGVE---------------N---------------S---------------------------------------------------------------ET------------------------------------------------G--------EI-----------------KT------------------------------------------FET--------------------------------------------------------------------------EE------EFYQYFGLTFIPPELRED-GSEV-----DAF--Q--K----KV------------------------E-----------HIQLEDIKGDLHMHT------------------SW-S-DGAYTIEEMVEAC--R-K-KG---Y----RYMAITDHSQYLR-VANG--LTPERLLEQHKEIKR--L-N------------EKY----------------------------------------D---D------------------------------------FTIFTGVEMDILPDGSL-DYNDE-IIRD------VDVVIASIHSSFTQPREKIMQRLKTALENLHVDIIAHPTGRI-------IGRRKGYDVDVDMLIELAKETNTALELNANLNRLDLSSEYI-KKAQ-EK-GVKLVINTDAH-NMDMLE-DMGYGVSAAIKGWIKKENVINTW-D------------------------------------------------------------------------------------------------------------------------KDELIA--------------------------------------------------------------------------------------------------YLKRNF-----------------------------------------------------------------------------------------------------------------------------------------------------------------------------------------------------------------------------------------------------------------------------------------------------------------------------------------------------------------------------------
>WP_057999487.1
------------------------------------------------------------------------------------------------------------------------------------------------------------------------------------------------------------------------------------------MT----------------------------------------------------------------------------------------------------------------------------INKKDVIRLLETIAIYMELK-G--D----------NPFKISAFRKAAGALEND-DRS-------------------LSTI-----------D-D------F-TT-----------LPGIGKGTAAVINQYIE-T-G--ESNVLIELKENVPE-GLIPLLNLPGLGGKKIAKLYQELGIEDMEMLKQACEN-----EKIQN-LAGFGVKTE-EKILAAI-------KEYG---KRP---------D-RL------------------PIALMLALAEEIEKQLT-----E-----------------------ME--G---I---L-----TFSRAGSLRRMRETIKDLDF-II-------A------T-----N-------------E--P-----E-----------K-------------VREQLLQLNG--------------------------------I-NGIIAS--------------G-----DTK-----------VSV-------QL-------------------------------------S-Y---------------S-------YDISVDFRLVKP----HE-------------YATTLHHFTGSKEHNVRM-----------RQLAKERG-EKISEYGVE---------------N---------------S---------------------------------------------------------------ET------------------------------------------------G--------KV-----------------KT------------------------------------------FET--------------------------------------------------------------------------EE------EFYQYFGLAFIPPELRED-GSEV-----DAF--H--K----EV------------------------E-----------HIKLEDIKGDLHMHT------------------SW-S-DGAFTIEEMVEAC--R-K-KG---Y----RYMAITDHSQYLR-VANG--LTAERLLEQHIEIKR--L-N------------EKY----------------------------------------D---D------------------------------------FTIFTGVEMDILPDGRL-DYDDE-IIRD------VDVVIASIHSSFSQPREKIMKRLKIALENLHVDIIAHPTGRI-------LGRRKGYDVDVDMLIELAKETNTALELNANLNRLDLSSEYI-KKAQ-EK-GVKLVINTDAH-NFDMLE-DMEYGISAAIKGWIKKENVINTW-D------------------------------------------------------------------------------------------------------------------------KDELIT--------------------------------------------------------------------------------------------------YLKRNL-----------------------------------------------------------------------------------------------------------------------------------------------------------------------------------------------------------------------------------------------------------------------------------------------------------------------------------------------------------------------------------
>WP_078545213.1
------------------------------------------------------------------------------------------------------------------------------------------------------------------------------------------------------------------------------------------MA----------------------------------------------------------------------------------------------------------------------------INKKDVIKLLETIAIYMELK-G--E----------NPFKISAFRKAALALEND-DRS-------------------LIAI-----------E-D------F-TA-----------LSGIGKGTAGVIEEYIQ-T-E--HSSVLEELKQEVPE-GLIPLLKLPGLGGKKIAKLYKELGVHDIETLKTACLE-----EKVQA-LAGFGKKTE-EKILAAI-------EEVG---KRP---------D-RL------------------PIAMMLDIAEEIEAQLD-----G-----------------------MS--G---I---E-----KYSRAGSLRRMRETIKDLDF-II-------S------T-----N-------------H--P-----E-----------E-------------VKHQLLGLPK--------------------------------V-KEIIAG--------------G-----DTK-----------VSL-------VL-------------------------------------A-Y---------------F-------YDVSIDFRLVKP----VE-------------FVTTLHHFTGSKDHNVRM-----------RQLAKERG-EKISEYGVE---------------N---------------L---------------------------------------------------------------ET------------------------------------------------G--------EV-----------------HT------------------------------------------FDT--------------------------------------------------------------------------EE------QFFAHFNLPFIPPELRED-GSEI-----EYF--S--E----SA------------------------G-----------LINLSDIQGDLHMHS------------------TW-S-DGAFSIEEMVEAC--R-K-KG---Y----KYMAITDHSQYLR-VANG--LTPERLLEQKKEIAR--L-N------------EKY----------------------------------------D---D------------------------------------ITIFSGVEMDILPDGSL-DYDED-IISE------MDIVIASIHSSFSHSREKIMNRLRTALECLHVDIIAHPTGRL-------IGRREGYDVDIDMLITLAKETNTALELNANPHRLDLSSEYI-RKAA-EA-GVKIVINTDAH-NIEMLE-HMKYGISTAKKGWVKKDCVINTW-D------------------------------------------------------------------------------------------------------------------------HDQLKS--------------------------------------------------------------------------------------------------YLNRN------------------------------------------------------------------------------------------------------------------------------------------------------------------------------------------------------------------------------------------------------------------------------------------------------------------------------------------------------------------------------------
>WP_090849069.1
------------------------------------------------------------------------------------------------------------------------------------------------------------------------------------------------------------------------------------------MK----------------------------------------------------------------------------------------------------------------------------INKKDVIKLLETIAIYMELK-G--D----------NPFKISAFRKAAAALEND-DRS-------------------LTSI-----------E-D------F-TT-----------LAGIGKGTASVIEEYIK-T-E--SSSVLEELKQEVPE-GLIPLLKLQGLGGKKIAKLYKELGVEDIESLKIACLE-----NKVQG-LAGFGKKTE-EKILAVI-------DEVG---KRP---------D-RL------------------PISMMLDLALELEQSLE-----G-----------------------MD--G---I---E-----KFSRAGSLRRMRDTIKDLDF-II-------S------T-----N-------------D--P-----S-----------K-------------VRDQLLALPR--------------------------------V-KEIIAS--------------G-----ETK-----------VSL-------QL-------------------------------------E-Y---------------L-------YDVSVDFRLVKP----HE-------------FITTLHHFTGSKDHNVRM-----------RQLAKERG-EKISEYGVE---------------N---------------L---------------------------------------------------------------EN------------------------------------------------N--------EI-----------------HT------------------------------------------FDS--------------------------------------------------------------------------EE------QFYEHFNLPFIPPELRED-GTEV-----DYF--T--A----GS------------------------G-----------LVELSDIKGDLHMHS------------------TW-S-DGAFSIEEMVEEC--R-K-KG---Y----KYMAITDHSQYLR-VANG--LTPERLLAQKQEIAN--L-N------------EKY----------------------------------------D---D------------------------------------ITILSGVEMDILPDGSL-DYDDE-IIRE------MDLVIASIHSSFSHSREKIMNRLKTALENLHVDIIAHPTGRI-------IGRREGYDVDIDLLITLAKETNTALELNANPHRLDLSAEYI-RKAA-EA-GVKIVINTDAH-NIDMLD-HMKYGISTAKKGWVKKEQVINTW-E------------------------------------------------------------------------------------------------------------------------AEELIT--------------------------------------------------------------------------------------------------YLKRN------------------------------------------------------------------------------------------------------------------------------------------------------------------------------------------------------------------------------------------------------------------------------------------------------------------------------------------------------------------------------------
>WP_034265593.1
------------------------------------------------------------------------------------------------------------------------------------------------------------------------------------------------------------------------------------------------------------------------------------------------------------------------------------------------------------------------MNKKDIIKLLETIATYMELK-G--D----------NPFKISAFRKAAAALETD-ERT-------------------LTEI-----------E-D------F-TK-----------LQGIGKGTAAVITEYME-T-N--ESSVLEELKQEVPE-GLIPLLKLPGLGGKKIAKLYKELDIKDMESLHQACME-----NRVQG-LSGFGKKTE-EKIIAAI-------EEFG---KRP---------D-RL------------------PLAFMLPIAEEILEALK-----H-----------------------MH--S---I---E-----RFSQAGSIRRMRETVKDLDF-II-------S------T-----A-------------E--P-----H-----------A-------------VREQLVSLPN--------------------------------V-KNVIAN--------------G-----DTK-----------VSV-------TL-------------------------------------A-Y---------------E-------YDVSVDFRLVED----KA-------------FATTLHHFTGSKDHNVRM-----------RQLAKERG-EKISEYGVE---------------N---------------A---------------------------------------------------------------ET------------------------------------------------G--------EV-----------------MT------------------------------------------FES--------------------------------------------------------------------------EQ------AFYEHFGLSFIPPELRED-GTEV-----DAF--I--K----PQ------------------------T-----------LVTYGAVKGDLHMHS------------------TW-S-DGAYSIEEMAEAC--R-A-RG---Y----EYMAITDHSQYLK-VANG--LTPERIRKQREEINR--L-N------------AQF----------------------------------------D---D------------------------------------FTILAGIEMDILPDATL-DYDDE-MLAE------LDFVIASIHSSFSQSREEIMNRLKQALNNVHVDLIAHPTGRL-------IGRRNGYDVDIDMLIELAKETKTALELNANPNRLDLAAEHI-KKAQ-EA-GVKIAINTDAH-NLDMLE-HMEIGISTGIKGWLKPETVLNTY-S------------------------------------------------------------------------------------------------------------------------LKELTA--------------------------------------------------------------------------------------------------FLNRHK-----------------------------------------------------------------------------------------------------------------------------------------------------------------------------------------------------------------------------------------------------------------------------------------------------------------------------------------------------------------------------------
>WP_078989211.1
------------------------------------------------------------------------------------------------------------------------------------------------------------------------------------------------------------------------------------------------------------------------------------------------------------------------------------------------------------------------MNKKDVIKLLETIATYMELK-G--D----------NPFKISAFRKAAAALESD-ERS-------------------LSDI-----------E-D------V-TA-----------LQGIGKGTATVIEEFRE-K-G--QSSVLDELKKEVPE-GLVPLLKLPGLGGKKIAKLYKELDIVDIISLEEACHN-----EKVQG-LAGFGKKTE-EKILAAI-------AEYG---KRP---------E-RL------------------PLAFMLPIAEEILGQLE-----A-----------------------MT--D---I---I-----RYSQAGSIRRMKETVKDLDF-II-------S------T-----E-------------N--P-----A-----------A-------------VREQLVSLPL--------------------------------V-KDIISN--------------G-----DTK-----------VSV-------TL-------------------------------------G-Y---------------D-------YDVSVDFRLVED----QA-------------FVTTLHHFTGSKDHNVRM-----------RQLAKENG-EKISEYGVE---------------N---------------M---------------------------------------------------------------ET------------------------------------------------G--------EI-----------------QT------------------------------------------FET--------------------------------------------------------------------------EE------AFYHHFGLAFIPPEVRED-GREV-----DIF--T--K----NQ------------------------E-----------LLKHDDIKGDLHMHS------------------TW-S-DGGYSLEEMAEAC--R-S-KG---Y----EYMAITDHSQYLK-VANG--LTPERIRKQREEVKR--L-N------------EKY----------------------------------------T---D------------------------------------FTILAGIEMDILPDGTL-DYEDE-LLAE------MDFVIASIHSSFSQSREDIMMRLKNALTNQHVDLIAHPTGRL-------IGRREGYDVDINLLISLAKETDTALELNANPNRLDLAAEHI-KKAQ-EA-GVKIAINTDAH-NLEMLE-DMKVGVSTGVKGWLKPQTVLNTY-S------------------------------------------------------------------------------------------------------------------------LDELKV--------------------------------------------------------------------------------------------------FLNRHKE----------------------------------------------------------------------------------------------------------------------------------------------------------------------------------------------------------------------------------------------------------------------------------------------------------------------------------------------------------------------------------
>WP_110114852.1
------------------------------------------------------------------------------------------------------------------------------------------------------------------------------------------------------------------------------------------------------------------------------------------------------------------------------------------------------------------------MNKKEVIQLLETIATYMELK-G--D----------NPFKISAFRKAAAALEGD-ERS-------------------LGEI-----------D-D------F-TA-----------LQGVGKGTSAVIVEFIE-S-G--KSSVLEELQKEVPE-GLIPLLKLPGLGGKKIAKLYKELGVIDIETLRQACVD-----HKVQE-LSGFGKKTE-EKILAAV-------EEFG---KRP---------E-RL------------------PLSFMLPIADEIEEHLS-----K-----------------------MT--D---I---N-----RYSKAGSIRRMRETIKDLDF-II-------S------T-----S-------------E--P-----K-----------K-------------VREQLLTMQN--------------------------------V-KEVISN--------------G-----DTK-----------VSV-------IL-------------------------------------S-Y---------------E-------YDVSVDFRLIED----KA-------------FATTLHHFTGSKDHNVRM-----------RQLAKERG-EKISEYGVE---------------N---------------S---------------------------------------------------------------ET------------------------------------------------R--------EV-----------------LT------------------------------------------FES--------------------------------------------------------------------------EE------AFYAHFDLPFIPPQLRED-GSEV-----EEF--S--H----AH------------------------K-----------LLSLKDIKGDLHMHS------------------TW-S-DGAHSIEEMAEAC--R-A-KG---Y----QYMAITDHSQYLK-VANG--LTPERLRKQLEEVKQ--L-N------------AKY----------------------------------------D---D------------------------------------FTILAGIEMDILPDGTL-DYDDD-LLKE------MDLVIASIHSSFSQSREDIMNRLKTALNSHHVDIIAHPTGRL-------IGRREGYDVDIELLIELAKETNTALELNANPHRLDLAAEHV-RKAQ-EA-GVKVTINTDAH-RIDMLD-HMEVGIATAVKGWLTPETVINTY-S------------------------------------------------------------------------------------------------------------------------VEELVA--------------------------------------------------------------------------------------------------FLKRNDE----------------------------------------------------------------------------------------------------------------------------------------------------------------------------------------------------------------------------------------------------------------------------------------------------------------------------------------------------------------------------------
>WP_078413984.1
----------------------------------------------------------------------------------------------------------------------------------------------------------------------------------------------------------------------------------MIYHRGGVTK----------------------------------------------------------------------------------------------------------------------------VNKKEIIKLLETIAVYMELK-G--D----------NPFKISAFRKAAAAIESD-ERS-------------------LSDI-----------E-D------F-TQ-----------MSGIGKGTAAVIEEYIQ-T-G--KSSVLEDLQKEVPA-GLIPLLKLPGLGGKKIAKLYKELQVEDIESLKEACLH-----HKVQE-LSGFGKKTE-EKILASI-------EEFG---KRP---------D-RL------------------PLAFMLPIAEEIEEALA-----H-----------------------MD--G---I---I-----KFSRAGSLRRMRETIKDLDF-II-------A------T-----E-------------D--N-----G-----------Q-------------VREQLTALPK--------------------------------V-KEIIAN--------------G-----DTK-----------VSV-------VL-------------------------------------G-Y---------------E-------YDVSIDFRLVKE----QE-------------FATTLHHFTGSKDHNVRM-----------RQLAKERG-EKISEYGVE---------------K---------------V---------------------------------------------------------------ET------------------------------------------------G--------EV-----------------IT------------------------------------------FEN--------------------------------------------------------------------------EE------AFYQHFGLSFIPPELRED-GTEV-----EAF--M--K----SH------------------------P-----------VITLTDIKGDLHMHS------------------TW-S-DGAYSIEEMAEAC--R-K-KG---Y----RYMAITDHSQYLK-VANG--LTAERLRKQREEIDR--L-N------------EKY----------------------------------------N---D------------------------------------FTILAGVEMDILPDASL-DYDDE-LLSE------MDLVIASIHSSFSQPREVIMQRLKTALENAHVDFIAHPTGRL-------IGRREGYDVDMDMLIELAKQTNTALELNANPHRLDLAAEHL-RKAQ-EA-GVKLVINTDAH-NMQMLE-HMEIGVSTAVKGWVRPEQVINTY-E------------------------------------------------------------------------------------------------------------------------LEDLVT--------------------------------------------------------------------------------------------------FLKRNDLN----------------------------------------------------------------------------------------------------------------------------------------------------------------------------------------------------------------------------------------------------------VGK--------------------------------------------------------------------------------------------------------------------
>WP_053400891.1
------------------------------------------------------------------------------------------------------------------------------------------------------------------------------------------------------------------------------------------------------------------------------------------------------------------------------------------------------------------------MNKKEVIKLLETIAIYMELK-G--D----------NPFKISAFRKAAAALEND-ERS-------------------LSDI-----------E-D------V-TA-----------LSGVGKGTAAVINEFLE-T-G--KSTVLEELQEEVPA-GLIPLLKLPGLGGKKIAKLYQQLQVEDIDSLKEACEQ-----HKVQE-LSGFGKKTE-EKILEAI-------EEFG---KRP---------D-RL------------------PLTLMLPIAKEIEQHLL-----S-----------------------MR--D---V---D-----RYSQAGSVRRMRETIKDLDF-II-------A------T-----K-------------N--P-----E-----------S-------------VREQLTSLPL--------------------------------V-KSIISN--------------G-----DTK-----------VSV-------VL-------------------------------------E-Y---------------E-------YDISVDFRLVKD----EE-------------FATTLHHFTGSKDHNVRM-----------RQLAKERG-EKISEYGVE---------------V---------------A---------------------------------------------------------------ET------------------------------------------------G--------EV-----------------LT------------------------------------------FQS--------------------------------------------------------------------------EE------DFYAHFGLAFIPPEIRED-GSEV-----EAF--M--K----PQ------------------------R-----------FITLEDIKGDLHMHS------------------TW-S-DGGYSIEEMAEAC--R-S-KG---Y----RYMAITDHSQYLK-VANG--LTPERLRSQREEINR--L-N------------EKY----------------------------------------D---D------------------------------------FTILAGVEMDILPDGTL-DYDDE-MLQE------MDLVIASIHSSFSQPRETIMERLKTALESAHVDFIAHPTGRL-------IGRRDGYDVDVNLLIDLAKETNTALELNANPNRLDLAAEHL-RKAQ-EK-GVKLVINTDAH-NLEMLE-DMKVGVSSAIKGWVRPENVINTY-S------------------------------------------------------------------------------------------------------------------------LEELLA--------------------------------------------------------------------------------------------------FLQRNDRE---------------------------------------------------------------------------------------------------------------------------------------------------------------------------------------------------------------------------------------------------------------------------------------------------------------------------------------------------------------------------------
>WP_019391247.1
------------------------------------------------------------------------------------------------------------------------------------------------------------------------------------------------------------------------------------------------------------------------------------------------------------------------------------------------------------------------MNKKEIIKLLEKIAVYMELK-G--D----------NAFKISAFRKAAGALEND-ERS-------------------LSEI-----------E-S------F-TS-----------LAGIGKGTSAVIEEYIQ-D-G--QSTVLEELKKEVPE-GLIPLLDLPGLGGKKIAKLYQQLNVTDMVTLKAACEE-----GKVQG-LSGFGKKTE-EKILAAI-------EEYG---TRP---------E-RL------------------PLAIMLPLVEKIEEMLA-----D-----------------------MK--G---I---I-----RFSRAGSVRRMRETVKDLDF-II-------S------T-----E-------------E--P-----S-----------L-------------IRDSLLAIPS--------------------------------I-KEVIAS--------------G-----NTK-----------VSV-------VL-------------------------------------E-D---------------V-------YDISVDFRLVED----KA-------------FPTTLHHFTGSKDHNVRM-----------RQLAKERG-EKISEYGVE---------------N---------------I---------------------------------------------------------------ET------------------------------------------------G--------EV-----------------RT------------------------------------------FSS--------------------------------------------------------------------------EE------EFYNYFNLPFILPEMRED-GTEV-----DKL--T--K----ED------------------------R-----------FISLQDIKGDVHMHS------------------TW-S-DGAYSIEEMVEAC--R-A-RG---Y----EYMAITDHSQYLK-VANG--LTPERIRKQREEIKK--L-N------------EKY----------------------------------------D---D------------------------------------FTILSGIEMDILPDGTL-DYDDE-ILQE------MDIVIASIHSSFSQSREVIMERLKTALNSHHVDIIAHPTGRL-------IGRRGGYDVDMDLLIELAYETNTALELNSNPHRLDLASHHL-KKAQ-EQ-GVKLVINTDAH-NLDMLE-DMKVGVSTAVKGWIRKESVINTY-P------------------------------------------------------------------------------------------------------------------------LEELRA--------------------------------------------------------------------------------------------------FLKRND-----------------------------------------------------------------------------------------------------------------------------------------------------------------------------------------------------------------------------------------------------------------------------------------------------------------------------------------------------------------------------------
>WP_026561693.1
------------------------------------------------------------------------------------------------------------------------------------------------------------------------------------------------------------------------------------------MN----------------------------------------------------------------------------------------------------------------------------IHKKDVIRLLEKIAVLMELK-G--E----------NPFKISAFRKAANALEVD-DRS-------------------LALI-----------D-D------F-TK-----------IPGIGKGTSAVIKEFVE-T-E--KSEVLEQLQAEVPA-GLLPLLKLPGLGGKKIAKLYKELHIDSVEALKLACEE-----NKIQS-LAGFGKKSE-EKILAAI-------EEIG---SRP---------E-RL------------------PISFMLPIAQEIESYLE-----K-----------------------CK--D---I---E-----SYSRAGSLRRMRETIKDLDF-II-------S------T-----N-------------E--P-----K-----------H-------------VREQLLNIPN--------------------------------I-SDVIAS--------------G-----DTK-----------VSV-------QL-------------------------------------T-Y---------------D-------YEVSVDFRLVKP----AE-------------FATTLHHFTGSKDHNVRM-----------RQLAKDRG-EKISEYGVE---------------N---------------V---------------------------------------------------------------ET------------------------------------------------N--------EV-----------------KT------------------------------------------FET--------------------------------------------------------------------------EE------DFYQYFNLPHFSPEIRED-GTEV-----DSF--H--H----DI------------------------K-----------LVHLEDIKGDLHMHS------------------TW-S-DGAFTIREMVEAC--R-N-KG---Y----RYIAITDHSQYLK-VANG--LTPERLRAQRQEIDA--L-N------------EEY----------------------------------------D---D------------------------------------ITILAGVEMDILPDATL-DYDDE-LLAE------MDLVIASIHSSFSQSQEVIMERLKTALHNHHVDIIAHPTGRI-------IGKRKGYDVNIDLLIQLAKETDTVLELNANPQRLDLSAEHI-RKAQ-EA-GVKVVINTDAH-NIDMLD-DMDIGISTAKKGWIERDTVINTW-D------------------------------------------------------------------------------------------------------------------------IDQLKA--------------------------------------------------------------------------------------------------FLNRHHKE---------------------------------------------------------------------------------------------------------------------------------------------------------------------------------------------------------------------------------------------------------------------------------------------------------------------------------------------------------------------------------
>WP_102230736.1
------------------------------------------------------------------------------------------------------------------------------------------------------------------------------------------------------------------------------------------ME----------------------------------------------------------------------------------------------------------------------------IHKKDVIRLLEKIAVLMELK-G--E----------NPFKISAFRKAANALEAD-DRS-------------------LALI-----------D-D------F-TK-----------ISGIGKGNSAVIKEFIE-T-N--KSEVLEQLQEEVPS-GLLPLLKLPGLGGKKIAKLYKELQIDSVEALKLACEE-----NKIQG-LAGFGKKSE-EKILAAI-------EEMG---SRP---------E-RL------------------PISFMLPIAQEIEAYLE-----Q-----------------------CE--N---I---E-----SYSRAGSLRRMRETIKDLDF-II-------S------T-----N-------------E--P-----Q-----------K-------------VRDQLLNIPN--------------------------------L-SDVIAS--------------G-----ETK-----------VSV-------QL-------------------------------------Q-Y---------------D-------YEVSVDFRLVKP----AE-------------FATTLHHFTGSKDHNVRM-----------RQLAKERG-EKISEYGVE---------------N---------------V---------------------------------------------------------------ET------------------------------------------------N--------EI-----------------RT------------------------------------------FET--------------------------------------------------------------------------EE------EFYQYFNLPHFTPEIRED-GTEV-----DSY--R--H----DM------------------------Q-----------LIRLEDIKGDLHMHS------------------TW-S-DGAFTIREMVEAC--R-K-KG---Y----RYMAITDHSQYLK-VANG--LTPERIRAQRQEIDA--L-N------------EEY----------------------------------------D---D------------------------------------MTILAGIEMDILPDASL-DYDDE-LLAE------MDIVIASIHSSFSQSKDVIMERLKTALNNHHVDIIAHPTGRI-------IGKRKGYDVDIDLLIQLAKETDTALELNANPHRLDLSAEHI-RKAQ-EA-GVKIVINTDAH-NIDMLE-DMGIGISTAKKGWIEPDSVINTW-D------------------------------------------------------------------------------------------------------------------------IDQLKA--------------------------------------------------------------------------------------------------FLNRHHKD---------------------------------------------------------------------------------------------------------------------------------------------------------------------------------------------------------------------------------------------------------------------------------------------------------------------------------------------------------------------------------
>WP_098795871.1
------------------------------------------------------------------------------------------------------------------------------------------------------------------------------------------------------------------------------------------MD----------------------------------------------------------------------------------------------------------------------------IHKKDVIRLLENIAVLMELK-G--E----------NPFKISAFRKAANALESD-DRS-------------------LALI-----------D-D------F-TK-----------IAGIGKGTSAVIKEFVE-T-K--RSEVLEQLQKEVPE-GLLPLLKLPGLGGKKIAKLYKELNIDSVESLKRACEE-----NKIQG-LAGFGKKSE-EKIVAAI-------EEMG---NRP---------E-RL------------------PLSFMLPIADEIEAYLE-----E-----------------------CE--G---I---E-----SYSRAGSLRRMRETIKDLDF-II-------S------T-----N-------------E--P-----S-----------K-------------VRDQLLALPR--------------------------------L-SDTIAS--------------G-----DTK-----------VSV-------QL-------------------------------------Q-Y---------------E-------YEVSVDFRLVKP----AE-------------FATTLHHFTGSKDHNVRM-----------RQLAKERG-EKISEYGVE---------------N---------------I---------------------------------------------------------------ET------------------------------------------------N--------EI-----------------KT------------------------------------------FQT--------------------------------------------------------------------------EE------EFYQYFNLPHFSPEIRED-GTEV-----DSF--G--H----RT------------------------Q-----------LISLEDIKGDLHMHS------------------TW-S-DGAFTIREMVEAC--R-K-KG---Y----KYIAITDHSQYLK-VANG--LTPERLRAQRKEIDA--L-N------------EEY----------------------------------------D---D------------------------------------ITILAGVEMDILPDATL-DYDDE-LLKE------MDIVIASIHSSFSQSQDVIMKRLKTALENHHVDIIAHPTGRI-------IGKRKGYDVDIDLLIQLAKETDTALELNANPHRLDLNSEYV-RKAQ-EA-GVKIVINTDAH-NMEMLE-DMTIGISTAKKGWIESENVINTW-D------------------------------------------------------------------------------------------------------------------------LDRLKS--------------------------------------------------------------------------------------------------FLNRHYSE---------------------------------------------------------------------------------------------------------------------------------------------------------------------------------------------------------------------------------------------------------------------------------------------------------------------------------------------------------------------------------
>WP_066326912.1
------------------------------------------------------------------------------------------------------------------------------------------------------------------------------------------------------------------------------------------MD----------------------------------------------------------------------------------------------------------------------------IHKKDVIRLLENIAILMELK-G--E----------NPFKISAFRKAANALETD-DRS-------------------LALI-----------D-D------F-TK-----------IPGIGKGTSAVIEEYVE-T-G--KSEILDELNEEVPA-GLLPLLKLPGLGGKKIAKLYKELHIDSVEALKQACEE-----NKIQA-LAGFGKKSE-EKILAAI-------AEMG---SRP---------E-RL------------------SLAFMLPIAEEIEAYLE-----Q-----------------------CN--G---I---E-----KFSKAGSLRRMKETIKDLDF-II-------S------T-----N-------------E--P-----E-----------M-------------VRDQLLAMPF--------------------------------L-TDVIAS--------------G-----DTK-----------VSV-------QL-------------------------------------G-Y---------------D-------YEVSVDFRLVKP----TE-------------FATTLHHFTGSKDHNVRM-----------RQLAKERG-EKISEYGVE---------------N---------------T---------------------------------------------------------------ET------------------------------------------------N--------EI-----------------KT------------------------------------------FAT--------------------------------------------------------------------------EA------EFYEYFNLPHYDPEIRED-GSEV-----DVF--N--N----KM------------------------K-----------LIRLDDIKGDLHMHS------------------TW-S-DGAFTIREMVEEC--R-K-KG---Y----SYIAITDHSQYLK-VANG--LTPERLRAQRAEIHA--L-N------------DEY----------------------------------------D---D------------------------------------ITILAGVEMDILPDATL-DYDDE-LLSE------MDLVIASIHSSFSGSQEVIMNRLKTALDNQHVDIIAHPTGRL-------IGKRKGYDVDVDMLIQLAKETDTALELNANPNRLDLSAEHV-RKAQ-EA-GVKLVINTDAH-NKEMLE-HMKIGVSTAKKGWIESENVINTW-E------------------------------------------------------------------------------------------------------------------------IDKLQA--------------------------------------------------------------------------------------------------FLNRHHKE---------------------------------------------------------------------------------------------------------------------------------------------------------------------------------------------------------------------------------------------------------------------------------------------------------------------------------------------------------------------------------
>WP_136351983.1
------------------------------------------------------------------------------------------------------------------------------------------------------------------------------------------------------------------------------------------MD----------------------------------------------------------------------------------------------------------------------------IHKKDVIRLLEKIAVLMELK-G--D----------NPFKISAFRKAANALETD-DRS-------------------LSLI-----------E-D------F-TT-----------ITGIGKGTSAVIKEFVE-S-G--RSEVLEQLQQEVPA-GLLPLLKLPGLGGKKIAKLYKELHIDSVETLKQACQE-----NKIQG-LAGFGKKSE-EKILAAI-------EEMG---NRP---------E-RL------------------PLSFMLPIAEEIEMYLA-----K-----------------------CT--G---I---E-----KFSRAGSLRRMKETIKDLDF-II-------S------T-----N-------------E--P-----A-----------A-------------VRDQLLKIEN--------------------------------L-SDVIAN--------------G-----DTK-----------VSV-------QL-------------------------------------Q-Y---------------D-------YEVSIDFRLVKP----EE-------------YATTLHHFTGSKEHNVRM-----------RQLAKERG-EKISEYGVE---------------N---------------N---------------------------------------------------------------ET------------------------------------------------N--------EI-----------------KT------------------------------------------FET--------------------------------------------------------------------------EA------EFYEYFNLPHFPPEIRED-GSEV-----DLY--K--K----DM------------------------K-----------LIRLDDIKGDLHMHS------------------TW-S-DGAFTIREMVEAC--R-E-KG---Y----RYIAITDHSQYLK-VANG--LTPERLRAQRLEINA--L-N------------EEY----------------------------------------D---D------------------------------------ITILAGVEMDILPDASL-DYDDE-LLAE------MDLVIASIHSSFSGSREVIMKRLKTALENHHVDIIAHPTGRL-------IGKRKGYDVDVEMLIQLAKETDTALELNANPNRLDLSAEHI-RKAQ-AA-GVKLVINTDAH-NKEMLE-HMTIGVSTAKKGWVECDNVINTW-D------------------------------------------------------------------------------------------------------------------------IDQLRT--------------------------------------------------------------------------------------------------FLNRHHNE---------------------------------------------------------------------------------------------------------------------------------------------------------------------------------------------------------------------------------------------------------------------------------------------------------------------------------------------------------------------------------
>WP_111613743.1
------------------------------------------------------------------------------------------------------------------------------------------------------------------------------------------------------------------------------------------MD----------------------------------------------------------------------------------------------------------------------------IHKKDVIRLLEKIAVFMELK-G--E----------NPFKISAFRKAANALETD-ERS-------------------LALI-----------D-D------F-TK-----------IAGIGKGTSAVIKEFVE-T-G--KSEVLDQLQEEVPA-GLLALLKLPGLGGKKIAKLYKELQIDGVEALKQACQE-----NKIQA-LAGFGKKSE-EKILEAI-------EEIG---SRP---------E-RL------------------PLAFMLPIAEDIEAYLL-----K-----------------------CD--G---I---E-----KFSKAGSLRRMRETIKDLDF-II-------A------T-----N-------------E--P-----E-----------K-------------VRDQLLAIPA--------------------------------L-SDVIAS--------------G-----DTK-----------VSV-------QL-------------------------------------S-Y---------------E-------YEVSVDFRLVKP----AE-------------FATTLHHFTGSKDHNVRM-----------RQLAKERG-EKISEYGVE---------------N---------------V---------------------------------------------------------------ET------------------------------------------------N--------EI-----------------RT------------------------------------------FAS--------------------------------------------------------------------------EA------EFYAYFDLPYYPPEIRED-GSEV-----DLF--L--K----EM------------------------K-----------VIQLEDIKGDLHMHS------------------TW-S-DGAYTIREMVEAC--R-K-KG---Y----TYIAITDHSQYLK-VANG--LTPERLRAQRQEIDA--L-N------------EEY----------------------------------------D---D------------------------------------ITILAGVEMDILPDGTL-DYDDE-LLSE------MDIVIASIHSSFSQSQEVIMERLKTALHNHHVDIIAHPTGRL-------IGKRKGYDVDVDMLIQLAKETNTALELNANPNRLDLSADHI-RKAQ-DA-GVKLVINTDAH-NTEMLE-DMTIGVSTAKKGWIQSGNVMNTW-D------------------------------------------------------------------------------------------------------------------------INQLRV--------------------------------------------------------------------------------------------------FLNRNHRE---------------------------------------------------------------------------------------------------------------------------------------------------------------------------------------------------------------------------------------------------------------------------------------------------------------------------------------------------------------------------------
>WP_046517266.1
------------------------------------------------------------------------------------------------------------------------------------------------------------------------------------------------------------------------------------------MA----------------------------------------------------------------------------------------------------------------------------IHKKNVIRLLEKIAVLMELK-G--E----------NPFKIAAFRKAANALEID-DRS-------------------LALI-----------D-D------F-TK-----------IQGIGKGTSAVIKEYIE-T-G--KSEVMEQLQKEVPA-GLLPLLKLPGLGGKKIAKLYKELQIDSVEALKQACEE-----NKIQV-LAGFGKKTE-EKILAAI-------EEMG---SRP---------D-RL------------------PLAFMLPIAEEIEAYLR-----Q-----------------------CE--C---I---E-----GFSKAGSLRRMKETIKDLDF-II-------S------T-----T-------------E--P-----G-----------K-------------VRDQLLAISA--------------------------------L-SAIIAN--------------G-----DTK-----------VSV-------QL-------------------------------------S-Y---------------D-------YEVSVDFRIVKP----EE-------------FATTLHHFTGSKDHNVRM-----------RQLAKERG-EKISEYGVE---------------N---------------I---------------------------------------------------------------ET------------------------------------------------N--------EI-----------------KT------------------------------------------FAT--------------------------------------------------------------------------ES------EFYEYFNLPHFSPEIRED-GTEV-----DLF--N--K----EM------------------------R-----------LIQLEDIKGDLHMHS------------------TW-S-DGAFTIREMVEAC--R-K-KG---Y----SYIAITDHSHYLK-VANG--LTPERLRAQQEEIKA--L-N------------EEY----------------------------------------D---D------------------------------------ITILSGVEMDILPDGTL-DYDDE-LLSE------MDLVIASIHSSFSQPREVIMSRLKKALENKHVDIIAHPTGRL-------IGKRNGYDVDIDMLIQLAKETDTALELNANPHRLDLSAEHV-RKAQ-EA-GVKLVINTDAH-NTDMLE-DMRVGVATAKKGWIMSDNIINTW-E------------------------------------------------------------------------------------------------------------------------IDSLQA--------------------------------------------------------------------------------------------------FLNRHHKE----------------------------------------------------------------------------------------------------------------------------------------------------------------------------------------------------------------------------------------------------------C----------------------------------------------------------------------------------------------------------------------
>WP_072578933.1
------------------------------------------------------------------------------------------------------------------------------------------------------------------------------------------------------------------------------------------ME----------------------------------------------------------------------------------------------------------------------------LHKKDIIKLLEKIAVLMELK-G--D----------NPFKISAFRKAANALEVD-DRS-------------------LAQI-----------E-D------F-TK-----------IPGIGKGTSAVIKEYVD-I-G--KSEVLQELEEEVPS-GLLPLLKLPGLGGKKIAKLYKELQIDGVEALKVACEE-----NKIQE-LAGFGKKSE-EKIVAAI-------AEMG---SRP---------D-RL------------------PIAFMLPIAEEIEAYLG-----K-----------------------CE--G---I---E-----RFSRAGSLRRMRETIKDLDF-II-------S------T-----N-------------N--P-----S-----------K-------------VREQLLAIQN--------------------------------L-TETIAS--------------G-----DTK-----------VSV-------QL-------------------------------------S-Y---------------E-------YEVSVDFRLVKP----EE-------------FATTLHHFTGSKDHNVRM-----------RQLAKERG-EKISEYGVE---------------N---------------V---------------------------------------------------------------ET------------------------------------------------N--------EV-----------------TT------------------------------------------FET--------------------------------------------------------------------------EE------EFYHYFQLPHIPPELRED-GTEV-----ELY--K--E----DT------------------------K-----------LISLDDIKGDLHMHS------------------TW-S-DGAFTVREMVEAC--R-K-KG---Y----KYMAITDHSQYLK-VANG--LNPERLLAQRKEIDK--L-N------------KEY----------------------------------------E---D------------------------------------ITILAGVEMDILPDGTL-DYDEE-LLQE------MDLVIASIHSSFSQPKDVIMERLTTALKSLHVDMIAHPTGRI-------IGKRKGYDVDVDMLIQLAKETDTALELNANPNRLDLNAEAI-RKAQ-AA-GVKLVINTDAH-NTEMLE-HMPIGVSTAIKGWIERKNVINTW-E------------------------------------------------------------------------------------------------------------------------LDQVKA--------------------------------------------------------------------------------------------------FLNRHHKS---------------------------------------------------------------------------------------------------------------------------------------------------------------------------------------------------------------------------------------------------------------------------------------------------------------------------------------------------------------------------------
>WP_146949244.1
------------------------------------------------------------------------------------------------------------------------------------------------------------------------------------------------------------------------------------------ME----------------------------------------------------------------------------------------------------------------------------LHKKDVIRLLEKIAVLMELK-G--D----------NPFKISAFRKAANALEVD-DRS-------------------LSQI-----------D-D------F-TK-----------IAGIGKGTSAVIKEFVD-S-G--KSEVLEQLEEEVPS-GLLPLLKLPGLGGKKIAKLYKELNIDCVDSLKQACED-----NKIQA-LAGFGKKSE-EKILAAI-------AEMG---NRP---------D-RL------------------PLAFMLPISEDIEHYLQ-----Q-----------------------CE--G---I---D-----KFSKAGSLRRMRETIKDLDF-II-------A------T-----N-------------H--P-----E-----------K-------------VRNQLLAIPK--------------------------------L-SEIIAS--------------G-----DTK-----------VSI-------QL-------------------------------------S-Y---------------E-------YGVSVDFRLVKP----EE-------------FATTLHHFTGSKDHNVRM-----------RQLAKERG-EKISEYGVE---------------N---------------I---------------------------------------------------------------ET------------------------------------------------N--------EV-----------------KT------------------------------------------FET--------------------------------------------------------------------------EA------DFYEYFQLPHIPPELRED-GTEV-----ELF--H--H----ETK----------------------SK-----------LITLDHIKGDLHMHS------------------TW-S-DGAYTIREMVEAC--R-K-KG---Y----KYIAITDHSQYLK-VANG--LTSERLRAQRKEIDA--L-N------------EEY----------------------------------------S---D------------------------------------ITILAGVEMDILPDATL-DYDDE-LLQE------MDLVIASIHSSFSQSQEVIMDRLKTALKNNHVDIIAHPTGRI-------IGKRKGYDVDIDMLIELAKETNTALELNANPNRLDLSSEYI-KKAQ-EA-GVKLVINTDAH-NIDMLE-HMTIGVSTAIKGWIKSENVINTW-D------------------------------------------------------------------------------------------------------------------------MNQLQA--------------------------------------------------------------------------------------------------FLDRHHH----------------------------------------------------------------------------------------------------------------------------------------------------------------------------------------------------------------------------------------------------------------------------------------------------------------------------------------------------------------------------------
>WP_145584130.1
------------------------------------------------------------------------------------------------------------------------------------------------------------------------------------------------------------------------------------------------------------------------------------------------------------------------------------------------------------------------MHKKDVIRLLEKIAVLMELK-G--E----------NPFKISAFRKAANALEAD-DRS-------------------LALI-----------D-D------Y-TT-----------ISGIGKGTSAVIKEYIE-T-G--KSEVLRQLEEEVPQ-GLLPMLKLQGLGGKKIAKLYKELQIDSIEALKQACID-----NKIQS-LAGFGKKSE-EKILAAI-------EELG---NRP---------D-RL------------------PLAFMLPIANEIEDYLR-----K-----------------------CE--G---I---E-----SFSRAGSLRRMRETVKDLDF-II-------A------T-----N-------------D--P-----E-----------K-------------VRQQLLETPK--------------------------------L-SDVIAS--------------G-----DTK-----------ISI-------QL-------------------------------------N-Y---------------D-------YEVSVDFRLVKP----TE-------------FATTLHHFTGSKDHNVRM-----------RQLAKERG-EKISEYGVE---------------N---------------I---------------------------------------------------------------ET------------------------------------------------G--------EI-----------------KT------------------------------------------FET--------------------------------------------------------------------------EA------DFYSYFSLPHFSPEIRED-GTEV-----DTF--H--H----EN------------------------K-----------LIQLEDIKGDLHMHT------------------TW-S-DGAYTIKEMVEAC--R-E-KG---Y----RYMAITDHSQYLK-VANG--LTPERLRAQRDEIRE--L-N------------KQY----------------------------------------D---D------------------------------------ITILAGVEMDILPDGSL-DYDDE-LLSE------MDIVIASIHSSFSQSRDVIMSRLKAALNNHHVDIIAHPTGRL-------IGRRNGYDVDIDMLIELAKETDTALELNANPHRLDLNAEHL-KKAQ-AA-GVKLVINTDAH-NKEMLM-DMAIGVSTAKKGWVEKDNVINAW-D------------------------------------------------------------------------------------------------------------------------LDKLST--------------------------------------------------------------------------------------------------FLQRHNR----------------------------------------------------------------------------------------------------------------------------------------------------------------------------------------------------------------------------------------------------------------------------------------------------------------------------------------------------------------------------------
>WP_082799858.1
------------------------------------------------------------------------------------------------------------------------------------------------------------------------------------------------------------------------------------------ME----------------------------------------------------------------------------------------------------------------------------LHKKDIIKLLETIAIYMELK-G--D----------NPFKISAFRKAANALEID-DRS-------------------LAEI-----------D-D------F-TK-----------IAGIGKGTAAVIKEYIE-T-G--ESEVLKELQDEVPS-GLLPLLKLPGLGGKKIAKLYKELNVDSVEALEAACME-----NKVQE-LAGFGKKTE-EKILAAV-------KEMG---SRP---------E-RL------------------PIAFMLPIADEIESYLS-----K-----------------------CE--G---I---I-----SFSRAGSLRRMKETMKDIDF-II-------A------T-----D-------------D--P-----D-----------T-------------VREQLIKLPH--------------------------------I-SDIIAN--------------G-----DTK-----------VSV-------QL-------------------------------------T-Y---------------E-------YEVGVDFRLVKE----SE-------------FATTLHHFTGSKDHNVRM-----------RQLAKERG-EKISEYGVE---------------N---------------I---------------------------------------------------------------ET------------------------------------------------G--------LV-----------------KT------------------------------------------FAS--------------------------------------------------------------------------EE------EFYSYFDLPHFPPEVRED-GTEV-----DQF--D--G----SR------------------------K-----------LVRLDDIKGDLHMHS------------------TW-S-DGAFSIREMVEAC--R-E-KG---Y----RYIAITDHSQYLK-VANG--LTPERLRAQREEINA--L-N------------EEY----------------------------------------S---D------------------------------------ITILCGVEMDILPDGTL-DYDDE-LLGE------MDLVIASIHSSFSQPRETIMERLKTALESKHVDIIAHPTGRI-------IGKRPGYDVDIDLLIDLAKETDTALELNANPQRLDLCAEHL-KKAQ-AA-GVKLVINTDAH-NIEMLH-DMEIGVSAAKKGWIEADNVINTW-S------------------------------------------------------------------------------------------------------------------------LDQLQA--------------------------------------------------------------------------------------------------FLKRHQ-----------------------------------------------------------------------------------------------------------------------------------------------------------------------------------------------------------------------------------------------------------------------------------------------------------------------------------------------------------------------------------
>WP_029279222.1
------------------------------------------------------------------------------------------------------------------------------------------------------------------------------------------------------------------------------------------MT----------------------------------------------------------------------------------------------------------------------------IHKKDVIKLLELIAVHMELK-G--E----------NPFKTAAFRKAANALETD-DRS-------------------LTAI-----------D-D------F-TK-----------IAGIGKGTAAVIKEYME-A-G--ESETLKQLQEEVPQ-GLIPLLKLPGLGGKKIAKLYKELGVTDAESLKQACEE-----EKVQA-LAGFGKKTE-EKILEAI-------KEMG---TRP---------E-RL------------------PLSFVLPIADEIETYIE-----S-----------------------CG--E---I---L-----KYSRAGSLRRMRETVKDLDF-II-------A------T-----D-------------H--P-----Q-----------F-------------VREQLLKMPN--------------------------------I-SSVIAS--------------G-----DTK-----------VSV-------EL-------------------------------------L-Y---------------E-------YEIGVDFRLVTL----KE-------------FASTLHHFTGSKDHNVKM-----------RQLAKERG-EKISEYGVE---------------N---------------T---------------------------------------------------------------ET------------------------------------------------G--------EI-----------------KT------------------------------------------FST--------------------------------------------------------------------------EE------EFYAHFDLPHFPPEIRED-GTEV-----EKY--R--K----DT------------------------K-----------LISLQDIKGDLHMHS------------------TW-S-DGAFTISEMAEAC--R-L-RG---Y----HYMAITDHSQYLK-VANG--LTPERLKAQREEIDK--L-N------------EQY----------------------------------------D---D------------------------------------FKILAGVEMDILPDGTL-DYSDD-VLDG------MDFVIASIHSSFSQPQDVIMKRLKTALDHHRVHMIAHPTGRL-------IGKRNGYEPDVEMLIQLAKETDTVLELNANPNRLDLSAEHI-RKAH-EA-GVKVAINTDAH-NLDMLE-DMKTGVSTAIKGWVKAENVINTW-D------------------------------------------------------------------------------------------------------------------------LDKLQS--------------------------------------------------------------------------------------------------FLKKEGSR---------------------------------------------------------------------------------------------------------------------------------------------------------------------------------------------------------------------------------------------------------------------------------------------------------------------------------------------------------------------------------
>WP_133309907.1
------------------------------------------------------------------------------------------------------------------------------------------------------------------------------------------------------------------------------------------MS----------------------------------------------------------------------------------------------------------------------------VHKKDVIKLLEYIAVHMELK-G--E----------NPFKIAAFRKAANALESD-DRS-------------------LSSI-----------D-D------F-TK-----------IAGIGKGTAAVITEYIQ-E-G--KSKTLEQLQSEVPQ-GLIPLLKLPGLGGKKIAKLYKELGVTDVDSLKKVCLE-----EKVQS-LAGFGKKTE-EKILAAI-------DEIG---TRP---------E-RL------------------PLSFALPIAEEIETYLE-----S-----------------------CE--E---V---Q-----KYSRAGSLRRMRETVKDLDF-II-------A------T-----E-------------H--P-----Q-----------Y-------------VRDQLIKIPN--------------------------------I-SEIIAN--------------G-----DTK-----------VSV-------QL-------------------------------------T-Y---------------E-------YEIGVDFRLVTL----DE-------------FATTLHHFTGSKDHNVKM-----------RQLAKERG-EKISEYGVE---------------N---------------S---------------------------------------------------------------ET------------------------------------------------G--------EV-----------------TT------------------------------------------FSA--------------------------------------------------------------------------EE------EFYAHFDLPFFPPEIRED-GTEI-----EKY--L--K----DT------------------------K-----------LICADDIKGDLHMHS------------------TW-S-DGAFTISEMAEAC--R-M-RG---Y----QYMAITDHSQYLK-VANG--LTPERLKAQRNEIDK--L-N------------EQY----------------------------------------E---D------------------------------------FKIFAGVEMDILPDGSL-DYDDE-VLEG------MDFVIASIHSSFSQSQDIIMQRLKTALENHHVDMIAHPTGRL-------IGRRSGYEPDVEMLIQLAKETNTVLELNANPNRLDLSAEHI-KKAH-ES-GVKLAINTDAH-NIDMLE-DMKTGVSTAIKGWVKAENVINTW-D------------------------------------------------------------------------------------------------------------------------LNQLQS--------------------------------------------------------------------------------------------------FFNRHNK----------------------------------------------------------------------------------------------------------------------------------------------------------------------------------------------------------------------------------------------------------------------------------------------------------------------------------------------------------------------------------
>WP_101567045.1
------------------------------------------------------------------------------------------------------------------------------------------------------------------------------------------------------------------------------------------MS----------------------------------------------------------------------------------------------------------------------------IHKKDVIKLLENIAIYMELK-G--E----------NPFKIAAFRKAANALETD-DRS-------------------LSSI-----------E-D------F-TK-----------IPGIGKGTAAVITEFIE-A-G--KSETLEQLQSEVPQ-GLIPLLKLPGLGGKKIAKLYKELGVTDVDSLKTACME-----EKVQG-LAGFGKKTE-EKILAGI-------DEIG---TRP---------E-RL------------------PLSFALPIAEEIETYLE-----S-----------------------CE--D---I---Q-----KYSRAGSLRRIRETVKDLDF-II-------A------T-----D-------------R--P-----Q-----------F-------------VRDQLLKIPN--------------------------------V-SEIIAN--------------G-----DTK-----------VSV-------QL-------------------------------------Q-Y---------------E-------YEIGVDFRLVTL----DE-------------FATTLHHFTGSKDHNVKM-----------RQLAKERG-EKISEYGVE---------------N---------------I---------------------------------------------------------------ET------------------------------------------------G--------EI-----------------TT------------------------------------------FQS--------------------------------------------------------------------------EE------EFYAHFDLPFFPPEIRED-GTEV-----EKY--S--R----DI------------------------K-----------LISAEDIKGDLHMHS------------------TW-S-DGAFTISEMAEAC--R-T-RG---Y----QYMAITDHSQYLK-VANG--LTPERLKAQRKEIDK--L-N------------EQF----------------------------------------A---D------------------------------------FKIFAGVEMDILPDGSL-DYDDE-VLEG------MDFVIASIHSSFSQSQDVIMKRLKTALQNHHVDMIAHPTGRL-------IGKRSGYEPDVEMLIQLAKETDTALELNANPNRLDLSAENI-KKAH-EA-GVKLVINTDAH-NIDMLD-DMKTGVSTAIKGWVKGENVINTW-D------------------------------------------------------------------------------------------------------------------------LNQLQS--------------------------------------------------------------------------------------------------FFNRHNK----------------------------------------------------------------------------------------------------------------------------------------------------------------------------------------------------------------------------------------------------------------------------------------------------------------------------------------------------------------------------------
>WP_003347517.1
------------------------------------------------------------------------------------------------------------------------------------------------------------------------------------------------------------------------------------------MG----------------------------------------------------------------------------------------------------------------------------VNKKDVIRLLESIAIYMELK-G--E----------NPFKVSAFRKAAAALEAD-DRS-------------------LTEI-----------N-D------F-TS-----------LSGIGKGTAAVIEEYIQ-E-G--KSSVLMELQEEVPK-GLIPLLQIQGLGGKKIAKLYRELGIESAGDLEKACRE-----GKVRE-LAGFGIKTE-EKILATL-------KKFG---SRP---------V-RL------------------PVAYMIPIAESIEKELA-----D-----------------------FP--E---I---E-----KFSRAGSLRRLRETVKDLDF-II-------A------T-----N-------------E--P-----V-----------S-------------VKERLLKLSN--------------------------------I-KEVIAA--------------G-----ETK-----------VSL-------IL-------------------------------------D-H---------------D-------YEVSVDFRLVNP----AQ-------------FATALHHFTGSKDHNVRM-----------RQLAKERG-EKISEYGVE---------------I---------------S---------------------------------------------------------------ET------------------------------------------------G--------ET-----------------LT------------------------------------------FDS--------------------------------------------------------------------------EE------EFYHHFDLPYIPPEIRED-GREV-----DEF--T--T----DI------------------------Q-----------FISLDDIKGDLHLHT------------------TW-S-DGAHSIEEMVEAC--R-K-RG---Y----QYLAITDHSQYLK-VANG--LTSERLRKQKEEIKK--L-N------------EKY----------------------------------------K---D------------------------------------ITILSGVEMDILPDGTL-DYDDE-LLAE------MDIVIASIHSSFSQPKEKIMYRLKTALVNAHVDIIAHPTGRL-------IGRREGYQVDMDMLIELAKQTNTALELNSNPNRLDLSAEHL-KKAQ-EK-GVMIVINTDAH-NMDTLS-HMEIGVSAAKKGWIQKSSVLNAL-E------------------------------------------------------------------------------------------------------------------------INELLD--------------------------------------------------------------------------------------------------FLHRRDKK----------------------------------------------------------------------------------------------------------------------------------------------------------------------------------------------------------------------------------------------------------QQ---------------------------------------------------------------------------------------------------------------------
>WP_004438745.1
------------------------------------------------------------------------------------------------------------------------------------------------------------------------------------------------------------------------------------------MS----------------------------------------------------------------------------------------------------------------------------VNKKDVIRLLESIAIYMELK-G--E----------NPFKVSAFRKAAAALEAD-ERS-------------------LTKI-----------K-D------F-TS-----------LQGIGKSTAAVIEEYIQ-E-G--KSSVLMELQEEVPK-GLIPLLQIQGLGGKKIAKLYRELGIESAEDLEAACRE-----GKVKE-LAGFGKKTE-EKILAEL-------QKSG---SKP---------E-RL------------------PVAFILPIAESIEKELK-----N-----------------------FP--E---I---E-----KFSRAGSLRRMRETVKDLDF-II-------A------T-----N-------------E--P-----V-----------F-------------VKEKLLKLPN--------------------------------I-KETIAG--------------G-----DTK-----------VSL-------IL-------------------------------------D-Y---------------N-------YEVSVDFRLVKP----AQ-------------FATALHHFTGSKEHNVRM-----------RQLAKERG-EKISEYGVE---------------N---------------T---------------------------------------------------------------KT------------------------------------------------G--------DI-----------------LT------------------------------------------FPS--------------------------------------------------------------------------EE------KFYHHFGLPLIPPEIRED-GREV-----DEF--T--T----DM------------------------Q-----------FISLDDMKGDLHLHT------------------TW-S-DGAHSIEEMVEAC--R-R-RG---Y----QYLAITDHSRYLK-VANG--LTPERLRKQKEEIKK--L-N------------EKY----------------------------------------D---D------------------------------------ITILSGVEMDILPDGTL-DYEDE-LLEE------IDLVIASIHSSFSQPKEKIMSRLKTALLNAHVDIIAHPTGRL-------IGRREGYQVDIDMLIELAKETNTALELNANPNRLDLSAVHL-KNAQ-EK-GVMIAINTDAH-NMDTLS-YMEIGVSAARKGWIQKSSVLNAL-E------------------------------------------------------------------------------------------------------------------------INKLLD--------------------------------------------------------------------------------------------------FLHRRNEK----------------------------------------------------------------------------------------------------------------------------------------------------------------------------------------------------------------------------------------------------------QQ---------------------------------------------------------------------------------------------------------------------
>WP_007087351.1
------------------------------------------------------------------------------------------------------------------------------------------------------------------------------------------------------------------------------------------ME----------------------------------------------------------------------------------------------------------------------------ITKKEIIRLLEMIAIYMELK-G--E----------NPFKVSAFRKAATALETD-ERT-------------------LTEI-----------E-D------Y-TA-----------IAGIGKGTAAVIDEYIK-E-G--SSSVLKELKEEVPS-GLIPLLQLPGIGGKKIAKLYKELGIIDVSSLKEACEA-----GKVQA-LAGFGKKTE-EKILSAI-------ANVG---TRP---------E-RL------------------PLAYMLPIAEQIEAKLA-----E-----------------------LP--A---I---D-----RFSRAGSLRRMRETIKDLDF-II-------A------T-----N-------------Q--P-----E-----------I-------------VREHLLNLPK--------------------------------I-KEVIGA--------------G-----DTK-----------VSV-------VF-------------------------------------A-L---------------D-------YDISADFRLVKP----KE-------------FITTLHHFTGSKDHNVRM-----------RQLAKERG-EKISEYGVE---------------N---------------V---------------------------------------------------------------ET------------------------------------------------G--------EI-----------------RT------------------------------------------FSS--------------------------------------------------------------------------EE------EFFKHFDLPFIPPEIRED-GKEV-----ETF--T--A----DE------------------------E-----------LIELEDIKGDLHMHT------------------TW-S-DGAHSIEEMVEAC--R-K-RG---Y----QYMAITDHSQYLK-VANG--LTRERLVKQKEEIKK--L-N------------EKY----------------------------------------E---D------------------------------------FLILSGVEMDILPDGTL-DYDDE-LLSE------MDFVIASIHSAFSQPREKIMERLKNALENAHVDLIAHPTGRK-------IGRRAGYDVDIDLLIQLAKETNTALELNANPNRLDLAAEYL-RKAQ-DA-GVKILINTDAH-KMDTLE-HMKIGVSAAKKGWIRKSTVINAL-D------------------------------------------------------------------------------------------------------------------------KNDLLE--------------------------------------------------------------------------------------------------FLHNR------------------------------------------------------------------------------------------------------------------------------------------------------------------------------------------------------------------------------------------------------------------------------------------------------------------------------------------------------------------------------------
>WP_144564758.1
------------------------------------------------------------------------------------------------------------------------------------------------------------------------------------------------------------------------------------------ME----------------------------------------------------------------------------------------------------------------------------VNKKEVIRLLETIAIYMELK-G--E----------NPFKVSAFRKAANALETD-ERV-------------------LTEI-----------E-D------F-TS-----------IAGIGKGTATVIDEYIK-E-G--TSTVLKELKEEVPA-GLIPLLQLPGLGGKKIAKLNKELGIVDVESLKEACQA-----GQVQA-LAGFGKKTE-EKILSAI-------ANVG---TRP---------E-RL------------------PLAYMLPIADQIEAKLA-----E-----------------------MP--D---I---I-----RFSRAGSLRRMRETIKDLDF-II-------S------T-----T-------------Q--P-----E-----------M-------------VREHLLNLPQ--------------------------------I-KEVIGA--------------G-----DTK-----------VSI-------VL-------------------------------------D-L---------------D-------YDVSVDFRLVKP----EE-------------FITTLHHFTGSKDHNVRM-----------RQLAKERG-EKISEYGVE---------------N---------------V---------------------------------------------------------------ET------------------------------------------------E--------EI-----------------LT------------------------------------------FSS--------------------------------------------------------------------------EE------EFFKHFDLPFIPPEIRED-GKEV-----EQF--S--A----SE------------------------E-----------LIELSDIKGDLHMHT------------------TW-S-DGAHSIEEMVNAC--R-A-RG---Y----QYLAITDHSQYLK-VANG--LTRERLLRQKEEIKK--L-N------------QKY----------------------------------------D---D------------------------------------ILILSGIEMDILPDGTL-DYDDE-LLAE------MDFVIASIHSAFSQPREKIMERLKTALENAHVDLIAHPTGRK-------IGRREGYDVDVDLLIQLAKETNTALELNANPNRLDLAAEYL-RKAQ-EN-GVKILINTDAH-QLDTLK-HMEIGVSAAKKGWIKKSTVINAL-D------------------------------------------------------------------------------------------------------------------------KYDLLE--------------------------------------------------------------------------------------------------FIHQR------------------------------------------------------------------------------------------------------------------------------------------------------------------------------------------------------------------------------------------------------------------------------------------------------------------------------------------------------------------------------------
>WP_101649440.1
------------------------------------------------------------------------------------------------------------------------------------------------------------------------------------------------------------------------------------------ME----------------------------------------------------------------------------------------------------------------------------VNKKELIRLLETIAIYMELK-G--E----------NPFKVSAFRKAAIALETD-ERV-------------------LTEI-----------E-D------F-TA-----------ISGIGKGTAAVIDEYIK-E-G--TSTVLSELKEEVPA-GLIPLLQLPGLGGKKIAKLYKELGIEDVDSLKEACEA-----GKVQG-LAGFGKKTE-EKILSAI-------ANVG---TRP---------E-RL------------------PLAYMLPVAEQIEDKLA-----E-----------------------MQ--D---I---I-----RYSRAGSLRRMRETIKDLDF-II-------A------T-----N-------------E--P-----E-----------L-------------VREHLLQLPR--------------------------------I-KEVIGA--------------G-----DTK-----------VSV-------VL-------------------------------------A-L---------------D-------YDVSVDFRLVKP----EE-------------FITTLHHFTGSKDHNVRM-----------RQLAKDRG-EKISEYGVE---------------N---------------V---------------------------------------------------------------ET------------------------------------------------G--------EI-----------------LT------------------------------------------FSS--------------------------------------------------------------------------EE------EFFKHFDLPFIPPEIRED-GREV-----EQF--S--A----ED------------------------E-----------LIELSDIKGDLHMHT------------------TW-S-DGAHSIEQMVEAC--R-A-RG---Y----QYLAITDHSQYLK-VANG--LSRERLLKQNEEIKK--L-N------------QQY----------------------------------------D---D------------------------------------ILILSGIEMDILPDGTL-DFDDE-LLAE------MDFVIASIHSAFTQPREKIMERLKTALENAHVDLIAHPTGRK-------IGRREGYDVDVDLLIQLAKETNTALELNANPNRLDLSAEYL-RKAQ-EH-GVKILINTDAH-QLDTLK-HMEIGVAAAKKGWIKKSTVINAL-D------------------------------------------------------------------------------------------------------------------------KYELLE--------------------------------------------------------------------------------------------------YLHHR------------------------------------------------------------------------------------------------------------------------------------------------------------------------------------------------------------------------------------------------------------------------------------------------------------------------------------------------------------------------------------
>WP_040207718.1
------------------------------------------------------------------------------------------------------------------------------------------------------------------------------------------------------------------------------------------MD----------------------------------------------------------------------------------------------------------------------------INKKEVIRLLEMIAIYMELK-G--E----------NPFKVSAFRKAANALETD-ERN-------------------LSEL-----------E-D------F-TT-----------ISGIGKGTAAVIEEYIK-E-G--SSSVLTELKGEVPA-GLIPLLQLPGLGGKKIAKLYKELEIIDVSSLKEACES-----GKVQA-LAGFGKKTE-EKILSAI-------ANVG---TRP---------D-RL------------------PIAYMLGVASQIEASLV-----E-----------------------VP--E---I---V-----RFSRAGSLRRMRETIKDLDF-II-------A------T-----N-------------Q--A-----D-----------L-------------VREGLLALPN--------------------------------I-KEIIGA--------------G-----DTK-----------VSV-------VL-------------------------------------E-L---------------E-------YDVSVDFRLVKP----EE-------------FITTLHHFTGSKDHNVRM-----------RQLAKERG-EKISEYGVE---------------N---------------V---------------------------------------------------------------ET------------------------------------------------G--------EI-----------------LT------------------------------------------FSS--------------------------------------------------------------------------EE------EFFKHFDLPFIPPEIRED-GKEV-----ETF--T--A----SK------------------------Q-----------LIELPDIKGDLHMHT------------------TW-S-DGAHTIEEMVEAC--R-A-RG---Y----QYMAITDHSQYLK-VANG--LTRERLLKQKEEIKK--L-N------------EKY----------------------------------------D---D------------------------------------ILILSGVEMDILPDGTL-DYEDE-LLAE------MDFVIASIHSAFSQPKEKIMERLKNALENAHVDLIAHPTGRK-------IGRREGYDVDIDLLIQIAKESNTALELNANPNRLDLAAEYL-RKAQ-DA-GVKILINTDAH-QVDTLK-HMEIGVSAAKKGWIKKSTVLNAL-D------------------------------------------------------------------------------------------------------------------------KYDLLE--------------------------------------------------------------------------------------------------FLHNR------------------------------------------------------------------------------------------------------------------------------------------------------------------------------------------------------------------------------------------------------------------------------------------------------------------------------------------------------------------------------------
>WP_026563376.1
------------------------------------------------------------------------------------------------------------------------------------------------------------------------------------------------------------------------------------------ME----------------------------------------------------------------------------------------------------------------------------VTKKDLLRLLEMIAIYMELK-G--E----------NPFKVSAFRKAGNALETD-ERD-------------------LAEI-----------A-D------F-TT-----------ISGIGKGTAAVIDEYIK-E-G--TSSVLTELKAEVPR-GLIPLLQLPGLGGKKIAKLYKELKVVDVSSLKEACEA-----GKVQA-LAGFGKKTE-EKILSAI-------ANVG---TRP---------D-RL------------------PLAYMLPIAEQIEATLA-----D-----------------------FK--D---I---E-----RFSRAGSLRRMRETIKDLDF-II-------A------T-----N-------------Q--P-----E-----------H-------------VREQLLQLAN--------------------------------I-KEVIGA--------------G-----ETK-----------VSL-------VF-------------------------------------A-Y---------------D-------YDISVDFRLVKP----EE-------------FTTTLHHFTGSKDHNVRM-----------RQLAKERG-EKISEYGVE---------------I---------------I---------------------------------------------------------------ET------------------------------------------------G--------EI-----------------LT------------------------------------------FSS--------------------------------------------------------------------------EE------EFFKHFDLPFIPPEIRED-GKEV-----ETF--S--V----TE------------------------E-----------LIELADIKGDLHMHS------------------TW-S-DGAHSIEQMAEAC--R-A-RG---Y----QYMAITDHSQYLK-VANG--LTRERLLMQREEINR--L-N------------QKY----------------------------------------D---D------------------------------------FLILAGVEMDILPDGSL-DYDDE-LLAD------MDFVIASIHSAFSQPREKIMERLKTALTNAHVDLIAHPTGRK-------IGRREGYDVDIDLLIQLAKETNTALELNANPNRLDLAAEYL-RKAQ-DA-GVKILINTDAH-KMDTLK-HMEIGVSAAKKGWIKKSSVLNAL-D------------------------------------------------------------------------------------------------------------------------KNDLLE--------------------------------------------------------------------------------------------------FLHNRE-----------------------------------------------------------------------------------------------------------------------------------------------------------------------------------------------------------------------------------------------------------------------------------------------------------------------------------------------------------------------------------
>WP_066258029.1
------------------------------------------------------------------------------------------------------------------------------------------------------------------------------------------------------------------------------------------ME----------------------------------------------------------------------------------------------------------------------------INKKEIIRLLETIAIYMELK-G--E----------NPFKVSAFRKAATALETD-ERS-------------------VTEI-----------E-D------F-TA-----------ISGIGKGTAAVMDEYIK-E-G--SSSVLNELKEEVPR-GLIPLLQLPGLGGKKIAKLYKELHIVDVSSLKKACEA-----GQVQA-LAGFGKKTE-EKILSAI-------ANVG---SRP---------E-RL------------------PLAYMLPIAEQIEATLR-----D-----------------------TP--D---I---H-----QFSRAGSLRRMRETIKDLDF-II-------A------T-----T-------------Q--P-----E-----------Q-------------VRAHLLKLPN--------------------------------I-KEVIGA--------------G-----DTK-----------VSL-------VF-------------------------------------E-Y---------------D-------YDISVDFRLVKP----EE-------------FITALHHFTGSKEHNVRM-----------RQLAKERG-EKISEYGVE---------------N---------------V---------------------------------------------------------------ET------------------------------------------------G--------EI-----------------LT------------------------------------------FSS--------------------------------------------------------------------------EE------EFFKHFDLPFIPPEIRED-GREV-----ETF--T--K----AE------------------------E-----------LIELQDIKGDLHMHS------------------TW-S-DGAHSIEQMAEAC--R-A-RG---Y----QYMAITDHSQYLK-VANG--LTCERLLKQREEINK--L-N------------AKY----------------------------------------D---D------------------------------------FLILAGVEMDILPDGTL-DYDDE-FLAD------MDFVIASIHSAFSQSKEKIMERLKNALTNAHVDLIAHPTGRK-------IGRREGYDVDIDLLIELAKETNTALELNANPNRLDLAAEYL-RKAQ-DA-GVKILINTDAH-KMDTLK-HMEIGISAAKKGWIKKSSVLNAL-D------------------------------------------------------------------------------------------------------------------------KNDLLE--------------------------------------------------------------------------------------------------FLHNRG-----------------------------------------------------------------------------------------------------------------------------------------------------------------------------------------------------------------------------------------------------------------------------------------------------------------------------------------------------------------------------------
>WP_088089194.1
------------------------------------------------------------------------------------------------------------------------------------------------------------------------------------------------------------------------------------------ME----------------------------------------------------------------------------------------------------------------------------VNKREIIRLLETIAVYMELK-G--E----------NPFKVSAFRKAANALETD-ERD-------------------VTEI-----------E-D------F-TA-----------ISGIGKGTAAVIDEYIK-D-G--TSSVLKELKEEVPT-GLIPLLQLPGLGGKKIAKLYKELKVVDVSSLKEACEA-----GQVQA-LAGFGKKTE-EKILSAI-------ANVG---SRP---------D-RL------------------PLAYMLPIAEQIEATLT-----E-----------------------LP--D---I---H-----RFSRAGSLRRMRETIKDLDF-II-------A------T-----N-------------E--P-----E-----------R-------------VRGHLLELPN--------------------------------I-KEVIGA--------------G-----DTK-----------ISV-------VF-------------------------------------G-Y---------------D-------YDISVDFRLVKP----EE-------------FTTTLHHFTGSKEHNVRM-----------RQLAKERG-EKISEYGVE---------------N---------------V---------------------------------------------------------------ET------------------------------------------------G--------EI-----------------RT------------------------------------------FSS--------------------------------------------------------------------------EE------EFFKHFDLPFIPPEIRED-GREV-----ETF--S--A----TE------------------------E-----------LIELEDIKGDLHMHS------------------TW-S-DGAHSIEQMAEAC--R-A-RG---Y----QYMAITDHSQYLK-VANG--LTRERLLKQREEIKK--L-N------------EKY----------------------------------------D---D------------------------------------FLILAGVEMDILPDGTL-DYDDE-FLAE------MDFVIASIHSAFTQSKEKIMERLKNALTNAHVDLIAHPTGRK-------IGRREGYDVDIDILIQLAKETNTALELNANPNRLDLAAEYL-RRAQ-DA-GVKILINTDAH-KMDTLK-HMEIGVSAAKKGWIKKSSVINAL-D------------------------------------------------------------------------------------------------------------------------KNDLLE--------------------------------------------------------------------------------------------------FLHNRG-----------------------------------------------------------------------------------------------------------------------------------------------------------------------------------------------------------------------------------------------------------------------------------------------------------------------------------------------------------------------------------
>WP_066063643.1
------------------------------------------------------------------------------------------------------------------------------------------------------------------------------------------------------------------------------------------ME----------------------------------------------------------------------------------------------------------------------------MNKKELLRLLETIAIYMELK-G--E----------NPFKVSAFRKAAGALEAD-ERD-------------------LSEI-----------E-D------Y-TT-----------IAGIGKGTAAVIDEYIK-E-G--SSSVLKELKEEVPT-GLIPLLQLPGLGGKKIAKLYKELGITDVSSLKKACEA-----EQVQA-LAGFGKKTE-EKILSAI-------ANVG---TRP---------E-RL------------------PLAYMLPIAQQIEAWLT-----E-----------------------LP--D---I---N-----RFSRAGSLRRMRETIKDLDF-II-------A------T-----N-------------Q--P-----T-----------S-------------VRQHLLELPN--------------------------------I-KEVIGA--------------G-----DTK-----------VSI-------VI-------------------------------------E-R---------------D-------YDVSVDFRLVKP----EE-------------FITTLHHFTGSKEHNVRM-----------RQLAKERG-EKISEYGVE---------------N---------------V---------------------------------------------------------------ET------------------------------------------------G--------EF-----------------RT------------------------------------------FAS--------------------------------------------------------------------------EE------EFFQHFDLPFIPPEIRED-GKEV-----ETF--S--P----AE------------------------E-----------LIELEDIKGDLHMHS------------------TW-S-DGAHSITQMAEAC--R-A-RG---Y----QYMAITDHSQYLK-VANG--LTKERLLKQREEIKK--L-N------------EKY----------------------------------------E---D------------------------------------FLILSGVEMDILPDGTL-DFEDE-FLAD------MDFVIASIHSAFSQSKEKIMERLKTALTNAHVDLIAHPTGRK-------IGRRQGYDIDIDLLIELAKETNTALELNANPNRLDLASEHL-RKAQ-DA-GVKILINTDAH-KMDTLK-HMEIGVSTAKKGWIKKSSVINAL-D------------------------------------------------------------------------------------------------------------------------KNDLLE--------------------------------------------------------------------------------------------------FLHNRN-----------------------------------------------------------------------------------------------------------------------------------------------------------------------------------------------------------------------------------------------------------------------------------------------------------------------------------------------------------------------------------
>WP_149871193.1
------------------------------------------------------------------------------------------------------------------------------------------------------------------------------------------------------------------------------------------ME----------------------------------------------------------------------------------------------------------------------------VNKKEVIRLLETIAIYMELK-G--E----------NPFKISAFRKAANALETD-ERA-------------------ITEI-----------E-D------F-TT-----------ISGIGKGTAAVIGEYIK-E-G--SSFVLKELKEEVPS-GLIPLLQLPGLGGKKIAKLYKELEVVDVTSLKEACMA-----GKVQA-LAGFGKKTE-EKILSAI-------ANVG---TRP---------E-RL------------------PLAYMLPIAERIEARLA-----D-----------------------LP--E---I---D-----RFSRAGSLRRMRETIKDLDF-II-------A------T-----T-------------N--P-----E-----------I-------------VRGQLLKFPN--------------------------------I-KEVIGA--------------G-----DTK-----------VSL-------VF-------------------------------------A-L---------------D-------YDISADFRLVKP----EE-------------FITTLHHFTGSKDHNVRM-----------RQLAKERG-EKISEYGVE---------------N---------------V---------------------------------------------------------------ET------------------------------------------------G--------EI-----------------LT------------------------------------------FAS--------------------------------------------------------------------------EA------EFFKHFDLPLIPPEIRED-GKEV-----EAF--S--A----NE------------------------A-----------LIELSDIKGDLHMHT------------------TW-S-DGAHTIEEMAEAC--R-N-RG---Y----KYMAITDHSQFLK-VANG--LTRERLLKQKEEIKK--L-N------------EKY----------------------------------------D---D------------------------------------FLILSGVEMDILPDGTL-DYEDD-ILAE------MDFVIASIHSAFSQPREKIMDRLKTALENAHVDLIAHPTGRK-------IGRREGYDVDIDMLIQLAKETKTALELNANPNRLDLAAEYL-RKAQ-DE-GVKILINTDAH-QMDTLK-HMEIGVSAAKKGWIRKSSVINAL-D------------------------------------------------------------------------------------------------------------------------KNELLE--------------------------------------------------------------------------------------------------FLANRKV----------------------------------------------------------------------------------------------------------------------------------------------------------------------------------------------------------------------------------------------------------------------------------------------------------------------------------------------------------------------------------
>WP_024029205.1
------------------------------------------------------------------------------------------------------------------------------------------------------------------------------------------------------------------------------------------MA----------------------------------------------------------------------------------------------------------------------------VNKRELIRLLETVAIYMELK-G--E----------NPFKVSAFRKAANALETD-ERS-------------------LADI-----------E-D------Y-TS-----------ISGIGKGTAAVIDEYIK-E-G--SSSVLKELKEEVPA-GLIPLLQLPGLGGKKIAKLYKELAIIDVSSLKAACEA-----GKVQA-LAGFGKKTE-EKILSAI-------ASVG---SRP---------D-RL------------------PIAYMLPIADQIEAQLA-----V-----------------------IP--E---I---N-----RFSRAGSLRRMRETIKDLDF-II-------A------T-----D-------------N--T-----D-----------R-------------VREQLLQLPD--------------------------------I-NEVIGA--------------G-----DTK-----------VSI-------VL-------------------------------------G-Y---------------E-------FDISVDFRLVRP----EE-------------FITTLHHFTGSKEHNVRM-----------RQLAKERG-EKISEYGVE---------------N---------------V---------------------------------------------------------------ET------------------------------------------------G--------EV-----------------RT------------------------------------------FTS--------------------------------------------------------------------------EE------EFFKHFDLPFIPPEIRED-GKEV-----ETF--S--G----NE------------------------E-----------FIELEDIKGDLHMHT------------------TW-S-DGAHTIEEMVEAC--R-K-RG---Y----QYMAITDHSQYLK-VANG--LTRERLLKQGEEIKN--L-N------------KKY----------------------------------------D---D------------------------------------ILILRGVEMDILPDGTL-DYDDE-ILAD------MDFVIASIHSAFTQSREKIMERLKSALTNAHVDLIAHPTGRK-------IGRREGYDVDIDLLIQLSKETNTALELNANPNRLDLTAEYL-RKAQ-EA-GVKILINTDAH-KLDTLK-HMEIGVSAAKKGWIRKSSVLNAL-D------------------------------------------------------------------------------------------------------------------------KNDLLE--------------------------------------------------------------------------------------------------FLHNR------------------------------------------------------------------------------------------------------------------------------------------------------------------------------------------------------------------------------------------------------------------------------------------------------------------------------------------------------------------------------------
>WP_066090672.1
------------------------------------------------------------------------------------------------------------------------------------------------------------------------------------------------------------------------------------------MS----------------------------------------------------------------------------------------------------------------------------VNKKEIIRLLETIAIYMELK-G--E----------NPFKVSAFRKAAGALETD-ERA-------------------LTDI-----------E-D------Y-TT-----------ISGIGKGTAAVIDEYIK-E-G--SSSVLKELKEEVPA-GLIPLLQLPGLGGKKIAKLYKELAIIDVSSLKAACEA-----EKVQA-LAGFGKKSE-EKILSAI-------SSVG---SRP---------D-RL------------------PIAYMLPIADQIEAQLA-----G-----------------------NQ--E---I---I-----RFSRAGSLRRMRETIKDLDF-II-------A------T-----E-------------N--T-----D-----------S-------------VREQLLQLPD--------------------------------I-KEVIGA--------------G-----DTK-----------VSI-------VL-------------------------------------G-F---------------E-------FDISVDFRLVKP----EE-------------FITTLHHFTGSKEHNVRM-----------RQLAKERG-EKISEYGVE---------------N---------------V---------------------------------------------------------------ET------------------------------------------------G--------EI-----------------RT------------------------------------------FTS--------------------------------------------------------------------------EE------EFFKHFDLPFIPPEIRED-GKEV-----ETF--T--A----NE------------------------E-----------LIELEDIKGDLHMHT------------------TW-S-DGAHSIEEMAEAC--R-K-RG---Y----QYMAITDHSQYLK-VANG--LTRERLLKQGEEIKN--L-N------------KKY----------------------------------------D---D------------------------------------FLILRGVEMDILPDSSL-DYDNE-LLAE------MDFVIASIHSAFTQSREKIMERLKFALTNAHVDLIAHPTGRK-------IGRREGYDVDIDLLIQLAKETNTALELNANPNRLDLAAEYL-RKAQ-EA-GVKILINTDAH-KLDTLK-HMEIGVSAAKKGWIKKSSVLNAL-D------------------------------------------------------------------------------------------------------------------------KDDLLE--------------------------------------------------------------------------------------------------FLHNR------------------------------------------------------------------------------------------------------------------------------------------------------------------------------------------------------------------------------------------------------------------------------------------------------------------------------------------------------------------------------------
>WP_026572247.1
------------------------------------------------------------------------------------------------------------------------------------------------------------------------------------------------------------------------------------------ME----------------------------------------------------------------------------------------------------------------------------VNKKEVIRLLEIIAVYMELK-G--E----------NPFKVSAFRKAANALEAD-ERS-------------------LSEI-----------E-N------F-TA-----------ISGIGKGTAAVIDEYIK-D-G--TSTVLDELKEEVPA-GLIPLLQIPGLGGKKISKLYQELGIEDVNDLEEACKS-----GKVQG-LAGFGKKTE-EKILAAI-------AGLG---NRP---------E-RL------------------PLAYMLPIAEQIEEILA-----N-----------------------TP--D---I---E-----RFSRAGSIRRMRETIKDLDF-II-------G------T-----N-------------H--P-----E-----------S-------------VKDSLLKLPK--------------------------------I-KEVIGA--------------G-----DTK-----------VSV-------VF-------------------------------------G-L---------------D-------YDVSADFRLVKP----EE-------------FITTLHHFTGSKDHNVRM-----------RQLAKERG-EKISEYGVE---------------N---------------L---------------------------------------------------------------ET------------------------------------------------G--------EI-----------------LT------------------------------------------FSS--------------------------------------------------------------------------EE------EFFKHFDLPFIPPEIRED-GKEV-----GEF--T--A----NE------------------------E-----------LIELKDIKGDLHMHS------------------TW-S-DGAQTIEEMVEAC--R-A-RG---Y----KYMAITDHSQYLK-VANG--LTRERLLKQREEIKK--L-N------------EKY----------------------------------------D---D------------------------------------ILILSGVEMDILPDGTL-DYEDD-LLAE------MDFVIASIHSAFSQPREKIMERLKTALINSNVDLIAHPTGRK-------IGRRAGYDVDLDLLIELAKETNTALELNANPNRLDLAAEYL-RKAQ-AA-GVKILINTDAH-RMDTLA-HMEIGVSAAKKGWIKKSSVLNAL-E------------------------------------------------------------------------------------------------------------------------TNDLLE--------------------------------------------------------------------------------------------------FLHNRS-----------------------------------------------------------------------------------------------------------------------------------------------------------------------------------------------------------------------------------------------------------------------------------------------------------------------------------------------------------------------------------
>WP_071357963.1
------------------------------------------------------------------------------------------------------------------------------------------------------------------------------------------------------------------------------------------ME----------------------------------------------------------------------------------------------------------------------------VNKKEVIRLLEMIAVYMELK-G--E----------NPFKVSAFRKAANALEVD-ERS-------------------LTEI-----------D-D------F-TA-----------ISGIGKGTAAVIDEYIK-A-G--TTTVLDELKEEVPA-GLIPLLQIPGLGGKKISKLYKELGIEDVNDLEEACKS-----GKVQG-LAGFGKKTE-EKILAAI-------ANLG---NRP---------E-RL------------------PLAYMLPIAEQIEAILA-----E-----------------------TK--D---I---E-----RFSRAGSIRRMRETIKDLDF-II-------A------T-----N-------------H--P-----E-----------S-------------VKDSLLNLPK--------------------------------I-KEVIGA--------------G-----DTK-----------VSV-------VF-------------------------------------G-L---------------D-------YDVSADFRLVKP----EE-------------FITTLHHFTGSKDHNVRM-----------RQLAKERG-EKISEYGVE---------------N---------------L---------------------------------------------------------------ET------------------------------------------------G--------EV-----------------LT------------------------------------------FSS--------------------------------------------------------------------------EE------EFFKHFDLPFIPPEIRED-GKEV-----EEF--L--G----YD------------------------E-----------LIELKDIKGDLHMHT------------------TW-S-DGAHTIEEMVEAC--R-A-RG---Y----KYLAITDHSQYLK-VANG--LTSERLLRQKEEIKK--L-N------------EKY----------------------------------------D---D------------------------------------ILILSGVEMDILPDGTL-DYEDD-ILAE------MDFVIASIHSAFSQPREKIMERLNTALTNAHVDLIAHPTGRK-------IGRRKGYDVDLDMLIELAKETNTALELNANPNRLDLSAEYL-RKAQ-DA-GVKILINTDAH-RMDTLA-HMEIGVSAAKKGWIKKSSVLNAL-E------------------------------------------------------------------------------------------------------------------------TNDLLE--------------------------------------------------------------------------------------------------FLHNRS-----------------------------------------------------------------------------------------------------------------------------------------------------------------------------------------------------------------------------------------------------------------------------------------------------------------------------------------------------------------------------------
>WP_034676905.1
------------------------------------------------------------------------------------------------------------------------------------------------------------------------------------------------------------------------------------------ME----------------------------------------------------------------------------------------------------------------------------VNKKDLIRLLETIAIYMELK-G--E----------NPFKVSAFRKAGSALEFD-DRS-------------------LSDI-----------E-D------F-TS-----------LSGIGKGTAAVIEEYIN-E-G--TSTVLKELKEEVPK-GLIPLLQLPGLGGKKIAKLHKELGIEDVTTLEEACKA-----GKVQA-LAGFGKKTE-EKILSAI-------ANVG---SRP---------D-RL------------------PLAYMLPIADLIEAKLA-----E-----------------------LP--E---I---H-----QYSRAGSLRRVRETVKDLDF-II-------S------S-----K-------------Q--P-----E-----------K-------------VKQFLLELPN--------------------------------I-KEIIGA--------------G-----DTK-----------VSL-------VF-------------------------------------G-F---------------E-------YDVSVDFRLVKP----EE-------------FITTLHHFTGSKDHNVRM-----------RQLAKERG-EKISEYGVE---------------N---------------V---------------------------------------------------------------ES------------------------------------------------G--------EI-----------------LT------------------------------------------FSS--------------------------------------------------------------------------EE------EFFKHFDLPFIPPEIRED-GKEV-----EDF--P--A----YE------------------------G---------E-LIELSDIKGDLHMHS------------------TW-S-DGAHSIEEMVEAC--R-A-KG---Y----KYMAITDHSQYLK-VANG--LSRERLLQQKEEIKK--L-N------------EKY----------------------------------------D---D------------------------------------ILILSGVEMDILPDGTL-DYEDD-LLGE------MDFVIASIHSAFSQPREKIMERLRTALENAHVDLIAHPTGRK-------IGRREGYDVDIDMLIELAKETNTALELNANPNRLDLKAEYL-RKAQ-EA-GVKIFINTDAH-KKETLS-HMGVGVSTAKKGWIKKSSVINAL-E------------------------------------------------------------------------------------------------------------------------TNDLLE--------------------------------------------------------------------------------------------------FLHNRK-----------------------------------------------------------------------------------------------------------------------------------------------------------------------------------------------------------------------------------------------------------------------------------------------------------------------------------------------------------------------------------
>WP_045523525.1
------------------------------------------------------------------------------------------------------------------------------------------------------------------------------------------------------------------------------------------ME----------------------------------------------------------------------------------------------------------------------------INKKDLIRLLETIAVYMELK-G--E----------NPFKVSAFRKAASALEFD-DRS-------------------LSDI-----------E-D------F-TK-----------LSGIGKGTGAVIEEYIN-E-G--TSSVLKELKEEVPK-GLIPLLQLPGLGGKKIAKLHKELGIEDVTTLEEACKA-----GKVQN-LAGFGKKTE-EKILSAI-------ANVG---SRP---------D-RL------------------PLAYMLPIAEHIEAKLS-----E-----------------------LP--E---I---H-----KFSRAGSLRRVRETIKDLDF-II-------S------S-----E-------------Q--P-----E-----------K-------------VKQFLLDLPN--------------------------------I-KEVIGA--------------G-----DTK-----------VSL-------VF-------------------------------------E-F---------------D-------YDVSVDFRIVKP----EE-------------FTTTLHHFTGSKEHNVRM-----------RQLAKERG-EKISEYGVE---------------N---------------V---------------------------------------------------------------ET------------------------------------------------G--------EV-----------------LT------------------------------------------FSS--------------------------------------------------------------------------EE------EFFKHFDLPFIPPEVRED-GKEV-----EDF--S--A----YE------------------------D---------E-LIQLSDIKGDLHMHS------------------TW-S-DGAHSIEEMVEAC--R-A-KG---Y----KYMAITDHSQYLK-VANG--LTRERLLQQKEEIKK--L-N------------EKY----------------------------------------D---D------------------------------------ILILSGVEMDILPDGTL-DYEDD-LLAE------MDFVIASIHSAFSQPREKIMERLTTALKNAHVDLIAHPTGRK-------IGRREGYDVDIDLLIELAKETNTALELNANPNRLDLKPESL-RKAQ-DA-GVKIFINTDAH-KKETLA-HMSVGVSTAKKGWIKKSSVINAL-E------------------------------------------------------------------------------------------------------------------------PNDLLE--------------------------------------------------------------------------------------------------FLHNRK-----------------------------------------------------------------------------------------------------------------------------------------------------------------------------------------------------------------------------------------------------------------------------------------------------------------------------------------------------------------------------------
>WP_095248872.1
------------------------------------------------------------------------------------------------------------------------------------------------------------------------------------------------------------------------------------------ME----------------------------------------------------------------------------------------------------------------------------VNKKDLIRLLETIAVYMELK-G--E----------NPFKVSAFRKAASALEFD-DRS-------------------LSDI-----------E-D------F-TK-----------LSGIGKGTGAVIEEYIN-E-G--TSTVLEELKEEVPK-GLIPLLQLPGLGGKKIAKLHKELGIEDVTTLEEACKA-----GKVQA-LAGFGKKTE-EKILSAI-------ANVG---SRP---------D-RL------------------PLAYMLPIAQQIEEKLA-----E-----------------------LP--E---I---H-----KFSRAGSLRRVRETVKDLDF-II-------S------S-----E-------------L--P-----E-----------K-------------VKQFLLELPN--------------------------------I-KETIGA--------------G-----DTK-----------VSL-------VF-------------------------------------G-F---------------D-------YDVSVDFRIVKP----EE-------------FITTLHHFTGSKDHNVRM-----------RQLAKERG-EKISEYGVE---------------N---------------V---------------------------------------------------------------ET------------------------------------------------G--------EI-----------------LT------------------------------------------FSS--------------------------------------------------------------------------EE------EFFKHFDLPFIPPEIRED-GKEV-----EDF--S--A----HE------------------------D-----------LIELSDIKGDLHMHS------------------TW-S-DGAHSIEEMVEAC--I-A-KG---Y----KYMAITDHSQYLK-VANG--LTRERLLQQKEEIKK--L-N------------EKY----------------------------------------D---D------------------------------------ILILSGVEMDILPDGTL-DYEDD-LLAE------MDFVIASVHSAFSQPREKIMERLSTALKNAHVDLIAHPTGRK-------IGRREGYDVDIDMLIELAKETNTALELNANPNRLDLKAEYL-RKAQ-DA-GVKIFINTDAH-KKETLS-HMGVGVSTAKKGWIKKSSVINAL-E------------------------------------------------------------------------------------------------------------------------PKDLLE--------------------------------------------------------------------------------------------------FLHNRK-----------------------------------------------------------------------------------------------------------------------------------------------------------------------------------------------------------------------------------------------------------------------------------------------------------------------------------------------------------------------------------
>WP_090759111.1
------------------------------------------------------------------------------------------------------------------------------------------------------------------------------------------------------------------------------------------ME----------------------------------------------------------------------------------------------------------------------------INKKDLIRHLETIAVYMELK-G--E----------NPFKVSAFRKAASALEFD-DRS-------------------LSDI-----------E-D------F-TS-----------LAGIGKGTAAVIEDYIK-E-G--TSSVLKELKDEVPN-GLIPLLQLPGLGGKKIAKLHKELGIEDVTTLEEACKA-----GKVRA-LAGFGKKTE-EKILSAI-------ANVG---SRP---------D-RL------------------PLAYMLPIAEQIEAKLS-----E-----------------------LP--E---I---H-----QFSRAGSLRRMRETIKDLDF-II-------S------S-----E-------------Q--P-----E-----------K-------------VKQFLLELPN--------------------------------I-KDTIGA--------------G-----DTK-----------VSL-------VF-------------------------------------A-L---------------E-------YDVSVDFRLVKP----EE-------------FTTTLHHFTGSKDHNVRM-----------RQLAKERG-EKISEYGVE---------------N---------------V---------------------------------------------------------------ET------------------------------------------------G--------EM-----------------LT------------------------------------------FTS--------------------------------------------------------------------------EE------EFFKHFDLPFIPPEVRED-GKEV-----EDF--A--A----YE------------------------K---------E-LIQLTDIKGDLHMHS------------------TW-S-DGAHSIEEMVEAC--R-A-KG---Y----KYMAITDHSQYLK-VANG--LTRERLLQQKEEIKK--L-N------------EKY----------------------------------------D---D------------------------------------ILILSGVEMDILPDGTL-DYEDD-FLAE------MDFVIASIHSAFSQPREKIMERLTTALRNAHVDLIAHPTGRK-------IGRREGYDVDIDLLIELAKETNTALELNANPNRLDLKAEYL-RKAQ-DA-GVKIFINTDAH-KKETLA-HMTVGVSTAKKGWIKKSSVINAL-D------------------------------------------------------------------------------------------------------------------------PNELLE--------------------------------------------------------------------------------------------------FLHNRN-----------------------------------------------------------------------------------------------------------------------------------------------------------------------------------------------------------------------------------------------------------------------------------------------------------------------------------------------------------------------------------
>WP_132089041.1
------------------------------------------------------------------------------------------------------------------------------------------------------------------------------------------------------------------------------------------ME----------------------------------------------------------------------------------------------------------------------------VNKKDLIRHLEIIAVYMELK-G--E----------NPFKVSAFRKAASALEFD-DRS-------------------LSDI-----------A-D------F-TS-----------ISGIGKGTAAVIEDYIK-E-G--NSSVLKELKEEVPK-GLIPLLQLPGLGGKKIAKLHKELGIEDVTTLEEACKA-----GKVQA-LAGFGKKTE-EKILSAI-------ANVG---SRP---------D-RL------------------PLAYMLPIAEQIEAKLS-----E-----------------------LP--E---I---H-----QYSRAGSLRRVRETVKDLDF-II-------S------S-----E-------------Q--P-----K-----------K-------------VKQFLLDLPN--------------------------------I-KEIIGA--------------G-----DTK-----------VSL-------VF-------------------------------------S-F---------------E-------YEVSVDFRIVKP----RE-------------FTTTLHHFTGSKDHNVRM-----------RQLAKERG-EKISEYGVE---------------N---------------V---------------------------------------------------------------ET------------------------------------------------G--------EI-----------------LT------------------------------------------FTS--------------------------------------------------------------------------EE------EFFKHFDLPFIPPEVRED-GKEV-----EDF--A--A----YE------------------------G---------E-LIQLSDIKGDLHMHS------------------TW-S-DGAHSIEEMVDAC--R-A-KG---Y----KYMAITDHSQYLK-VANG--LTHERLLQQKEEIKK--L-N------------EKY----------------------------------------D---D------------------------------------ILILSGVEMDILPDGTL-DYEDD-LLAE------MDFVIASIHSAFSQPKEKIMERLTKALRNAHVDLIAHPTGRK-------IGRREGYDVDIDMLIDLAKETNTALELNANPNRLDLKAEYL-RKAQ-DA-GVKIFINTDAH-KKETLS-HMTVGVSTAKKGWVKKSSVINAL-E------------------------------------------------------------------------------------------------------------------------PNDLLE--------------------------------------------------------------------------------------------------FLHNRK-----------------------------------------------------------------------------------------------------------------------------------------------------------------------------------------------------------------------------------------------------------------------------------------------------------------------------------------------------------------------------------
>WP_038536607.1
------------------------------------------------------------------------------------------------------------------------------------------------------------------------------------------------------------------------------------------ME----------------------------------------------------------------------------------------------------------------------------ANKKELIRLLETIAIYMELK-G--E----------NPFKVSAFRKAAAALEAD-DRS-------------------LNEI-----------D-D------F-TT-----------ISGIGKGTAAVMEEYIK-E-G--SSKVLNELKEEVPA-GLIPLLQLPGLGGKKIAKLYKELGVTDASSLKEACEA-----GKVQT-LAGFGKKTE-EKILSAL-------ANAG---SRP---------E-RL------------------PLAYMLPIAEQIETFLS-----E-----------------------MP--G---I---L-----RFSRAGSLRRMRETIKDLDF-II-------A------T-----T-------------E--P-----K-----------T-------------VREELLKLPK--------------------------------I-KEVVGA--------------G-----DTK-----------VSI-------IF-------------------------------------E-L---------------D-------YDISCDFRLVKP----EE-------------FITTLHHFTGSKEHNVRM-----------RQLAKERG-EKISEYGVE---------------N---------------M---------------------------------------------------------------ET------------------------------------------------G--------KI-----------------LT------------------------------------------FDT--------------------------------------------------------------------------EE------AFFQHFGLPFIPPELRED-GKEV-----DTF--S--A----DY------------------------D-----------LIELKDIKGDLHMHT------------------TW-S-DGAHSIEEMVEAC--R-A-RG---Y----QYLAITDHSQYLK-VANG--LTRERLLLQKEEIKK--L-N------------EKY----------------------------------------D---D------------------------------------ILILSGVEMDILPDGSL-DYEDD-VLAE------LDFVIASIHSGFTQPKEKIMERLKNALTNGHVDLIAHPTGRK-------IGRRAGYDVDIDMLIQLAKETNTALELNANPNRLDLAAEHL-RKAQ-EA-GVKILINTDAH-MLDTLK-QMEIGVSTAKKGWIKKSTVINTL-D------------------------------------------------------------------------------------------------------------------------KNDLLN--------------------------------------------------------------------------------------------------YLHNR------------------------------------------------------------------------------------------------------------------------------------------------------------------------------------------------------------------------------------------------------------------------------------------------------------------------------------------------------------------------------------
>WP_066311428.1
------------------------------------------------------------------------------------------------------------------------------------------------------------------------------------------------------------------------------------------ME----------------------------------------------------------------------------------------------------------------------------VNKKEVIRLLETIAIYMELK-G--E----------NPFKVSAFRKAATVLEMD-ERT-------------------LAEI-----------E-D------F-TT-----------LSGIGKGTAAVMVEYIK-E-G--SSSVLNELKQEVPS-GLIPLLQIPGLGGKKISKLYKELGIVDAGSLKEACEE-----GKVQT-LAGFGKKTE-EKILAAI-------ANVG---TRP---------E-RL------------------PLAYMLPIAEQIEAMLS-----A-----------------------MP--G---V---Q-----RFSRAGSLRRMRETIKDLDF-II-------A------T-----T-------------E--P-----Q-----------T-------------VREQLLKIST--------------------------------I-KEVIGA--------------G-----DTK-----------VSV-------TL-------------------------------------D-L---------------D-------FDISVDFRLVKP----EE-------------FITTLHHFTGSKDHNVRM-----------RQLAKERG-EKISEYGVE---------------N---------------T---------------------------------------------------------------ET------------------------------------------------G--------EI-----------------RT------------------------------------------FKS--------------------------------------------------------------------------EE------EFFKHFDLPFIPPEVRED-GREV-----DTF--S--A----SE------------------------G-----------LIELEDIRGDLHMHT------------------TW-S-DGAHSLEEMAEAC--R-A-RG---Y----QYITITDHSQYLK-VANG--LNRERLLKQKEEIRK--L-N------------EKY----------------------------------------D---D------------------------------------FLILSGVEMDILPDGSL-DFEDD-LLAE------MDFVIASIHSAFTQPVDKIMERLKTALMNPHVDLIAHPTGRK-------IGRRDGYPVDMDLLIELAKETNTALELNANPNRLDLAAEHL-RKAQ-EA-GVKIMINTDAH-RMETLK-HMEIGVSAAKKGWIKKSTVLNAL-D------------------------------------------------------------------------------------------------------------------------KQELLN--------------------------------------------------------------------------------------------------FLHNR------------------------------------------------------------------------------------------------------------------------------------------------------------------------------------------------------------------------------------------------------------------------------------------------------------------------------------------------------------------------------------
>WP_042354847.1
------------------------------------------------------------------------------------------------------------------------------------------------------------------------------------------------------------------------------------------MT----------------------------------------------------------------------------------------------------------------------------VIKKEVVQLLEMIATYLELK-G--E----------NPFKVSAFRKAAGALETD-ERS-------------------LAEI-----------D-D------Y-TA-----------IPGIGKGTAAVIDEYIK-Q-G--TSSVLQELKQQVPA-GLIPLLQLPGLGGKKIAKLYKELGITDVTSLREACRK-----NKVQA-LAGFGKKTE-EKILAAI-------ANTG---NRP---------E-RL------------------PIAYMLPLAERIETKLS-----K-----------------------LN--A---I---E-----RFSRAGSVRRMRETIKDLDF-II-------A------T-----V-------------D--P-----E-----------K-------------VREQLLNWPD--------------------------------I-KEVIGA--------------G-----ETK-----------VSL-------VF-------------------------------------A-L---------------D-------YDVSVDFRLVRP----EE-------------FITTLHHFTGSKEHNVRM-----------RQLAKERG-EKISEYGVE---------------I---------------V---------------------------------------------------------------EI------------------------------------------------G--------EV-----------------LT------------------------------------------FTS--------------------------------------------------------------------------EA------EFFHHFGLPYIPPEIRED-GKEV-----DTF--T--A----DY------------------------G-----------LIQLSDIQGDLHMHT------------------TW-S-DGAHTIEEMVEAC--R-S-KG---Y----RYMAITDHSQYLK-VANG--LSRERLLRQNQEIKR--L-N------------DKY----------------------------------------D---D------------------------------------ILILSGVEMDILPDGSL-DYEDD-ILAE------MDFVIASIHSAFSQSKEKIMERLTTALKNPHVDLIAHPTGRK-------IGRRDGYEIDIDMLIQLAKETNTALELNANPNRLDLKPEYL-HRAQ-EA-GVKIFINTDAH-RKETLS-HMEIGVSAARKGWLKKTTVLNAL-A------------------------------------------------------------------------------------------------------------------------PHELLQ--------------------------------------------------------------------------------------------------FLHNRK-----------------------------------------------------------------------------------------------------------------------------------------------------------------------------------------------------------------------------------------------------------------------------------------------------------------------------------------------------------------------------------
>WP_066386011.1
------------------------------------------------------------------------------------------------------------------------------------------------------------------------------------------------------------------------------------------MK----------------------------------------------------------------------------------------------------------------------------VNKKELVHLLEMIAIYMELK-G--E----------NPFKVSAFRKAAGALEAD-DRS-------------------LSEI-----------E-D------F-TA-----------IPGIGKGTAAVIDEYIK-E-G--TSSVLKELKEEVPA-GLIPLLQLPGLGGKKIAKLYKELGVTDVASLKEACQA-----EKVQA-LAGFGKKTE-EKILAAI-------ANVG---TRP---------E-RL------------------PLAYMLPVAEQIEARLA-----E-----------------------IK--E---I---N-----RYSRAGSLRRMRETVKDLDF-II-------A------T-----T-------------E--P-----E-----------S-------------VREQLLSWPS--------------------------------I-KEVIGA--------------G-----DTK-----------VSL-------VF-------------------------------------E-L---------------D-------YDISVDFRIVKP----EE-------------FITTLHHFTGSKDHNVRM-----------RQLAKERG-EKISEYGVE---------------N---------------S---------------------------------------------------------------ET------------------------------------------------G--------EI-----------------VT------------------------------------------FAS--------------------------------------------------------------------------EE------EFFKHFNLPFIPPEIRED-GKEV-----ETF--S--V----NE------------------------G-----------LIELSDIKGDLHMHT------------------TW-S-DGAHSIEEMVEAC--R-A-RG---Y----RYMAITDHSQYLK-VANG--LTSERLLKQNEEIKK--L-N------------EKY----------------------------------------D---D------------------------------------ILILSGVEMDILPDGTL-DYEDD-VLAE------MDFVIASIHSAFSQSKEKIMERLKTALKNPHVDLIAHPTGRK-------IGRRDGYDVDIDQLIELAKETNTALELNANPNRLDLKAEYL-RKAQ-EA-GVKIFINTDAH-RKETLS-HMEIGVSAAKKGWIKKSTVLNTL-E------------------------------------------------------------------------------------------------------------------------PQELLN--------------------------------------------------------------------------------------------------FLHNRH-----------------------------------------------------------------------------------------------------------------------------------------------------------------------------------------------------------------------------------------------------------------------------------------------------------------------------------------------------------------------------------
>WP_075685907.1
------------------------------------------------------------------------------------------------------------------------------------------------------------------------------------------------------------------------------------------ME----------------------------------------------------------------------------------------------------------------------------VNKKDLIRLLETIAIYLELK-G--E----------NPFKVSAFRKAASALEFD-DRS-------------------LSAI-----------E-D------F-TV-----------ISGIGKGTAAVIDEYIK-D-G--TSTVLKELKDEVPK-GLIPLLQLPGLGGKKIAKLYKELGVEDVTSLEEACRA-----KKVQA-LAGFGAKTE-EKILSAI-------ADFG---SRP---------E-RL------------------PLAYMLPVAEQIEGLLS-----K-----------------------ME--G---I---H-----QFSRAGSLRRMRETIKDLDF-II-------A------T-----E-------------Q--P-----E-----------T-------------VKQQLLELPS--------------------------------I-KEVIGA--------------G-----DTK-----------VSV-------VF-------------------------------------A-L---------------D-------YDVSADFRLVKP----IE-------------FTTTLHHFTGSKDHNVRM-----------RQLAKERG-EKISEYGVE---------------N---------------V---------------------------------------------------------------ET------------------------------------------------G--------EI-----------------RT------------------------------------------FTS--------------------------------------------------------------------------EE------DFFKHFDLPFIPPEIRED-GKEV-----ENF--S--P----EE------------------------P-----------LIELEDMKGDLHMHS------------------TW-S-DGAHSIEEMVEAC--R-A-RG---Y----KYMAITDHSKYLK-VANG--LTTERLLKQREEIRK--L-N------------DKY----------------------------------------D---D------------------------------------ILILSGVEMDILPDGTL-DYEDD-VLSE------MDFVIASIHSAFSQPKEKIMERLKAALINHHVDLIAHPTGRK-------IGRREGYEVDIEMFIQLAKETNTAIELNANPNRLDLASEHL-RKAQ-DA-GVKIIINTDAH-KMDTLT-HMEIGVSAAKKGWIKKSSVLNAL-E------------------------------------------------------------------------------------------------------------------------TNDLLE--------------------------------------------------------------------------------------------------FLHNRK-----------------------------------------------------------------------------------------------------------------------------------------------------------------------------------------------------------------------------------------------------------------------------------------------------------------------------------------------------------------------------------
>WP_090638483.1
------------------------------------------------------------------------------------------------------------------------------------------------------------------------------------------------------------------------------------------MN----------------------------------------------------------------------------------------------------------------------------ETKKEVVRILEMIAVYMELK-G--E----------NSFKISAFRKAATALETD-ERS-------------------ITEI-----------E-D------F-TA-----------LSGIGKGTAAVIEEYLK-V-G--SSSVLKELKEEVPP-GLIPMLQIPGLGGKKIAKLYQELGIEDVESLEEACKA-----GLVQA-LPGFGKKSE-EKILSAI-------QTIG---TRP---------E-RL------------------PLAYMLPIAEQIESVLA-----G-----------------------FT--G---V---H-----RYSRAGSLRRMRETIKDLDF-II-------A------T-----N-------------E--P-----E-----------I-------------VRQQLLEMPK--------------------------------I-KEVIGA--------------G-----DTK-----------VSV-------IF-------------------------------------G-L---------------D-------YDISADFRLVKP----EE-------------FTTTLHHFTGSKDHNVRM-----------RQLAKERG-EKISEYGVE---------------N---------------I---------------------------------------------------------------ES------------------------------------------------G--------EI-----------------LT------------------------------------------FSA--------------------------------------------------------------------------EE------EFFQHFGLPYIPPEIRED-GKEV-----DVF--P--G----YE------------------------P-----------LIELEDIKGDLHMHT------------------TW-S-DGAHTIEEMVEAC--R-A-RG---Y----QYMAITDHSQFLK-VAHG--LTRERLLKQKEEIKK--L-N------------EKY----------------------------------------D---D------------------------------------ILILSGVEMDILPDGTL-DYEDE-VLAE------MDFVIASIHSAFSQPREKIMSRLKTALENAHVDLIAHPTGRK-------ISRREGYDVDIDLLIDLAKETNTALELNANPNRLDLAAEYL-RKAQ-DK-GVKILINTDAH-KIDTLQ-HMKIGVSTAKKGWIKKSTVLNAL-D------------------------------------------------------------------------------------------------------------------------KNDLLE--------------------------------------------------------------------------------------------------FLYNRN-----------------------------------------------------------------------------------------------------------------------------------------------------------------------------------------------------------------------------------------------------------------------------------------------------------------------------------------------------------------------------------
>WP_066365941.1
------------------------------------------------------------------------------------------------------------------------------------------------------------------------------------------------------------------------------------------ME----------------------------------------------------------------------------------------------------------------------------ITKKEIVRHLEMISTYMELK-G--E----------NSFKVSAFRKAAHSLEAD-ERM-------------------LSEI-----------E-D------F-TS-----------IPGIGKGTAAVINEYIN-K-G--DSTALKELKQEVPA-GLIPLLQLPGLGGKKIAKLYQELGITDISSLKAACEA-----GQVQN-LPGFGKKTE-EKILSAI-------REVG---TRP---------E-RL------------------PVAYMLPIAEMIETRLA-----E-----------------------MK--E---I---K-----RFSRAGSLRRMRETIKDLDF-II-------A------T-----G-------------K--P-----G-----------V-------------VKKHLLKWPD--------------------------------I-KEVIGA--------------G-----DTK-----------VSI-------IF-------------------------------------A-F---------------D-------YDISVDFRLVKP----EE-------------FITTLHHFTGSKEHNVRM-----------RQLAKERG-EKISEYGVE---------------N---------------I---------------------------------------------------------------ET------------------------------------------------G--------EV-----------------LT------------------------------------------FNT--------------------------------------------------------------------------EE------EFFNHFGLPFIPPEIRED-GKEV-----DTF--S--S----DE------------------------E-----------LIKLSDIKGDLHMHS------------------TW-S-DGAHSIEEMAEAC--R-A-RG---Y----QYMAITDHSQYLK-VANG--LTPERLLKQREEIKK--L-N------------EKY----------------------------------------D---D------------------------------------FLILSGVEMDILPDGTL-DYDDE-LLGE------MDFVIASIHSAFSQPRETIMERLKTALKNAQVDLIAHPTGRK-------IGQREGYDVDIDLLIQLAKETNTALELNANPNRLDLNAEYL-RKAQ-EA-GVKILINTDAH-KVDTLK-HMEIGVAVARKGWIKKSSVLNAL-D------------------------------------------------------------------------------------------------------------------------QDDLLQ--------------------------------------------------------------------------------------------------FLHNRT-----------------------------------------------------------------------------------------------------------------------------------------------------------------------------------------------------------------------------------------------------------------------------------------------------------------------------------------------------------------------------------
>WP_042459542.1
------------------------------------------------------------------------------------------------------------------------------------------------------------------------------------------------------------------------------------------ME----------------------------------------------------------------------------------------------------------------------------ITKKEIIRLLETIAIYLELK-G--E----------NSFKISAFRKAANALEAD-ERG-------------------LFEI-----------E-D------F-TS-----------IPGIGKGTAAVIEEYIK-E-G--TSTVLKELKEEVPP-GLIPLLQIPGLGGKKIAKLYQELGIVDVTSLKSACEA-----KQVQS-LAGFGKKTE-EKILSAI-------ENIG---TRP---------D-RL------------------PLAFMLPLAEQIEVKLS-----E-----------------------MK--D---I---E-----RFSRAGSLRRMRETIKDLDF-II-------A------T-----N-------------N--Y-----E-----------S-------------VREQLLQLPS--------------------------------I-KEVIGA--------------G-----DTK-----------VSL-------TF-------------------------------------A-F---------------D-------YDVSVDFRLVKP----NE-------------FITTLHHFTGSKDHNVKM-----------RQLAKERG-EKISEYGVE---------------N---------------V---------------------------------------------------------------ET------------------------------------------------G--------EI-----------------LT------------------------------------------FSS--------------------------------------------------------------------------EQ------EFFNHFGLPFIPPEVRED-GKEV-----DTF--S--E----HE------------------------E-----------LIELGDIKGDLHMHS------------------TW-S-DGAHTIEEMAEAC--R-A-RG---Y----QYMAITDHSQYLK-VANG--LTRERLLQQREEIKR--L-N------------AKY----------------------------------------H---D------------------------------------FVILSGIEMDILPDGSL-DFEDD-LLAE------LDFVIASIHSAFTQPKEKIMERLKNALENAHVDLIAHPTGRK-------IGRREGYHVDIPMLIELAKQTKTALELNANPNRLDLAAEYL-RQAQ-DA-GVKILINTDAH-RLDTLK-HMEIGVSAAKKGWIKKSTVLNAL-D------------------------------------------------------------------------------------------------------------------------KYDLLD--------------------------------------------------------------------------------------------------YLANRNQ----------------------------------------------------------------------------------------------------------------------------------------------------------------------------------------------------------------------------------------------------------------------------------------------------------------------------------------------------------------------------------
>WP_027320210.1
------------------------------------------------------------------------------------------------------------------------------------------------------------------------------------------------------------------------------------------ME----------------------------------------------------------------------------------------------------------------------------VNKKDVIHLLEAIAIYLELK-G--E----------NPFKISAFRKAAGALEAD-NRS-------------------LTEI-----------E-D------F-TA-----------ISGIGKGTAAVIEEYMI-D-G--ESSVLKELQEDVPN-GLIPLLDLPGLGGKKIAKLYQELGIEDIADLEEACRA-----GKVHS-LPGFGKKTE-DKILLAI-------ENFG---TRP---------E-RL------------------PIAYMLPIAESIEKSLA-----E-----------------------IP--E---I---I-----RFSRAGSLRRMRETIKDLDF-II-------A------T-----E-------------S--P-----E-----------A-------------VKDKLLAFSK--------------------------------I-KEVIGA--------------G-----DTK-----------VSL-------TF-------------------------------------A-L---------------D-------YDISVDFRLVEP----NE-------------FATALHHFTGSKEHNVRM-----------RQLAKERG-EKISEYGVE---------------N---------------N---------------------------------------------------------------ET------------------------------------------------G--------EI-----------------LT------------------------------------------FSS--------------------------------------------------------------------------EE------EFYHHFGLPFIPPEIRED-GTEV-----EEF--R--P----AE------------------------K-----------LISIDDIKGDLHMHS------------------TW-S-DGAHSIEEMVEAC--R-E-RG---Y----QYLAITDHSQFLR-VANG--LTPERLLQQREEIKK--L-N------------EKY----------------------------------------D---D------------------------------------ITILSGIEMDILPDGSL-DYDNE-LLEG------LDIVIASIHSSFSQPREKIMQRLKNALTNIHIDIIAHPTGRL-------IGRREGYDVDMDMLIQLARETNTVLELNANPHRLDLSYEHI-RKAQ-DA-GVKIVINTDAH-KMDTLE-HMEIGAGAARKGWIKTSNVINAL-D------------------------------------------------------------------------------------------------------------------------KNDLLD--------------------------------------------------------------------------------------------------FLHNRHAR----------------------------------------------------------------------------------------------------------------------------------------------------------------------------------------------------------------------------------------------------------TD---------------------------------------------------------------------------------------------------------------------
>WP_048011926.1
------------------------------------------------------------------------------------------------------------------------------------------------------------------------------------------------------------------------------------------MS----------------------------------------------------------------------------------------------------------------------------INKKDVVRLLETIAVYMELK-G--E----------NPFKTAAFRKAALALESN-DES-------------------LTEI-----------D-D------F-TK-----------LSGIGKGTAAVIEEYIK-E-G--KSSVLDELKEEVPA-GLIPLLQLPGLGGKKIAKLYKELGVENAADLEEACRN-----KKVRG-LAGFGEKSE-DKILAAL-------ENAG---TRP---------E-RL------------------PLAFMLPIAEGIEAALA-----E-----------------------MK--D---I---E-----KYSRAGSLRRMRETIKDLDF-II-------A------T-----D-------------N--P-----A-----------S-------------VKEQLLSLAG--------------------------------I-KEVIAA--------------G-----DTK-----------VSV-------VF-------------------------------------Q-H---------------S-------YDISADFRLVEP----HE-------------FATTLHHFTGSKDHNVRM-----------RQLAKERG-EKISEYGVE---------------N---------------T---------------------------------------------------------------ET------------------------------------------------G--------EI-----------------LT------------------------------------------FNN--------------------------------------------------------------------------EE------EFYAHFGLPFFPPEIRED-GKEV-----DEY--T--Q----DM------------------------E-----------LISLEDIKGDLHMHS------------------TW-S-DGAYSIEEMIEAC--R-A-RG---Y----KYMAITDHSQYLR-VANG--LTAERLRSQKEEIKQ--L-N------------EQF----------------------------------------D---D------------------------------------FTILSGVEMDILPDGSL-DYDDE-LLEE------LDIVIASIHSSFSQPKEKIMARLKTALQNAHVDIIAHPTGRL-------IGRREGYEVDMEMLIELARETNTALELNANPNRLDLAAEHI-RQAQ-EA-GVKIVINTDAH-KIDTLN-HMEIGVSAAKKGWIKKESVLNAL-E------------------------------------------------------------------------------------------------------------------------TEDLLK--------------------------------------------------------------------------------------------------FLRERQ-----------------------------------------------------------------------------------------------------------------------------------------------------------------------------------------------------------------------------------------------------------------------------------------------------------------------------------------------------------------------------------
>WP_026581836.1
------------------------------------------------------------------------------------------------------------------------------------------------------------------------------------------------------------------------------------------MS----------------------------------------------------------------------------------------------------------------------------VNKKDVIRLLETIAVYMELK-G--E----------NPFKTAAFRKAALALESN-DES-------------------LSEI-----------E-D------F-TK-----------LSGIGKGTASVIEEYIQ-E-G--KSSVLDELKEEVPS-GLIPLLQLPGLGGKKIAKLYKELGVENAADLEDACRN-----KKVQG-LAGFGKKTE-EKILAAL-------ENAG---SRP---------E-RL------------------PLAFMLPIAEGIEDALA-----N-----------------------LK--D---I---K-----KYSRAGSLRRMRETIKDLDF-II-------A------T-----E-------------N--P-----A-----------S-------------VKEQLLNLPG--------------------------------I-KEVIAA--------------G-----DTK-----------VSV-------VF-------------------------------------E-E---------------S-------YDISADFRLVEP----QE-------------FATTLHHFTGSKDHNVRM-----------RQLAKERG-EKISEYGVE---------------N---------------T---------------------------------------------------------------ET------------------------------------------------G--------EI-----------------LT------------------------------------------FST--------------------------------------------------------------------------EE------EFYEHFGLPFIPPEVRED-GKEV-----DDY--K--E----DI------------------------E-----------LISLEDIKGDLHMHS------------------TW-S-DGAYSIEEMIEAC--R-A-RG---Y----KYMAITDHSQYLK-VANG--LTAERLRQQKEEIKR--L-N------------EQF----------------------------------------D---D------------------------------------FTILSGVEMDILPDGTL-DYDDE-LLEE------LDIVIASIHSSFSQPKEKIMDRLKTALQNAHVDIIAHPTGRL-------IGRREGYEVDMDMLIELAKETNTALELNANPHRLDLASEHI-KKAQ-EA-GVKIVINTDAH-KIDTLN-HMEIGVSAAKKGWIKKESVLNAM-E------------------------------------------------------------------------------------------------------------------------TEDLLK--------------------------------------------------------------------------------------------------FLKERI-----------------------------------------------------------------------------------------------------------------------------------------------------------------------------------------------------------------------------------------------------------------------------------------------------------------------------------------------------------------------------------
>WP_144543532.1
------------------------------------------------------------------------------------------------------------------------------------------------------------------------------------------------------------------------------------------MS----------------------------------------------------------------------------------------------------------------------------INKKDVIRLLETIAVYMELK-G--E----------NPFKTAAFRKAALALESN-DES-------------------LSEI-----------E-D------F-TK-----------LSGIGKGTAAVIEEYIK-E-G--QSSVLDELKEEVPS-GLIPLLQLPGLGGKKIAKLYKELGVGNAADLEEACRN-----KKVQE-LAGFGKKTE-EKILAAL-------ENAG---SRP---------E-RL------------------PLAFMLPIAEGIEAALA-----D-----------------------MK--D---I---K-----KYSRAGSLRRMRETIKDLDF-II-------A------T-----E-------------N--P-----A-----------S-------------VKEQLLNLPG--------------------------------I-KEVIAA--------------G-----DTK-----------VSV-------VF-------------------------------------D-H---------------S-------YDISADFRLVEP----HE-------------FATTLHHFTGSKDHNVRM-----------RQLAKERG-EKISEYGVE---------------N---------------I---------------------------------------------------------------ET------------------------------------------------G--------EI-----------------LT------------------------------------------FST--------------------------------------------------------------------------EE------DFYAHFGLPFFPPEIRED-GKEV-----DEF--T--K----DM------------------------A-----------LISLEDIKGDLHMHS------------------TW-S-DGAYSIEEMIEAC--R-A-RG---Y----KYIAITDHSQYLK-VANG--LTAERLRQQKEEIKL--L-N------------DQF----------------------------------------D---D------------------------------------FTILSGVEMDILPDGSL-DYDDD-LLAE------MDIVIASIHSSFSQPKEKIMARLKAALQNAHVDIIAHPTGRL-------IGRREGYEVDMGMLIELAKETNTALELNANPNRLDLAAEHI-RQAQ-EA-GVKIVINTDAH-KIDTLN-HMEIGVSAAKKGWIKKESVLNAM-E------------------------------------------------------------------------------------------------------------------------TEDLLK--------------------------------------------------------------------------------------------------FLKERK-----------------------------------------------------------------------------------------------------------------------------------------------------------------------------------------------------------------------------------------------------------------------------------------------------------------------------------------------------------------------------------
>WP_057771888.1
------------------------------------------------------------------------------------------------------------------------------------------------------------------------------------------------------------------------------------------MS----------------------------------------------------------------------------------------------------------------------------VNKKDVVRLLETIAIYMELK-G--E----------NTFKIAAFRKAAAALESI-DLS-------------------ITEI-----------D-D------F-TK-----------LPGIGKGTSSVIEEYIK-E-S--SSTVLNELKAEVPK-GLIPLLQLPGLGGKKIAKLYKELRIENAADLEESCLN-----GKVQS-LPGFGKKTE-EKILDAL-------KNAG---SRP---------E-RL------------------PLAYMLPIAESIESYLG-----K-----------------------II--E---I---N-----RFSRAGSLRRVRETIKDLDF-II-------A------T-----E-------------E--L-----S-----------L-------------VKEKLLAFPG--------------------------------I-KEIIAA--------------G-----DTK-----------VSV-------IL-------------------------------------E-Y---------------S-------YDLSVDFRLVKP----HE-------------FATTLHHFTGSKDHNVRM-----------RQLAKERG-EKISEYGVE---------------N---------------N---------------------------------------------------------------ET------------------------------------------------G--------EI-----------------TT------------------------------------------FTS--------------------------------------------------------------------------EE------EFYAYFGLPLFPPEIRED-GKEV-----DEY--T--T----DM------------------------E-----------LISLADIKGDLHMHT------------------SW-S-DGAFSIEEMVEAC--R-E-RG---Y----KYLAITDHSQYLK-VANG--LTPERLRQQKEEIKR--L-N------------ERY----------------------------------------S---D------------------------------------IIILSGVEMDILPDGTL-DYDDE-LLAE------MDIVIASIHSSFTQPKEKIMQRLKTALKNPHVDIIAHPTGRL-------IGRRDGYEVDMDMLIELAKETNTVLELNANPNRLDLAPQYI-RQAQ-DA-GVKIVINTDAH-KIDTLN-HMSIGVSTARKGWIKKSTVLNAL-N------------------------------------------------------------------------------------------------------------------------TDELIT--------------------------------------------------------------------------------------------------FLSNKQK----------------------------------------------------------------------------------------------------------------------------------------------------------------------------------------------------------------------------------------------------------------------------------------------------------------------------------------------------------------------------------
>WP_066292625.1
------------------------------------------------------------------------------------------------------------------------------------------------------------------------------------------------------------------------------------------ME----------------------------------------------------------------------------------------------------------------------------INKKDVIRLLETIAIYMELK-G--E----------NPFKIAAFRKAAAALEAN-EQS-------------------LSEI-----------E-D------F-TK-----------ISGIGKGTSAVIEEYIE-L-G--HSTVLNDLKKEVPK-GLIPLLQLPGLGGKKIAKLHKELGIENAADLETACRN-----KQVRA-LAGFGEKSE-EKILAAL-------SQAG---GRP---------E-RL------------------PLAYMLPIADSIESILN-----D-----------------------MD--E---V---E-----NFSRAGSLRRMRETIKDLDF-II-------A------T-----T-------------K--P-----A-----------A-------------VKEKLLALPL--------------------------------I-KETIAA--------------G-----DTK-----------VSV-------IL-------------------------------------E-H---------------S-------YDISVDFRLVKP----EE-------------FATTLHHFTGSKEHNVRM-----------RQLAKERG-EKISEYGVE---------------N---------------I---------------------------------------------------------------ET------------------------------------------------G--------EV-----------------AT------------------------------------------FTT--------------------------------------------------------------------------ER------EFYAHFGLPYIPPEIRED-GKEV-----DEY--S--A----EL------------------------A-----------LITLSDINGDLHMHT------------------TW-S-DGAHTIEEMVEAS--R-A-RG---Y----KYVAITDHSQYLK-VANG--LTSERLRKQKEEIKR--L-N------------ERY----------------------------------------D---D------------------------------------ITILSGVEMDILPDGTL-DYDDE-LLAE------MDIVIASIHSAFTQPKAKIMERLKTALKNPHVDIIAHPTGRK-------IGIRDGYEVDIDLLIELAKETNTVLELNANPNRLDLAPQYI-RKAQ-DA-GVKIVINTDAH-KMDTLT-HMSIGVSTAKKGWIKKSSVLNAM-D------------------------------------------------------------------------------------------------------------------------TGELLD--------------------------------------------------------------------------------------------------FLNNKG-----------------------------------------------------------------------------------------------------------------------------------------------------------------------------------------------------------------------------------------------------------------------------------------------------------------------------------------------------------------------------------
>WP_151533516.1
------------------------------------------------------------------------------------------------------------------------------------------------------------------------------------------------------------------------------------------MG----------------------------------------------------------------------------------------------------------------------------MNKKDVVRHLETIAIYMELK-G--E----------NSFKIAAFRKAAAALEAN-DQS-------------------LSEI-----------E-D------F-TK-----------LPGIGKGTSAVIDEYIK-T-G--SSAVLQELKEEVPN-GLIPLLQLPGLGGKKIAKLHKELGIENAADLEAACRK-----GQVRV-LAGFGEKSE-EKLLNAL-------NQAG---SRP---------E-RL------------------PLAFMLPIADQIESTLN-----E-----------------------IA--E---V---E-----NFSRAGSLRRMKETIKDLDF-II-------A------T-----E-------------N--P-----S-----------L-------------VKEKLLAFPG--------------------------------M-KETIAA--------------G-----DTK-----------VSV-------VL-------------------------------------E-G---------------S-------YDVSVDFRLVKP----KE-------------FATTLHHFTGSKEHNVRM-----------RQLAKERG-EKISEYGVE---------------N---------------N---------------------------------------------------------------ET------------------------------------------------G--------KV-----------------TT------------------------------------------FTT--------------------------------------------------------------------------ER------EFYAHFGLPYIPPEIRED-GKEV-----EEY--S--A----DI------------------------D-----------LITLSDINGDLHMHT------------------TW-S-DGAHTIEEMVEAC--R-A-KG---Y----KYVAITDHSQYLK-VANG--LTSERLRQQKEEIRR--L-N------------ERY----------------------------------------N---D------------------------------------ITILSGVEMDILPDGSL-DYDDE-LLAE------MDIVIASIHSAFSQPKAKIMERLKTALKNPHVDIIAHPTGRK-------IGIRDGYEVDMEMLIELAKETNTALELNANPNRLDLAPQYI-RQAQ-EA-GVKIVINTDAH-KKETLN-HMAIGVSTAKKGWIKKNSVLNAM-E------------------------------------------------------------------------------------------------------------------------IDELLE--------------------------------------------------------------------------------------------------FLNNKA-----------------------------------------------------------------------------------------------------------------------------------------------------------------------------------------------------------------------------------------------------------------------------------------------------------------------------------------------------------------------------------
>WP_066191520.1
[truncated: 6,640,047 more chars]
